# Supplementary material for: The Gene Expression Response of Chronic Lymphocytic Leukemia Cells to IL-4 Is Specific, Depends on ZAP-70 Status and Is Differentially Affected by an NFκB Inhibitor
Source: PLoS One. 2014 Oct 3;9(10):e109533. doi: 10.1371/journal.pone.0109533 (PMC4184842; doi:10.1371/journal.pone.0109533)
Supplement: Table S1 — Characteristics of CLL patients. (XLS) [file pone.0109533.s004.xls]

## Sheet: Suppl 1
Table S1. Characteristics of CLL patients
Patient no.	Sex	Age	Binet stage at diagnosis	Previous treatments	WBC (per nl)	Cytogenetic alterations (FISH)	ZAP70 status	CD38 status	Microarray
CLL01	M	68	A	no	15.4	n.a.	Pos	Pos	yes
CLL02	M	79	A	no	58.2	85% 13q del	Neg	Pos	yes
CLL03	F	70	A	no	17.2	61% 13q del	Neg	Neg	yes
CLL04	F	86	A	no	53.5	75% 13q del	Pos	Pos	yes
CLL05	F	77	A	chlorambucil + prednisone	37.9	n.a.	Pos	Pos	yes
CLL06	M	59	A	no	210	80% 13q del	Pos	Neg	yes
CLL07	M	78	A	chlorambucil + prednisone; FC	9.2	n.a.	Neg	Pos	yes
CLL08	M	71	B	chlorambucil + prednisone	15.9	16% 13q del	Neg	Pos	yes
CLL09	M	54	A	no	18.8	80% 13q del	Neg	Neg	yes
CLL10	M	84	A	no	11.7	normal	Neg	n.a.	yes
CLL11	M	73	A	no	69.6	normal	Neg	Pos	no
CLL12	M	51	A	no	65.1	33% 13q del	Pos	Neg	yes
CLL13	F	65	A	no	48.1	normal	Neg	Neg	yes
CLL14	M	68	A	no	20.8	47% 13q del	Neg	Neg	yes
CLL15	M	74	A	no	35.7	54% 13q	Neg	Neg	yes
CLL16	F	79	A	no	54.1	50% 13q	Neg	Neg	yes
CLL17	F	76	B	no	87.5	85% 11q del; 60% 13q del	Pos	Pos	yes
CLL18	F	71	B	chlorambucil + prednisone; F; vincristine + prednisone; bendamustine	22.6	34% 11q del; 65% trisomy 12	Pos	Neg	yes
CLL19	M	77	C	no	81.1	normal	Pos	Neg	yes
CLL20	F	60	A	no	14.6	normal	Pos	Pos	yes
CLL21	F	81	A	no	18.5	74% trisomy 12	Pos	Pos	yes
CLL22	F	70	A	no	16.5	n.a.	Pos	Pos	no
CLL23	F	85	B	chlorambucil + prednisone; R-FC	40.4	normal	Pos	Pos	yes
CLL24	M	73	A	no	46.3	77% trisomy 12	Pos	Pos	yes
CLL25	M	85	B	R-FC	22.9	37% 13q del; 26% 17p del	Neg	Neg	yes
CLL26	M	75	A	no	38.3	normal	Pos	Neg	no
CLL27	F	69	A	chlorambucil + prednisone	83.9	80% 13q del	Neg	Neg	no
CLL28	M	70	A	no	109.7	91% 13q del	Pos	Pos	no
CLL29	F	80	A	no	32.8	normal	Pos	Neg	no
CLL30	F	63	A	no	74.8	80% 13q del; 18% 17p del	Pos	Neg	no
CLL31	M	59	A	chlorambucil + prednisone; R-FC	28.9	n.a. (0% 11q del; 0% 17p del)	Pos	Neg	no
CLL32	M	83	A	no	23.6	40% trisomy 12	Pos	Pos	no
CLL33	F	79	A	no	38.5	n.a.	Neg	n.a.	no
CLL34	F	78	A	no	33	100% 13q del; 95% mono 12	Neg	n.a.	no
CLL35	F	84	A	no	21.3	51% 13q del	Neg	Pos	no
CLL36	F	73	A	no	17.4	39% 13q del	Pos	Neg	no
CLL37	F	83	A	no	35.4	100% 13q del	Neg	Neg	no
CLL38	M	77	A	no	23.3	65% 13q del	Neg	Neg	no
Abbreviations: n.a., not available; F, fludarabine; C, cyclophosphamide; R, rituximab
