# Supplementary material for: The Gene Expression Response of Chronic Lymphocytic Leukemia Cells to IL-4 Is Specific, Depends on ZAP-70 Status and Is Differentially Affected by an NFκB Inhibitor
Source: PLoS One. 2014 Oct 3;9(10):e109533. doi: 10.1371/journal.pone.0109533 (PMC4184842; doi:10.1371/journal.pone.0109533)
Supplement: Table S2 — Differential basal gene expression levels between CLL and NBC. (XLS) [file pone.0109533.s005.xls]

## Sheet: Table S2
Table S2. Differential basal gene expression levels between CLL and NBC
ProbeName	GeneSymbol*	p-value§	Fold change CLL vs NBC	Description
A_23_P500400	ABCA6	1.20021e-08	139.706	Homo sapiens ATP-binding cassette, sub-family A (ABC1), member 6 (ABCA6), mRNA [NM_080284]
A_24_P399341	ABCA9	1.78092e-05	36.4075	ATP-binding cassette, sub-family A (ABC1), member 9 [Source:HGNC Symbol;Acc:39] [ENST00000340001]
A_23_P201918	ABCB10	0.000646208	2.56775	Homo sapiens ATP-binding cassette, sub-family B (MDR/TAP), member 10 (ABCB10), mRNA [NM_012089]
A_23_P24774	ABCC8	0.0350406	2.26219	Homo sapiens ATP-binding cassette, sub-family C (CFTR/MRP), member 8 (ABCC8), mRNA [NM_000352]
A_32_P203749	ABCG1	0.0446679	2.07087	PREDICTED: Homo sapiens ATP-binding cassette, sub-family G (WHITE), member 1 (ABCG1), transcript variant X1, mRNA [XM_005261209]
A_23_P503182	ABR	0.00859449	2.11767	Homo sapiens active BCR-related (ABR), transcript variant 1, mRNA [NM_021962]
A_32_P1587	ACYP2	0.0157186	2.10669	AGENCOURT_6818400 NIH_MGC_114 Homo sapiens cDNA clone IMAGE:5762573 5', mRNA sequence [BQ066852]
A_23_P95536	ADAM29	0.0146906	12.6446	Homo sapiens ADAM metallopeptidase domain 29 (ADAM29), transcript variant 1, mRNA [NM_014269]
A_23_P145024	ADRB2	0.00238087	2.36322	Homo sapiens adrenoceptor beta 2, surface (ADRB2), mRNA [NM_000024]
A_23_P156826	ADTRP	0.000498946	57.2941	Homo sapiens androgen-dependent TFPI-regulating protein (ADTRP), transcript variant 2, mRNA [NM_032744]
A_32_P167705	AGBL2	0.0121199	2.52973	Homo sapiens ATP/GTP binding protein-like 2 (AGBL2), mRNA [NM_024783]
A_24_P29876	AGPAT5	0.0371963	2.39832	Homo sapiens 1-acylglycerol-3-phosphate O-acyltransferase 5 (AGPAT5), mRNA [NM_018361]
A_23_P216200	AGPAT5	0.0375687	2.14712	Homo sapiens 1-acylglycerol-3-phosphate O-acyltransferase 5 (AGPAT5), mRNA [NM_018361]
A_24_P38143	AHI1	0.0365854	3.00085	Homo sapiens Abelson helper integration site 1 (AHI1), transcript variant 2, mRNA [NM_017651]
A_23_P54055	AJUBA	0.00518596	4.02728	Homo sapiens ajuba LIM protein (AJUBA), transcript variant 1, mRNA [NM_032876]
A_24_P179903	AK2	0.0080135	2.12733	Homo sapiens adenylate kinase 2 (AK2), transcript variant 1, mRNA [NM_001625]
A_23_P392476	AK9	0.0231047	2.20638	Homo sapiens adenylate kinase 9 (AK9), transcript variant 1, mRNA [NM_001145128]
A_24_P359267	AKT2	0.049751	2.19495	Homo sapiens v-akt murine thymoma viral oncogene homolog 2 (AKT2), transcript variant 1, mRNA [NM_001626]
A_24_P115007	ALDH5A1	0.00822045	2.27481	Homo sapiens aldehyde dehydrogenase 5 family, member A1 (ALDH5A1), transcript variant 1, mRNA [NM_170740]
A_32_P122226	AMDHD1	0.0171752	2.02797	Homo sapiens amidohydrolase domain containing 1 (AMDHD1), mRNA [NM_152435]
A_23_P370544	ANKAR	0.000922347	2.31455	Homo sapiens ankyrin and armadillo repeat containing (ANKAR), mRNA [NM_144708]
A_23_P150069	ANKRD16	0.000772542	2.11051	Homo sapiens ankyrin repeat domain 16 (ANKRD16), transcript variant 4, mRNA [NM_001009943]
A_24_P917819	ANKRD30BP2	0.0191086	3.92831	Homo sapiens ankyrin repeat domain 30B pseudogene 2 (ANKRD30BP2), non-coding RNA [NR_026916]
A_24_P357572	ANKRD42	0.0410807	2.93551	Homo sapiens ankyrin repeat domain 42 (ANKRD42), mRNA [NM_182603]
A_32_P69166	ANKRD42	0.00526461	2.75284	Homo sapiens ankyrin repeat domain 42 (ANKRD42), mRNA [NM_182603]
A_32_P133670	ANP32A	0.0364722	3.10009	Homo sapiens acidic (leucine-rich) nuclear phosphoprotein 32 family, member A (ANP32A), mRNA [NM_006305]
A_23_P87580	ANP32D	0.0146906	2.73579	Homo sapiens acidic (leucine-rich) nuclear phosphoprotein 32 family, member D (ANP32D), mRNA [NM_012404]
A_24_P253827	AP2B1	0.0280593	4.24995	Homo sapiens adaptor-related protein complex 2, beta 1 subunit (AP2B1), transcript variant 1, mRNA [NM_001030006]
A_24_P401645	AP4S1	0.0417656	2.05592	Homo sapiens adaptor-related protein complex 4, sigma 1 subunit (AP4S1), transcript variant 5, mRNA [NM_001254728]
A_23_P143713	APOBEC3G	0.0306102	2.58077	Homo sapiens apolipoprotein B mRNA editing enzyme, catalytic polypeptide-like 3G (APOBEC3G), mRNA [NM_021822]
A_32_P347617	APOBEC3H	0.0282189	2.79183	Homo sapiens apolipoprotein B mRNA editing enzyme, catalytic polypeptide-like 3H (APOBEC3H), transcript variant 2, mRNA [NM_181773]
A_23_P26854	ARHGAP44	0.000111257	13.9006	Homo sapiens Rho GTPase activating protein 44 (ARHGAP44), mRNA [NM_014859]
A_24_P942385	ARHGAP44	0.0207817	3.34787	Rho GTPase activating protein 44 [Source:HGNC Symbol;Acc:29096] [ENST00000584974]
A_23_P25746	ARHGAP5-AS1	0.0234515	2.14868	Homo sapiens ARHGAP5 antisense RNA 1 (head to head) (ARHGAP5-AS1), long non-coding RNA [NR_027263]
A_23_P386	ARHGEF10L	0.000341046	4.65185	Homo sapiens Rho guanine nucleotide exchange factor (GEF) 10-like (ARHGEF10L), transcript variant 1, mRNA [NM_018125]
A_23_P382	ARHGEF10L	0.0341657	2.72567	Homo sapiens Rho guanine nucleotide exchange factor (GEF) 10-like (ARHGEF10L), transcript variant 1, mRNA [NM_018125]
A_24_P254551	ARHGEF9	0.0251983	3.56784	Homo sapiens Cdc42 guanine nucleotide exchange factor (GEF) 9 (ARHGEF9), transcript variant 1, mRNA [NM_015185]
A_23_P73747	ARMCX2	0.0349169	2.2816	Homo sapiens armadillo repeat containing, X-linked 2 (ARMCX2), transcript variant 2, mRNA [NM_014782]
A_24_P391568	ARNT	0.00348394	2.28144	Homo sapiens aryl hydrocarbon receptor nuclear translocator (ARNT), transcript variant 1, mRNA [NM_001668]
A_24_P274615	ARRDC3	0.000181534	5.72248	Homo sapiens arrestin domain containing 3 (ARRDC3), mRNA [NM_020801]
A_24_P414553	ARRDC3	0.0147314	4.48474	Homo sapiens arrestin domain containing 3 (ARRDC3), mRNA [NM_020801]
A_23_P135995	ARV1	0.0204002	2.12458	Homo sapiens ARV1 homolog (S. cerevisiae) (ARV1), mRNA [NM_022786]
A_23_P144877	ATOX1	0.00462378	2.237	Homo sapiens antioxidant 1 copper chaperone (ATOX1), mRNA [NM_004045]
A_24_P405205	ATP2B4	0.00287978	2.83481	Homo sapiens ATPase, Ca++ transporting, plasma membrane 4 (ATP2B4), transcript variant 1, mRNA [NM_001001396]
A_24_P659099	ATP5F1	0.017512	2.34528	ATP synthase, H+ transporting, mitochondrial Fo complex, subunit B1 [Source:HGNC Symbol;Acc:840] [ENST00000369722]
A_24_P294842	ATXN1	0.0254172	3.0119	Homo sapiens ataxin 1 (ATXN1), transcript variant 1, mRNA [NM_000332]
A_23_P390157	AVIL	0.0407191	3.19252	Homo sapiens advillin (AVIL), mRNA [NM_006576]
A_23_P382775	BBC3	0.000863786	3.45347	Homo sapiens BCL2 binding component 3 (BBC3), transcript variant 4, mRNA [NM_014417]
A_24_P143492	BCAS4	0.000829226	2.32371	Homo sapiens breast carcinoma amplified sequence 4 (BCAS4), transcript variant 3, mRNA [NM_001010974]
A_24_P80500	BDH2	0.0157186	2.54595	Homo sapiens 3-hydroxybutyrate dehydrogenase, type 2 (BDH2), mRNA [NM_020139]
A_23_P359854	BEND3	0.0338314	2.04257	Homo sapiens BEN domain containing 3 (BEND3), mRNA [NM_001080450]
A_23_P379649	BMF	0.000816061	3.97456	Homo sapiens Bcl2 modifying factor (BMF), transcript variant 1, mRNA [NM_001003940]
A_23_P71946	BSPRY	0.00198091	6.37442	Homo sapiens B-box and SPRY domain containing (BSPRY), mRNA [NM_017688]
A_23_P80883	BTLA	0.0358872	2.52576	Homo sapiens B and T lymphocyte associated (BTLA), transcript variant 1, mRNA [NM_181780]
A_24_P201404	C11orf54	0.00179336	2.0336	Homo sapiens chromosome 11 open reading frame 54 (C11orf54), transcript variant 4, mRNA [NM_014039]
A_23_P405878	C12orf54	0.0476298	2.48904	Homo sapiens chromosome 12 open reading frame 54 (C12orf54), mRNA [NM_152319]
A_24_P769672	C12orf73	0.0382329	2.00346	Homo sapiens chromosome 12 open reading frame 73 (C12orf73), mRNA [NM_001135570]
A_32_P97506	C16orf52	0.0150011	2.19399	Homo sapiens chromosome 16 open reading frame 52 (C16orf52), mRNA [NM_001164579]
A_23_P49279	C16orf87	0.00105456	2.52607	Homo sapiens chromosome 16 open reading frame 87 (C16orf87), mRNA [NM_001001436]
A_23_P303803	C19orf18	0.0015314	2.41999	Homo sapiens chromosome 19 open reading frame 18 (C19orf18), mRNA [NM_152474]
A_24_P15898	C1orf145	0.0319483	2.33254	Homo sapiens chromosome 1 open reading frame 145 (C1orf145), transcript variant 2, long non-coding RNA [NR_073155]
A_23_P124335	C1orf186	0.00581756	2.63901	chromosome 1 open reading frame 186 [Source:HGNC Symbol;Acc:25341] [ENST00000484045]
A_32_P331139	C1orf192	0.048906	2.02217	Homo sapiens chromosome 1 open reading frame 192 (C1orf192), mRNA [NM_001013625]
A_23_P362228	C1orf213	1.99043e-05	4.13209	Homo sapiens chromosome 1 open reading frame 213 (C1orf213), transcript variant 1, long non-coding RNA [NR_033690]
A_24_P94351	C1orf56	0.0135735	2.42345	Homo sapiens chromosome 1 open reading frame 56 (C1orf56), mRNA [NM_017860]
A_24_P54863	C4orf32	0.00544609	2.17342	Homo sapiens chromosome 4 open reading frame 32 (C4orf32), mRNA [NM_152400]
A_23_P58604	C5orf45	0.00117539	2.99997	Homo sapiens chromosome 5 open reading frame 45 (C5orf45), transcript variant 1, mRNA [NM_016175]
A_24_P363087	C5orf45	0.00219005	2.34296	Homo sapiens chromosome 5 open reading frame 45 (C5orf45), transcript variant 1, mRNA [NM_016175]
A_23_P257497	C6orf99	0.0294029	2.88486	Homo sapiens chromosome 6 open reading frame 99 (C6orf99), mRNA [NM_001195032]
A_23_P168965	C8orf44	0.00473587	2.33864	Homo sapiens chromosome 8 open reading frame 44 (C8orf44), mRNA [NM_019607]
A_23_P422851	CABLES1	0.00710194	7.84555	Homo sapiens Cdk5 and Abl enzyme substrate 1 (CABLES1), transcript variant 1, mRNA [NM_138375]
A_23_P165828	CARF	0.0243245	2.21245	Homo sapiens calcium responsive transcription factor (CARF), transcript variant 2, mRNA [NM_024744]
A_24_P940678	CASC5	0.0149297	4.92667	cancer susceptibility candidate 5 [Source:HGNC Symbol;Acc:24054] [ENST00000526913]
A_24_P19410	CBX7	0.00044962	2.26456	Homo sapiens chromobox homolog 7 (CBX7), mRNA [NM_175709]
A_24_P319684	CCDC121	0.0300807	2.17285	Homo sapiens coiled-coil domain containing 121 (CCDC121), transcript variant 3, mRNA [NM_024584]
A_24_P28430	CCDC30	0.0128642	2.41183	coiled-coil domain containing 30 [Source:HGNC Symbol;Acc:26103] [ENST00000495044]
A_23_P363255	CCDC68	0.00505531	6.0958	Homo sapiens coiled-coil domain containing 68 (CCDC68), transcript variant 1, mRNA [NM_025214]
A_23_P61524	CCDC71	0.0419682	3.65612	Homo sapiens coiled-coil domain containing 71 (CCDC71), mRNA [NM_022903]
A_23_P17269	CCDC88A	4.86497e-05	14.1157	Homo sapiens coiled-coil domain containing 88A (CCDC88A), transcript variant 2, mRNA [NM_018084]
A_23_P28664	CCDC88A	6.40382e-05	12.0241	Homo sapiens coiled-coil domain containing 88A (CCDC88A), transcript variant 2, mRNA [NM_018084]
A_24_P20120	CCDC88A	0.000128119	10.4064	Homo sapiens coiled-coil domain containing 88A (CCDC88A), transcript variant 2, mRNA [NM_018084]
A_24_P28739	CCDC88A	0.00145616	9.66421	Homo sapiens coiled-coil domain containing 88A (CCDC88A), transcript variant 2, mRNA [NM_018084]
A_23_P85250	CD24	0.0438739	3.54771	Homo sapiens CD24 signal transducer mRNA, complete cds and 3' region. [L33930]
A_23_P48088	CD27	0.0266608	2.03607	Homo sapiens CD27 molecule (CD27), mRNA [NM_001242]
A_24_P924697	CDC42EP3	0.0205716	2.10173	Homo sapiens CDC42 effector protein (Rho GTPase binding) 3 (CDC42EP3), transcript variant 1, mRNA [NM_006449]
A_23_P209636	CDC42EP3	0.045713	2.01975	Homo sapiens CDC42 effector protein (Rho GTPase binding) 3 (CDC42EP3), transcript variant 1, mRNA [NM_006449]
A_24_P29733	CDK14	0.0118855	2.76038	Homo sapiens cyclin-dependent kinase 14 (CDK14), mRNA [NM_012395]
A_23_P110643	CDKL3	0.000587552	2.76228	Homo sapiens cyclin-dependent kinase-like 3 (CDKL3), transcript variant 2, mRNA [NM_016508]
A_23_P43484	CDKN2A	0.00145192	3.49	Homo sapiens cyclin-dependent kinase inhibitor 2A (CDKN2A), transcript variant 3, mRNA [NM_058197]
A_24_P382319	CEACAM1	0.0182989	2.57541	Homo sapiens carcinoembryonic antigen-related cell adhesion molecule 1 (biliary glycoprotein) (CEACAM1), transcript variant 1, mRNA [NM_001712]
A_23_P132378	CELSR1	0.00381425	3.03081	Homo sapiens cadherin, EGF LAG seven-pass G-type receptor 1 (CELSR1), mRNA [NM_014246]
A_24_P85317	CHD2	0.028445	2.03943	Homo sapiens chromodomain helicase DNA binding protein 2 (CHD2), transcript variant 2, mRNA [NM_001042572]
A_32_P73507	CHDH	0.00152574	7.20177	Homo sapiens choline dehydrogenase (CHDH), mRNA [NM_018397]
A_23_P69293	CHDH	0.0149699	5.81341	Homo sapiens choline dehydrogenase (CHDH), mRNA [NM_018397]
A_23_P383986	CHST15	0.00183531	3.54655	Homo sapiens carbohydrate (N-acetylgalactosamine 4-sulfate 6-O) sulfotransferase 15 (CHST15), transcript variant 1, mRNA [NM_015892]
A_23_P40847	CHST2	0.0119204	2.22027	Homo sapiens carbohydrate (N-acetylglucosamine-6-O) sulfotransferase 2 (CHST2), mRNA [NM_004267]
A_23_P48056	CKAP4	7.67725e-05	4.83529	Homo sapiens cytoskeleton-associated protein 4 (CKAP4), mRNA [NM_006825]
A_23_P118061	CKLF	0.0012422	2.05187	Homo sapiens chemokine-like factor (CKLF), transcript variant 4, mRNA [NM_181641]
A_23_P117286	CLN5	0.0157688	2.03204	Homo sapiens ceroid-lipofuscinosis, neuronal 5 (CLN5), mRNA [NM_006493]
A_32_P48054	CNR2	0.0222388	2.41501	cannabinoid receptor 2 (macrophage) [Source:HGNC Symbol;Acc:2160] [ENST00000374472]
A_23_P310931	CNR2	0.00537259	2.35941	Homo sapiens cannabinoid receptor 2 (macrophage) (CNR2), mRNA [NM_001841]
A_23_P100802	COA3	0.0207817	2.02238	Homo sapiens cytochrome c oxidase assembly factor 3 (COA3), mRNA [NM_001040431]
A_23_P45786	COL9A2	0.00212579	3.1336	Homo sapiens collagen, type IX, alpha 2 (COL9A2), mRNA [NM_001852]
A_23_P40108	COL9A3	0.00172294	7.57563	Homo sapiens collagen, type IX, alpha 3 (COL9A3), mRNA [NM_001853]
A_23_P152322	COQ7	0.0371397	2.00826	Homo sapiens coenzyme Q7 homolog, ubiquinone (yeast) (COQ7), transcript variant 1, mRNA [NM_016138]
A_24_P932308	COQ9	0.00893408	2.92261	coenzyme Q9 homolog (S. cerevisiae) [Source:HGNC Symbol;Acc:25302] [ENST00000566388]
A_23_P106322	CPEB1	0.00314014	6.00514	Homo sapiens cytoplasmic polyadenylation element binding protein 1 (CPEB1), transcript variant 1, mRNA [NM_030594]
A_24_P180654	CREB3L2	2.75304e-05	5.57854	Homo sapiens cAMP responsive element binding protein 3-like 2 (CREB3L2), transcript variant 2, mRNA [NM_001253775]
A_24_P408341	CRYZL1	0.0119132	2.2998	crystallin, zeta (quinone reductase)-like 1 [Source:HGNC Symbol;Acc:2420] [ENST00000420072]
A_23_P40664	CSNK1E	0.0011401	2.12883	Homo sapiens casein kinase 1, epsilon (CSNK1E), transcript variant 1, mRNA [NM_152221]
A_23_P98310	CSTF3	0.000440655	2.16537	Homo sapiens cleavage stimulation factor, 3' pre-RNA, subunit 3, 77kDa (CSTF3), transcript variant 1, mRNA [NM_001326]
A_23_P102481	CTLA4	0.00340611	11.4979	Homo sapiens cytotoxic T-lymphocyte-associated protein 4 (CTLA4), transcript variant 1, mRNA [NM_005214]
A_23_P40240	CTSZ	0.0128484	2.93536	Homo sapiens cathepsin Z (CTSZ), mRNA [NM_001336]
A_23_P62227	CXorf21	0.000571792	3.73301	Homo sapiens chromosome X open reading frame 21 (CXorf21), mRNA [NM_025159]
A_23_P399001	CXXC5	0.00696089	2.38489	Homo sapiens CXXC finger protein 5 (CXXC5), mRNA [NM_016463]
A_23_P313512	DCP1B	0.0429395	2.08464	Homo sapiens decapping mRNA 1B (DCP1B), mRNA [NM_152640]
A_23_P13914	DHX37	0.0297249	3.17388	Homo sapiens DEAH (Asp-Glu-Ala-His) box polypeptide 37 (DHX37), mRNA [NM_032656]
A_24_P678418	DICER1-AS1	0.000543701	2.00152	Homo sapiens DICER1 antisense RNA 1 (DICER1-AS1), long non-coding RNA [NR_015415]
A_24_P216253	DLGAP4	0.0177694	2.55199	Homo sapiens discs, large (Drosophila) homolog-associated protein 4 (DLGAP4), transcript variant 1, mRNA [NM_014902]
A_23_P361381	DMC1	0.0356325	2.30756	Homo sapiens DNA meiotic recombinase 1 (DMC1), transcript variant 1, mRNA [NM_007068]
A_24_P366107	DNA2	0.0364021	2.18966	Homo sapiens DNA replication helicase/nuclease 2 (DNA2), transcript variant 1, mRNA [NM_001080449]
A_23_P209519	DNAJB2	0.0365185	2.33674	Homo sapiens DnaJ (Hsp40) homolog, subfamily B, member 2 (DNAJB2), transcript variant 1, mRNA [NM_001039550]
A_24_P393958	DNAJB4	0.0380347	2.10433	Homo sapiens DnaJ (Hsp40) homolog, subfamily B, member 4 (DNAJB4), mRNA [NM_007034]
A_24_P218006	DNAJC30	0.0067618	2.42661	Homo sapiens DnaJ (Hsp40) homolog, subfamily C, member 30 (DNAJC30), mRNA [NM_032317]
A_23_P60591	DNAJC7	0.0280029	3.12676	Homo sapiens DnaJ (Hsp40) homolog, subfamily C, member 7 (DNAJC7), transcript variant 1, mRNA [NM_003315]
A_23_P328206	DNMBP	0.0251333	4.08587	Homo sapiens dynamin binding protein (DNMBP), mRNA [NM_015221]
A_32_P230547	DOCK7	0.00269033	2.87776	Homo sapiens dedicator of cytokinesis 7 (DOCK7), transcript variant 2, mRNA [NM_033407]
A_23_P53247	DTX3	0.000431609	4.4138	Homo sapiens deltex homolog 3 (Drosophila) (DTX3), transcript variant 1, mRNA [NM_178502]
A_32_P177797	DYNLL1-AS1	0.0174795	2.93138	Homo sapiens DYNLL1 antisense RNA 1 (DYNLL1-AS1), long non-coding RNA [NR_038854]
A_23_P31721	E2F5	0.0341469	2.17703	Homo sapiens E2F transcription factor 5, p130-binding (E2F5), transcript variant 1, mRNA [NM_001951]
A_32_P210202	E2F7	0.0426985	4.97049	Homo sapiens E2F transcription factor 7 (E2F7), mRNA [NM_203394]
A_23_P163647	ECI1	0.00567652	2.02313	Homo sapiens enoyl-CoA delta isomerase 1 (ECI1), transcript variant 1, mRNA [NM_001919]
A_23_P46936	EGR2	0.0384654	5.89015	Homo sapiens early growth response 2 (EGR2), transcript variant 1, mRNA [NM_000399]
A_23_P368259	EID2B	0.0209355	2.29403	Homo sapiens EP300 interacting inhibitor of differentiation 2B (EID2B), mRNA [NM_152361]
A_23_P15944	ELAC1	0.0145058	2.55242	Homo sapiens elaC ribonuclease Z 1 (ELAC1), mRNA [NM_018696]
A_23_P3237	ELL3	0.0102744	4.32729	Homo sapiens elongation factor RNA polymerase II-like 3 (ELL3), mRNA [NM_025165]
A_24_P47988	ELL3	0.00594263	3.98607	Homo sapiens elongation factor RNA polymerase II-like 3 (ELL3), mRNA [NM_025165]
A_24_P347310	ENDOU	0.0395193	5.21009	Homo sapiens endonuclease, polyU-specific (ENDOU), transcript variant 2, mRNA [NM_006025]
A_24_P52887	ENDOU	0.0218648	3.63353	Homo sapiens endonuclease, polyU-specific (ENDOU), transcript variant 2, mRNA [NM_006025]
A_23_P214244	ENPP5	0.0226208	2.67146	Homo sapiens ectonucleotide pyrophosphatase/phosphodiesterase 5 (putative) (ENPP5), mRNA [NM_021572]
A_24_P112447	ENTPD7	0.0181812	2.14747	Homo sapiens ectonucleoside triphosphate diphosphohydrolase 7 (ENTPD7), mRNA [NM_020354]
A_24_P930741	EPHA10	0.00575507	5.73371	Homo sapiens EPH receptor A10 (EPHA10), transcript variant 3, mRNA [NM_001099439]
A_23_P145669	EPO	0.0164567	2.06841	Homo sapiens erythropoietin (EPO), mRNA [NM_000799]
A_23_P147822	EPS8L2	0.0178402	2.36404	Homo sapiens EPS8-like 2 (EPS8L2), mRNA [NM_022772]
A_23_P23303	EXO1	0.0110722	2.00826	Homo sapiens exonuclease 1 (EXO1), transcript variant 3, mRNA [NM_003686]
A_24_P24444	EXOG	0.0434621	2.49615	Homo sapiens endo/exonuclease (5'-3'), endonuclease G-like (EXOG), transcript variant 1, mRNA [NM_005107]
A_23_P132915	FAM114A1	0.00192274	2.97971	Homo sapiens family with sequence similarity 114, member A1 (FAM114A1), transcript variant 1, mRNA [NM_138389]
A_24_P368023	FAM115A	0.0161092	2.01381	Homo sapiens family with sequence similarity 115, member A (FAM115A), transcript variant 2, mRNA [NM_001206938]
A_24_P354356	FAM131A	0.00399636	2.72842	Homo sapiens family with sequence similarity 131, member A (FAM131A), transcript variant 1, mRNA [NM_144635]
A_32_P68533	FAM161A	0.0194323	2.20669	Homo sapiens family with sequence similarity 161, member A (FAM161A), transcript variant 2, mRNA [NM_032180]
A_24_P305533	FAM209B	0.0182082	2.26839	Homo sapiens chromosome 20 open reading frame 107, mRNA (cDNA clone IMAGE:4849719), with apparent retained intron. [BC014951]
A_24_P246406	FAM69A	0.0445396	2.31601	Homo sapiens family with sequence similarity 69, member A (FAM69A), transcript variant 4, mRNA [NM_001252271]
A_23_P55936	FCGRT	0.000377474	2.33528	Homo sapiens Fc fragment of IgG, receptor, transporter, alpha (FCGRT), transcript variant 2, mRNA [NM_004107]
A_23_P420610	FCHO2	0.0254637	3.14675	Homo sapiens FCH domain only 2 (FCHO2), transcript variant 1, mRNA [NM_138782]
A_23_P417994	FGFBP3	0.0252863	3.78659	Homo sapiens fibroblast growth factor binding protein 3 (FGFBP3), mRNA [NM_152429]
A_23_P103932	FGR	0.00893326	2.2056	Homo sapiens feline Gardner-Rasheed sarcoma viral oncogene homolog (FGR), transcript variant 2, mRNA [NM_001042747]
A_23_P328259	FHDC1	0.0357348	3.86218	Homo sapiens FH2 domain containing 1 (FHDC1), mRNA [NM_033393]
A_23_P252052	FILIP1L	0.00313263	3.51371	Homo sapiens filamin A interacting protein 1-like (FILIP1L), transcript variant 1, mRNA [NM_182909]
A_32_P215100	FLJ26850	0.0336327	2.29277	Homo sapiens FLJ26850 protein (FLJ26850), long non-coding RNA [NR_027257]
A_24_P42755	FLT1	0.0343276	4.10626	Homo sapiens fms-related tyrosine kinase 1 (FLT1), transcript variant 1, mRNA [NM_002019]
A_23_P114883	FMOD	0.000122346	37.7854	Homo sapiens fibromodulin (FMOD), transcript variant 1, mRNA [NM_002023]
A_23_P105862	FRY	0.00104359	6.2426	Homo sapiens furry homolog (Drosophila) (FRY), mRNA [NM_023037]
A_24_P936319	GAB1	0.0239181	4.87716	Homo sapiens GRB2-associated binding protein 1 (GAB1), transcript variant 1, mRNA [NM_207123]
A_23_P18505	GAB1	0.0240767	4.63473	Homo sapiens GRB2-associated binding protein 1 (GAB1), transcript variant 1, mRNA [NM_207123]
A_23_P335239	GAB1	0.0284098	4.56589	Homo sapiens GRB2-associated binding protein 1 (GAB1), transcript variant 1, mRNA [NM_207123]
A_23_P203743	GAB2	0.0214209	2.67919	Homo sapiens GRB2-associated binding protein 2 (GAB2), transcript variant 2, mRNA [NM_012296]
A_23_P304450	GATA6	0.0386108	2.25444	Homo sapiens GATA binding protein 6 (GATA6), mRNA [NM_005257]
A_23_P77328	GCHFR	0.00155626	2.19797	Homo sapiens GTP cyclohydrolase I feedback regulator (GCHFR), mRNA [NM_005258]
A_23_P352879	GCLC	0.00501959	2.62905	Human gamma-glutamylcysteine synthetase (GCS) mRNA, complete cds. [M90656]
A_23_P145114	GCLC	0.00761875	2.56906	Homo sapiens glutamate-cysteine ligase, catalytic subunit (GCLC), transcript variant 1, mRNA [NM_001498]
A_23_P39746	GDF7	0.00513283	2.65716	growth differentiation factor 7 [Source:HGNC Symbol;Acc:4222] [ENST00000272224]
A_23_P132294	GGA1	0.000257413	2.12543	Homo sapiens golgi-associated, gamma adaptin ear containing, ARF binding protein 1 (GGA1), transcript variant 2, mRNA [NM_001001560]
A_24_P168574	GNAS	0.0281817	2.06466	GNAS complex locus [Source:HGNC Symbol;Acc:4392] [ENST00000481768]
A_24_P930927	GNPTAB	0.00825257	2.44931	N-acetylglucosamine-1-phosphate transferase, alpha and beta subunits [Source:HGNC Symbol;Acc:29670] [ENST00000552009]
A_24_P108242	GOSR2	0.00674462	2.15762	Homo sapiens golgi SNAP receptor complex member 2 (GOSR2), transcript variant A, mRNA [NM_004287]
A_23_P402254	GPLD1	0.0040651	4.66583	glycosylphosphatidylinositol specific phospholipase D1 [Source:HGNC Symbol;Acc:4459] [ENST00000378243]
A_23_P156928	GPLD1	0.016134	2.16485	Homo sapiens glycosylphosphatidylinositol specific phospholipase D1 (GPLD1), mRNA [NM_001503]
A_23_P37892	GPT2	0.000102172	15.0768	Homo sapiens glutamic pyruvate transaminase (alanine aminotransferase) 2 (GPT2), transcript variant 1, mRNA [NM_133443]
A_24_P193648	GPT2	0.000892199	5.63317	Homo sapiens glutamic pyruvate transaminase (alanine aminotransferase) 2 (GPT2), transcript variant 1, mRNA [NM_133443]
A_24_P58620	GRAMD1B	0.00359423	3.8589	Homo sapiens GRAM domain containing 1B (GRAMD1B), transcript variant 1, mRNA [NM_001286563]
A_23_P202658	GSTP1	0.0320722	2.05963	Homo sapiens glutathione S-transferase pi 1 (GSTP1), mRNA [NM_000852]
A_23_P251259	GTF2H4	0.0378632	2.48044	Homo sapiens general transcription factor IIH, polypeptide 4, 52kDa (GTF2H4), mRNA [NM_001517]
A_24_P662636	HCG23	0.0386864	3.91401	Homo sapiens HLA complex group 23 (non-protein coding) (HCG23), long non-coding RNA [NR_044996]
A_23_P34827	HCN3	0.00465421	2.03692	Homo sapiens hyperpolarization activated cyclic nucleotide-gated potassium channel 3 (HCN3), transcript variant 1, mRNA [NM_020897]
A_32_P201979	HECTD2	0.0145282	3.24217	Homo sapiens HECT domain containing E3 ubiquitin protein ligase 2 (HECTD2), transcript variant 1, mRNA [NM_182765]
A_23_P121102	HESX1	0.0330615	3.14219	Homo sapiens HESX homeobox 1 (HESX1), mRNA [NM_003865]
A_23_P250385	HIST1H1B	0.000922347	4.81065	Homo sapiens histone cluster 1, H1b (HIST1H1B), mRNA [NM_005322]
A_24_P166407	HIST1H4B	0.0114918	3.66961	Homo sapiens histone cluster 1, H4b (HIST1H4B), mRNA [NM_003544]
A_23_P214487	HIST1H4C	0.00416764	3.82832	Homo sapiens histone cluster 1, H4c (HIST1H4C), mRNA [NM_003542]
A_23_P395374	HIST1H4D	0.0277152	3.13144	Homo sapiens histone cluster 1, H4d (HIST1H4D), mRNA [NM_003539]
A_23_P70480	HIST1H4L	0.0089824	3.71856	Homo sapiens histone cluster 1, H4l (HIST1H4L), mRNA [NM_003546]
A_23_P343927	HIST2H2AB	0.00613929	2.76114	Homo sapiens histone cluster 2, H2ab (HIST2H2AB), mRNA [NM_175065]
A_23_P301247	HIST2H2AC	0.000216704	3.61599	Homo sapiens histone cluster 2, H2ac (HIST2H2AC), mRNA [NM_003517]
A_23_P214766	HIVEP2	0.00605106	2.36232	Homo sapiens human immunodeficiency virus type I enhancer binding protein 2 (HIVEP2), mRNA [NM_006734]
A_23_P155765	HMGB2	0.000608614	3.63778	Homo sapiens high mobility group box 2 (HMGB2), transcript variant 1, mRNA [NM_002129]
A_23_P120883	HMOX1	0.00981983	5.47858	Homo sapiens heme oxygenase (decycling) 1 (HMOX1), mRNA [NM_002133]
A_23_P153441	HOOK2	0.0306719	3.31524	Homo sapiens hook microtubule-tethering protein 2 (HOOK2), transcript variant 1, mRNA [NM_013312]
A_23_P92954	HSD17B4	0.02494	2.0357	Homo sapiens hydroxysteroid (17-beta) dehydrogenase 4 (HSD17B4), transcript variant 2, mRNA [NM_000414]
A_23_P408376	HSPA12A	0.0357348	2.65529	Homo sapiens heat shock 70kDa protein 12A (HSPA12A), mRNA [NM_025015]
A_23_P137381	ID3	0.0119132	2.62066	Homo sapiens inhibitor of DNA binding 3, dominant negative helix-loop-helix protein (ID3), mRNA [NM_002167]
A_23_P74112	IFNLR1	0.0122452	2.73215	Homo sapiens interferon, lambda receptor 1 (IFNLR1), transcript variant 1, mRNA [NM_170743]
A_23_P14892	IGFALS	0.0404897	2.05853	Homo sapiens insulin-like growth factor binding protein, acid labile subunit (IGFALS), transcript variant 2, mRNA [NM_004970]
A_24_P382187	IGFBP4	0.000263842	10.0413	Homo sapiens insulin-like growth factor binding protein 4 (IGFBP4), mRNA [NM_001552]
A_24_P182461	IGSF3	8.51844e-06	39.0848	Homo sapiens immunoglobulin superfamily, member 3 (IGSF3), transcript variant 1, mRNA [NM_001542]
A_23_P126917	IGSF3	0.027044	2.88824	Homo sapiens immunoglobulin superfamily, member 3 (IGSF3), transcript variant 1, mRNA [NM_001542]
A_24_P157370	IL17RB	0.0343276	3.82718	Homo sapiens interleukin 17 receptor B (IL17RB), mRNA [NM_018725]
A_23_P51951	IL24	0.0193856	3.17428	Homo sapiens interleukin 24 (IL24), transcript variant 1, mRNA [NM_006850]
A_24_P151622	IMMP2L	0.000440655	3.27914	Homo sapiens IMP2 inner mitochondrial membrane peptidase-like (S. cerevisiae) (IMMP2L), transcript variant 1, mRNA [NM_032549]
A_32_P87872	IMMP2L	0.00124234	2.90327	Homo sapiens IMP2 inner mitochondrial membrane peptidase-like (S. cerevisiae) (IMMP2L), transcript variant 1, mRNA [NM_032549]
A_24_P4426	INPP5F	0.0032761	5.97919	Homo sapiens inositol polyphosphate-5-phosphatase F (INPP5F), transcript variant 1, mRNA [NM_014937]
A_23_P35684	INPP5F	0.000820963	5.3397	Homo sapiens inositol polyphosphate-5-phosphatase F (INPP5F), transcript variant 1, mRNA [NM_014937]
A_23_P300070	IQCG	0.00446738	2.80606	Homo sapiens IQ motif containing G (IQCG), transcript variant 1, mRNA [NM_032263]
A_23_P45424	ITGB1BP2	0.00638226	2.17539	Homo sapiens integrin beta 1 binding protein (melusin) 2 (ITGB1BP2), mRNA [NM_012278]
A_23_P65918	ITPKA	0.0260733	2.24623	Homo sapiens inositol-trisphosphate 3-kinase A (ITPKA), mRNA [NM_002220]
A_23_P120667	JAM2	0.0466776	2.94257	Homo sapiens junctional adhesion molecule 2 (JAM2), transcript variant 1, mRNA [NM_021219]
A_23_P127557	KBTBD3	0.023444	3.15241	Homo sapiens kelch repeat and BTB (POZ) domain containing 3 (KBTBD3), transcript variant 2, mRNA [NM_198439]
A_23_P168403	KCNH2	0.0464096	4.81639	Homo sapiens potassium voltage-gated channel, subfamily H (eag-related), member 2 (KCNH2), transcript variant 1, mRNA [NM_000238]
A_23_P67529	KCNN4	0.00797197	3.07355	Homo sapiens potassium intermediate/small conductance calcium-activated channel, subfamily N, member 4 (KCNN4), mRNA [NM_002250]
A_23_P354027	KCTD11	0.00142841	2.29931	Homo sapiens potassium channel tetramerization domain containing 11 (KCTD11), mRNA [NM_001002914]
A_23_P366453	KHDRBS2	0.0198807	3.18241	Homo sapiens KH domain containing, RNA binding, signal transduction associated 2 (KHDRBS2), mRNA [NM_152688]
A_24_P230965	KIAA1586	0.0354349	2.11311	Homo sapiens KIAA1586 (KIAA1586), transcript variant 1, mRNA [NM_020931]
A_23_P305100	KIAA1919	0.00627728	2.04127	Homo sapiens KIAA1919 (KIAA1919), mRNA [NM_153369]
A_23_P80902	KIF15	0.0434012	2.07371	Homo sapiens kinesin family member 15 (KIF15), mRNA [NM_020242]
A_24_P93948	KIF5A	0.0270565	2.75155	kinesin family member 5A [Source:HGNC Symbol;Acc:6323] [ENST00000455537]
A_23_P86100	KLHDC9	0.0141137	2.74587	Homo sapiens kelch domain containing 9 (KLHDC9), transcript variant 2, mRNA [NM_001007255]
A_23_P425766	KLHL32	0.0346347	2.63003	Homo sapiens kelch-like family member 32 (KLHL32), transcript variant 1, mRNA [NM_052904]
A_23_P83159	KLHL9	0.0132674	2.23477	Homo sapiens kelch-like family member 9 (KLHL9), mRNA [NM_018847]
A_32_P216635	KSR2	0.0111064	8.2086	Homo sapiens kinase suppressor of ras 2 (KSR2), mRNA [NM_173598]
A_32_P137399	KTN1-AS1	0.0383581	2.2071	Homo sapiens KTN1 antisense RNA 1 (KTN1-AS1), long non-coding RNA [NR_027123]
A_23_P116942	LAG3	0.0178324	6.95609	Homo sapiens lymphocyte-activation gene 3 (LAG3), mRNA [NM_002286]
A_24_P370952	LAX1	0.00571481	6.19475	Homo sapiens lymphocyte transmembrane adaptor 1 (LAX1), transcript variant 1, mRNA [NM_017773]
A_23_P438	LAX1	0.00032938	4.41118	Homo sapiens lymphocyte transmembrane adaptor 1 (LAX1), transcript variant 1, mRNA [NM_017773]
A_24_P291278	LAX1	0.0146906	2.29758	Homo sapiens cDNA FLJ20340 fis, clone HEP12374. [AK000347]
A_24_P268993	LEAP2	0.00207595	2.20257	Homo sapiens liver expressed antimicrobial peptide 2 (LEAP2), mRNA [NM_052971]
A_23_P213045	LEF1	0.0163211	5.47897	Homo sapiens lymphoid enhancer-binding factor 1 (LEF1), transcript variant 1, mRNA [NM_016269]
A_24_P355493	LHPP	0.00399636	2.03242	Homo sapiens phospholysine phosphohistidine inorganic pyrophosphate phosphatase (LHPP), transcript variant 1, mRNA [NM_022126]
A_23_P164912	LIN7B	0.000310364	2.17053	Homo sapiens lin-7 homolog B (C. elegans) (LIN7B), mRNA [NM_022165]
A_32_P233304	LIN9	0.00302556	2.24756	Homo sapiens lin-9 homolog (C. elegans) (LIN9), transcript variant 1, mRNA [NM_173083]
A_23_P149050	LINC00115	0.0363188	2.37616	Homo sapiens long intergenic non-protein coding RNA 115 (LINC00115), long non-coding RNA [NR_024321]
A_23_P132057	LINC00158	0.0321332	4.051	Homo sapiens long intergenic non-protein coding RNA 158 (LINC00158), long non-coding RNA [NR_024027]
A_23_P8363	LINC00525	2.21299e-06	43.9032	Homo sapiens long intergenic non-protein coding RNA 525 (LINC00525), long non-coding RNA [NR_038407]
A_24_P120734	LINC00525	7.17096e-06	24.5309	Homo sapiens long intergenic non-protein coding RNA 525 (LINC00525), long non-coding RNA [NR_038407]
A_23_P377965	LINC00526	0.0157186	2.34919	Homo sapiens long intergenic non-protein coding RNA 526 (LINC00526), long non-coding RNA [NR_026849]
A_24_P510081	LINC00933	0.0371397	2.28326	Homo sapiens long intergenic non-protein coding RNA 933 (LINC00933), transcript variant 1, long non-coding RNA [NR_038273]
A_23_P258493	LMNB1	0.0497561	4.09172	Homo sapiens lamin B1 (LMNB1), transcript variant 1, mRNA [NM_005573]
A_23_P205159	LMO7	0.016134	2.2802	Homo sapiens LIM domain 7 (LMO7), transcript variant 1, mRNA [NM_005358]
A_24_P135427	LOC100128398	0.0153071	2.56172	Homo sapiens uncharacterized LOC100128398 (LOC100128398), long non-coding RNA [NR_036508]
A_32_P74752	LOC100131289	0.000439532	10.438	Homo sapiens uncharacterized LOC100131289 (LOC100131289), long non-coding RNA [NR_038929]
A_24_P886336	LOC100131564	0.00367448	2.50783	PREDICTED: Homo sapiens uncharacterized LOC100131564 (LOC100131564), transcript variant X1, misc_RNA [XR_246215]
A_23_P377499	LOC100147773	0.0289878	2.33581	Homo sapiens cDNA clone IMAGE:3952569, partial cds. [BC009228]
A_32_P118532	LOC100287015	0.0128916	2.17673	Homo sapiens cDNA clone IMAGE:5288145. [BC036625]
A_23_P78244	LOC100287525	0.021161	2.16724	Homo sapiens cDNA clone IMAGE:6141118, partial cds. [BC053363]
A_32_P85279	LOC100287590	0.000280569	2.62294	Homo sapiens cDNA clone IMAGE:3347954, partial cds. [BC005066]
A_32_P13417	LOC100506302	0.00994855	2.50508	Protein LOC100506302 [Source:UniProtKB/TrEMBL;Acc:B5MCR4] [ENST00000460022]
A_32_P65571	LOC100506392	0.0297209	2.18346	Homo sapiens mRNA; cDNA DKFZp686L05231 (from clone DKFZp686L05231). [BX648855]
A_24_P801825	LOC100507316	0.0351578	2.40087	PREDICTED: Homo sapiens uncharacterized LOC100507316 (LOC100507316), transcript variant 2, misc_RNA [XR_171757]
A_24_P162423	LOC100507654	0.00127304	2.51435	Homo sapiens cDNA clone IMAGE:4825100. [BC034289]
A_32_P2883	LOC100996457	1.8874e-05	10.5979	PREDICTED: Homo sapiens uncharacterized LOC100996457 (LOC100996457), transcript variant X2, misc_RNA [XR_158838]
A_32_P225173	LOC100996592	0.00114457	2.05092	PREDICTED: Homo sapiens uncharacterized LOC100996592 (LOC100996592), misc_RNA [XR_158976]
A_32_P44349	LOC101059954	0.0219431	6.45557	PREDICTED: Homo sapiens uncharacterized LOC101059954 (LOC101059954), misc_RNA [XR_172435]
A_32_P42313	LOC101927330	0.00315351	3.66067	PREDICTED: Homo sapiens uncharacterized LOC101927330 (LOC101927330), transcript variant X2, misc_RNA [XR_249192]
A_32_P84580	LOC101928498	0.00206694	2.46512	PREDICTED: Homo sapiens uncharacterized LOC101928498 (LOC101928498), mRNA [XM_005254016]
A_32_P515431	LOC101930067	0.034712	2.22803	PREDICTED: Homo sapiens uncharacterized LOC101930067 (LOC101930067), misc_RNA [XR_250705]
A_24_P691826	LOC645638	0.00315351	4.79707
A_32_P78131	LOC646719	0.000263842	2.64092	Homo sapiens uncharacterized LOC646719 (LOC646719), long non-coding RNA [NR_046262]
A_24_P185909	LONRF3	0.0432338	3.2222	Homo sapiens LON peptidase N-terminal domain and ring finger 3 (LONRF3), transcript variant 1, mRNA [NM_001031855]
A_23_P215024	LRRC1	0.0214209	2.38139	Homo sapiens leucine rich repeat containing 1 (LRRC1), mRNA [NM_018214]
A_24_P240187	LRRN1	0.00571481	4.71334	Homo sapiens leucine rich repeat neuronal 1 (LRRN1), mRNA [NM_020873]
A_23_P362719	LSM14B	0.0461346	4.42103	Homo sapiens LSM14B, SCD6 homolog B (S. cerevisiae) (LSM14B), mRNA [NM_144703]
A_23_P323783	LSM14B	0.0239876	2.02263	Homo sapiens LSM14B, SCD6 homolog B (S. cerevisiae) (LSM14B), mRNA [NM_144703]
A_24_P231483	MAP2	0.046563	3.45109	Homo sapiens microtubule-associated protein 2 (MAP2), transcript variant 1, mRNA [NM_002374]
A_24_P145653	MAP3K6	0.0260633	2.06686	Homo sapiens mitogen-activated protein kinase kinase kinase 6 (MAP3K6), mRNA [NM_004672]
A_24_P175909	MARS	0.000403108	2.38038	Homo sapiens methionyl-tRNA synthetase (MARS), mRNA [NM_004990]
A_23_P23639	MCOLN2	0.0021574	4.78583	Homo sapiens mucolipin 2 (MCOLN2), mRNA [NM_153259]
A_23_P30307	MED7	0.00119737	2.33433	Homo sapiens mediator complex subunit 7 (MED7), transcript variant 2, mRNA [NM_004270]
A_32_P175715	MEIG1	0.0335771	2.3056	Homo sapiens meiosis/spermiogenesis associated 1 (MEIG1), mRNA [NM_001080836]
A_23_P56553	METTL8	0.0011931	5.21201	Homo sapiens methyltransferase like 8 (METTL8), mRNA [NM_024770]
A_24_P924484	MFI2	0.00886468	3.31362	Human melanoma-associated antigen p97 (melanotransferrin) mRNA, 3' flank. [K03200]
A_24_P459880	MFI2-AS1	0.00101331	4.49576	Homo sapiens MFI2 antisense RNA 1 (MFI2-AS1), long non-coding RNA [NR_038285]
A_24_P303080	MFSD8	0.0178402	2.0376	Homo sapiens major facilitator superfamily domain containing 8 (MFSD8), mRNA [NM_152778]
A_23_P4714	MIA	0.028444	2.73369	Homo sapiens melanoma inhibitory activity (MIA), transcript variant 1, mRNA [NM_006533]
A_23_P115885	MINPP1	0.0377444	2.29795	Homo sapiens multiple inositol-polyphosphate phosphatase 1 (MINPP1), transcript variant 1, mRNA [NM_004897]
A_32_P108156	MIR155HG	9.39724e-05	7.75516	Homo sapiens MIR155 host gene (non-protein coding) (MIR155HG), long non-coding RNA [NR_001458]
A_23_P57417	MMP11	0.0142705	2.38391	Homo sapiens matrix metallopeptidase 11 (stromelysin 3) (MMP11), mRNA [NM_005940]
A_24_P126093	MOSPD2	0.0482956	2.52529	Homo sapiens motile sperm domain containing 2 (MOSPD2), transcript variant 1, mRNA [NM_152581]
A_23_P406986	MOSPD2	0.0486214	2.41376	Homo sapiens motile sperm domain containing 2 (MOSPD2), transcript variant 1, mRNA [NM_152581]
A_23_P382154	MRPL43	0.0300807	2.67094	Homo sapiens mitochondrial ribosomal protein L43 (MRPL43), transcript variant 4, mRNA [NM_176794]
A_23_P40072	MTIF2	0.0100005	2.25561	Homo sapiens mitochondrial translational initiation factor 2 (MTIF2), transcript variant 1, mRNA [NM_001005369]
A_24_P160413	MTMR9LP	6.3952e-06	6.81388	Homo sapiens myotubularin related protein 9-like, pseudogene (MTMR9LP), non-coding RNA [NR_026850]
A_24_P264909	NDFIP2	0.0162645	5.46465	Homo sapiens Nedd4 family interacting protein 2 (NDFIP2), transcript variant 1, mRNA [NM_019080]
A_24_P753454	NDUFA6-AS1	0.0038427	2.24466	Homo sapiens NDUFA6 antisense RNA 1 (head to head) (NDUFA6-AS1), long non-coding RNA [NR_034118]
A_23_P26254	NDUFAF1	0.000922347	3.04267	Homo sapiens NADH dehydrogenase (ubiquinone) complex I, assembly factor 1 (NDUFAF1), transcript variant 1, mRNA [NM_016013]
A_23_P65320	NEK3	0.00716094	2.67653	Homo sapiens NIMA-related kinase 3 (NEK3), transcript variant 1, mRNA [NM_002498]
A_23_P333705	NEK3	0.0302436	2.55212	Homo sapiens NIMA-related kinase 3 (NEK3), transcript variant 1, mRNA [NM_002498]
A_23_P76718	NEK3	0.0128484	2.45089	Homo sapiens NIMA-related kinase 3 (NEK3), transcript variant 1, mRNA [NM_002498]
A_23_P3681	NETO2	0.0143527	2.41389	Homo sapiens neuropilin (NRP) and tolloid (TLL)-like 2 (NETO2), transcript variant 1, mRNA [NM_018092]
A_23_P42718	NFE2L3	0.0354387	2.27287	Homo sapiens nuclear factor, erythroid 2-like 3 (NFE2L3), mRNA [NM_004289]
A_24_P316257	NHLRC4	0.0193856	2.4421	Homo sapiens NHL repeat containing 4 (NHLRC4), mRNA [NM_176677]
A_23_P133216	NLN	0.00401889	4.1695	Homo sapiens neurolysin (metallopeptidase M3 family) (NLN), mRNA [NM_020726]
A_23_P201264	NMNAT1	0.046563	2.12653	Homo sapiens nicotinamide nucleotide adenylyltransferase 1 (NMNAT1), mRNA [NM_022787]
A_23_P420863	NOD2	0.000938518	7.20184	Homo sapiens nucleotide-binding oligomerization domain containing 2 (NOD2), mRNA [NM_022162]
A_23_P107959	NOSIP	0.0381634	2.21895	Homo sapiens nitric oxide synthase interacting protein (NOSIP), transcript variant 1, mRNA [NM_015953]
A_24_P194017	NOSIP	0.0174602	2.17126	Homo sapiens nitric oxide synthase interacting protein (NOSIP), transcript variant 1, mRNA [NM_015953]
A_23_P316410	NOX1	0.0058739	5.10367	Homo sapiens NADPH oxidase 1 (NOX1), transcript variant 1, mRNA [NM_007052]
A_23_P304921	NOX1	0.0304132	3.6951	Homo sapiens NADPH oxidase 1 (NOX1), transcript variant 2, mRNA [NM_013955]
A_23_P15714	NSF	0.0359216	2.13811	Homo sapiens N-ethylmaleimide-sensitive factor (NSF), transcript variant 1, mRNA [NM_006178]
A_23_P95823	NSMCE1	0.00127525	2.34414	Homo sapiens non-SMC element 1 homolog (S. cerevisiae) (NSMCE1), mRNA [NM_145080]
A_23_P155857	NUDT6	0.000959978	2.88787	Homo sapiens nudix (nucleoside diphosphate linked moiety X)-type motif 6 (NUDT6), transcript variant 2, mRNA [NM_198041]
A_24_P102053	OCLN	0.011226	3.28434	Homo sapiens occludin (OCLN), transcript variant 1, mRNA [NM_002538]
A_23_P381979	OGT	0.0293114	2.34295	Homo sapiens O-linked N-acetylglucosamine (GlcNAc) transferase (OGT), transcript variant 1, mRNA [NM_181672]
A_23_P379614	OIP5	0.0179399	2.99014	Homo sapiens Opa interacting protein 5 (OIP5), mRNA [NM_007280]
A_24_P302574	OSGEPL1	0.0240767	2.38246	Homo sapiens O-sialoglycoprotein endopeptidase-like 1 (OSGEPL1), mRNA [NM_022353]
A_23_P22744	PAGE5	0.0455709	2.03283	Homo sapiens P antigen family, member 5 (prostate associated) (PAGE5), transcript variant 1, mRNA [NM_130467]
A_23_P136405	PDCD1	0.000813815	4.19043	Homo sapiens programmed cell death 1 (PDCD1), mRNA [NM_005018]
A_24_P322474	PDE4A	0.00124234	3.33386	Homo sapiens phosphodiesterase 4A, cAMP-specific (PDE4A), transcript variant 4, mRNA [NM_006202]
A_24_P124349	PDGFD	0.0354387	4.22633	Homo sapiens platelet derived growth factor D (PDGFD), transcript variant 1, mRNA [NM_025208]
A_32_P63182	PDIA3	0.0121852	2.79272	Homo sapiens protein disulfide isomerase family A, member 3 (PDIA3), mRNA [NM_005313]
A_24_P101201	PDIA3	0.0293536	2.26847	Homo sapiens protein disulfide isomerase family A, member 3 (PDIA3), mRNA [NM_005313]
A_23_P13604	PEBP1	0.000113007	2.33154	Homo sapiens phosphatidylethanolamine binding protein 1 (PEBP1), mRNA [NM_002567]
A_23_P37560	PEX11A	0.0307741	2.22244	Homo sapiens peroxisomal biogenesis factor 11 alpha (PEX11A), transcript variant 1, mRNA [NM_003847]
A_24_P416411	PEX12	0.0432338	2.61075	Homo sapiens peroxisomal biogenesis factor 12 (PEX12), mRNA [NM_000286]
A_24_P921232	PEX14	0.00464397	2.81837	Homo sapiens peroxisomal biogenesis factor 14, mRNA (cDNA clone IMAGE:4696946), partial cds. [BC017848]
A_23_P122563	PFDN6	0.00577808	4.19298	Homo sapiens prefoldin subunit 6 (PFDN6), transcript variant 2, mRNA [NM_014260]
A_23_P16798	PFN4	0.000838828	3.99195	Homo sapiens profilin family, member 4 (PFN4), mRNA [NM_199346]
A_32_P229299	PHF6	0.0155297	2.35481	Homo sapiens PHD finger protein 6 (PHF6), transcript variant 2, mRNA [NM_032458]
A_32_P61339	PHIP	0.0444227	3.28091	Homo sapiens pleckstrin homology domain interacting protein, mRNA (cDNA clone IMAGE:5260603). [BC036479]
A_23_P201179	PHTF1	0.032906	3.12143	Homo sapiens mRNA for homeobox protein LSX. [AJ011863]
A_24_P393864	PHTF1	0.00682418	2.72098	Homo sapiens putative homeodomain transcription factor 1 (PHTF1), mRNA [NM_006608]
A_24_P844984	PIGR	0.000208665	7.87642	Homo sapiens polymeric immunoglobulin receptor (PIGR), mRNA [NM_002644]
A_23_P149517	PIGR	0.00346555	7.03409	Homo sapiens polymeric immunoglobulin receptor (PIGR), mRNA [NM_002644]
A_23_P46378	PIGV	0.000362082	2.77511	Homo sapiens phosphatidylinositol glycan anchor biosynthesis, class V (PIGV), transcript variant 2, mRNA [NM_017837]
A_23_P345118	PIM1	0.00643765	3.22631	Homo sapiens pim-1 oncogene (PIM1), transcript variant 1, mRNA [NM_002648]
A_23_P401361	PITPNM2	0.00143154	2.95491	Homo sapiens phosphatidylinositol transfer protein, membrane-associated 2 (PITPNM2), mRNA [NM_020845]
A_23_P207999	PMAIP1	0.00114816	5.85424	Homo sapiens phorbol-12-myristate-13-acetate-induced protein 1 (PMAIP1), mRNA [NM_021127]
A_23_P8541	POM121	0.035834	3.03145	Homo sapiens POM121 transmembrane nucleoporin (POM121), transcript variant 1, mRNA [NM_001257190]
A_23_P201939	PPM1J	0.0174795	2.9328	Homo sapiens protein phosphatase, Mg2+/Mn2+ dependent, 1J (PPM1J), mRNA [NM_005167]
A_24_P943193	PREPL	0.0082053	2.71383	Homo sapiens prolyl endopeptidase-like (PREPL), transcript variant 1, mRNA [NM_006036]
A_23_P12336	PRMT6	0.0403894	2.0976	Homo sapiens protein arginine methyltransferase 6 (PRMT6), mRNA [NM_018137]
A_23_P161352	PTPLA	0.00164418	6.8149	Homo sapiens protein tyrosine phosphatase-like (proline instead of catalytic arginine), member A (PTPLA), mRNA [NM_014241]
A_32_P1445	PTPN2	0.0113402	2.20451	Homo sapiens protein tyrosine phosphatase, non-receptor type 2 (PTPN2), transcript variant 3, mRNA [NM_080423]
A_23_P309701	PTPN2	0.0213186	2.15529	Homo sapiens protein tyrosine phosphatase, non-receptor type 2 (PTPN2), transcript variant 1, mRNA [NM_002828]
A_23_P201181	PTPN22	0.0047313	2.43233	Homo sapiens protein tyrosine phosphatase, non-receptor type 22 (lymphoid) (PTPN22), transcript variant 2, mRNA [NM_012411]
A_23_P149345	PTPN22	0.00663989	2.04223	Homo sapiens protein tyrosine phosphatase, non-receptor type 22 (lymphoid) (PTPN22), transcript variant 1, mRNA [NM_015967]
A_23_P201778	PTPN7	0.0310038	2.04409	Homo sapiens protein tyrosine phosphatase, non-receptor type 7 (PTPN7), transcript variant 2, mRNA [NM_080588]
A_32_P93493	PTPRG	0.0087576	4.57311	protein tyrosine phosphatase, receptor type, G [Source:HGNC Symbol;Acc:9671] [ENST00000495879]
A_32_P41574	PXN-AS1	0.00226927	2.17964	Homo sapiens PXN antisense RNA 1 (PXN-AS1), long non-coding RNA [NR_038924]
A_24_P139604	PYHIN1	0.030923	3.00522	Homo sapiens pyrin and HIN domain family, member 1 (PYHIN1), transcript variant 4, mRNA [NM_198930]
A_24_P794515	RAB30-AS1	0.0119204	2.18752	Homo sapiens RAB30 antisense RNA 1 (head to head) (RAB30-AS1), long non-coding RNA [NR_038903]
A_32_P86318	RAB43	0.00486814	2.19258	Homo sapiens RAB43, member RAS oncogene family (RAB43), transcript variant 1, mRNA [NM_198490]
A_32_P205859	RAB43	0.00426193	2.15928	Homo sapiens RAB43, member RAS oncogene family (RAB43), transcript variant 1, mRNA [NM_198490]
A_23_P88731	RAD51	0.00537425	2.62794	Homo sapiens RAD51 recombinase (RAD51), transcript variant 1, mRNA [NM_002875]
A_32_P30831	RAD51-AS1	0.0251983	2.74078	Homo sapiens RAD51 antisense RNA 1 (head to head) (RAD51-AS1), long non-coding RNA [NR_040058]
A_23_P151307	RAPGEF3	0.00114816	3.56824	Homo sapiens Rap guanine nucleotide exchange factor (GEF) 3 (RAPGEF3), transcript variant 2, mRNA [NM_006105]
A_32_P393316	RAPGEF3	0.0251072	2.39604	Homo sapiens Rap guanine nucleotide exchange factor (GEF) 3 (RAPGEF3), transcript variant 1, mRNA [NM_001098531]
A_23_P3371	RASGRF1	1.43993e-05	10.8766	Homo sapiens Ras protein-specific guanine nucleotide-releasing factor 1 (RASGRF1), transcript variant 1, mRNA [NM_002891]
A_23_P3379	RASGRF1	0.000640311	8.87633	Homo sapiens Ras protein-specific guanine nucleotide-releasing factor 1 (RASGRF1), transcript variant 1, mRNA [NM_002891]
A_32_P171143	RBAK-RBAKDN	0.0117002	2.0495	Homo sapiens RBAK-RBAKDN readthrough (RBAK-RBAKDN), mRNA [NM_001204513]
A_23_P132910	RBM47	0.0128858	2.2052	Homo sapiens RNA binding motif protein 47 (RBM47), transcript variant 2, mRNA [NM_019027]
A_23_P71558	RECQL4	0.00993111	2.34484	Homo sapiens RecQ protein-like 4 (RECQL4), mRNA [NM_004260]
A_23_P19182	REEP2	0.0241711	3.4397	Homo sapiens receptor accessory protein 2 (REEP2), transcript variant 2, mRNA [NM_016606]
A_23_P12514	RHOC	0.0015456	2.47126	Homo sapiens ras homolog family member C (RHOC), transcript variant 1, mRNA [NM_175744]
A_23_P390172	RNASEL	0.000421023	2.15804	Homo sapiens ribonuclease L (2',5'-oligoisoadenylate synthetase-dependent) (RNASEL), mRNA [NM_021133]
A_23_P41734	RNF130	0.00206694	2.13438	Homo sapiens ring finger protein 130 (RNF130), transcript variant 1, mRNA [NM_018434]
A_23_P19816	RNF32	0.0160539	2.9047	Homo sapiens ring finger protein 32 (RNF32), transcript variant 3, mRNA [NM_030936]
A_23_P98884	RNF41	0.00679305	2.3842	Homo sapiens ring finger protein 41 (RNF41), transcript variant 2, mRNA [NM_194358]
A_32_P4018	ROR1	0.00119737	36.7403	Homo sapiens receptor tyrosine kinase-like orphan receptor 1 (ROR1), transcript variant 1, mRNA [NM_005012]
A_23_P12363	ROR1	0.000188326	29.9067	Homo sapiens receptor tyrosine kinase-like orphan receptor 1 (ROR1), transcript variant 1, mRNA [NM_005012]
A_24_P75019	RP9P	0.00199185	2.44472	Homo sapiens retinitis pigmentosa 9 pseudogene (RP9P), non-coding RNA [NR_003500]
A_23_P29594	RPL39L	0.014977	2.33142	Homo sapiens ribosomal protein L39-like (RPL39L), mRNA [NM_052969]
A_23_P405761	RRAS2	0.0375687	2.08529	Homo sapiens related RAS viral (r-ras) oncogene homolog 2 (RRAS2), transcript variant 1, mRNA [NM_012250]
A_23_P22013	RSPO1	0.0419482	3.98492	Homo sapiens R-spondin 1 (RSPO1), transcript variant 1, mRNA [NM_001038633]
A_23_P423197	RXRA	0.013408	4.09394	Homo sapiens retinoid X receptor, alpha (RXRA), mRNA [NM_002957]
A_23_P201711	S100A6	0.046563	2.00738	Homo sapiens S100 calcium binding protein A6 (S100A6), mRNA [NM_014624]
A_24_P272451	SCIMP	0.0387633	4.08735	SLP adaptor and CSK interacting membrane protein [Source:HGNC Symbol;Acc:33504] [ENST00000571800]
A_23_P106973	SEPT9	0.000627159	2.87541	Homo sapiens septin 9 (SEPT9), transcript variant 3, mRNA [NM_006640]
A_24_P313334	SERF2	0.00318739	2.05822	Homo sapiens small EDRK-rich factor 2 (SERF2), transcript variant 4, mRNA [NM_001199877]
A_32_P138977	SERINC4	0.00572164	2.83962	Homo sapiens serine incorporator 4 (SERINC4), transcript variant 1, mRNA [NM_001258031]
A_32_P187009	SERINC5	0.0158974	2.60491	Homo sapiens serine incorporator 5 (SERINC5), transcript variant 1, mRNA [NM_001174072]
A_24_P579862	SERP1	0.0481158	2.46106	stress-associated endoplasmic reticulum protein 1 [Source:HGNC Symbol;Acc:10759] [ENST00000490945]
A_23_P76006	SERPINH1	0.0269999	2.25156	Homo sapiens serpin peptidase inhibitor, clade H (heat shock protein 47), member 1, (collagen binding protein 1) (SERPINH1), transcript variant 2, mRNA [NM_001235]
A_23_P259393	SFMBT1	0.00506593	3.03453	Homo sapiens Scm-like with four mbt domains 1 (SFMBT1), mRNA [NM_016329]
A_23_P413193	SFR1	0.00256191	2.46047	Homo sapiens SWI5-dependent recombination repair 1 (SFR1), transcript variant 2, mRNA [NM_145247]
A_23_P326204	SGMS2	0.046563	2.10798	Homo sapiens sphingomyelin synthase 2 (SGMS2), transcript variant 1, mRNA [NM_152621]
A_23_P347048	SGPP1	0.00544149	3.40885	Homo sapiens sphingosine-1-phosphate phosphatase 1 (SGPP1), mRNA [NM_030791]
A_24_P941217	SGPP2	0.0220498	4.65457	sphingosine-1-phosphate phosphatase 2 [Source:HGNC Symbol;Acc:19953] [ENST00000321276]
A_23_P153971	SGPP2	0.00627357	4.26638	Homo sapiens sphingosine-1-phosphate phosphatase 2 (SGPP2), mRNA [NM_152386]
A_23_P143964	SH3BP5	0.000530086	2.41055	Homo sapiens SH3-domain binding protein 5 (BTK-associated) (SH3BP5), transcript variant 1, mRNA [NM_004844]
A_23_P307536	SH3D21	0.0128916	5.72822	SH3 domain containing 21 [Source:HGNC Symbol;Acc:26236] [ENST00000480549]
A_24_P392060	SIMC1	0.00283358	2.31722	Homo sapiens SUMO-interacting motifs containing 1 (SIMC1), mRNA [NM_198567]
A_23_P406521	SIRPD	0.00109315	2.56629	Homo sapiens signal-regulatory protein delta (SIRPD), mRNA [NM_178460]
A_23_P99226	SIRT4	0.0300791	2.30408	Homo sapiens sirtuin 4 (SIRT4), mRNA [NM_012240]
A_23_P100730	SKAP1	0.0058739	2.74194	Homo sapiens src kinase associated phosphoprotein 1 (SKAP1), transcript variant 1, mRNA [NM_003726]
A_23_P159125	SLC16A5	0.000310364	3.57913	Homo sapiens solute carrier family 16 (monocarboxylate transporter), member 5 (SLC16A5), transcript variant 1, mRNA [NM_004695]
A_23_P152791	SLC16A6	0.000176455	3.64019	Homo sapiens solute carrier family 16, member 6 (SLC16A6), transcript variant 2, mRNA [NM_004694]
A_24_P731648	SLC16A6	0.000766807	3.25623	Homo sapiens solute carrier family 16, member 6 (SLC16A6), transcript variant 2, mRNA [NM_004694]
A_23_P134113	SLC18B1	0.0113312	2.07817	Homo sapiens solute carrier family 18, subfamily B, member 1 (SLC18B1), mRNA [NM_052831]
A_23_P388900	SLC22A15	0.000353259	3.14114	Homo sapiens solute carrier family 22, member 15 (SLC22A15), mRNA [NM_018420]
A_24_P355267	SLC25A25	0.0068213	2.137	Homo sapiens solute carrier family 25 (mitochondrial carrier; phosphate carrier), member 25 (SLC25A25), transcript variant 2, mRNA [NM_001006641]
A_23_P250951	SLC26A2	0.0434585	2.41486	Homo sapiens solute carrier family 26 (anion exchanger), member 2 (SLC26A2), mRNA [NM_000112]
A_23_P19257	SLC35B2	0.0249998	2.17777	Homo sapiens solute carrier family 35 (adenosine 3'-phospho 5'-phosphosulfate transporter), member B2 (SLC35B2), transcript variant 1, mRNA [NM_178148]
A_23_P159110	SLC35E3	0.00419055	2.3314	Homo sapiens solute carrier family 35, member E3 (SLC35E3), mRNA [NM_018656]
A_23_P109655	SLC35G2	0.00299623	5.24968	Homo sapiens solute carrier family 35, member G2 (SLC35G2), transcript variant 1, mRNA [NM_025246]
A_24_P359145	SMYD4	0.049751	2.30921	Homo sapiens mRNA for KIAA1936 protein, partial cds. [AB067523]
A_23_P365267	SNED1	0.024203	3.20915	Homo sapiens sushi, nidogen and EGF-like domains 1 (SNED1), mRNA [NM_001080437]
A_24_P409071	SNED1	0.00579756	2.92822	Homo sapiens sushi, nidogen and EGF-like domains 1 (SNED1), mRNA [NM_001080437]
A_32_P82475	SNHG10	0.0012422	2.75282	Homo sapiens small nucleolar RNA host gene 10 (non-protein coding) (SNHG10), transcript variant 1, long non-coding RNA [NR_003138]
A_24_P83922	SNRPC	0.0118749	2.0379	Homo sapiens small nuclear ribonucleoprotein polypeptide C (SNRPC), transcript variant 1, mRNA [NM_003093]
A_24_P180363	SNX18	0.00177783	3.26498	Homo sapiens sorting nexin 18 (SNX18), transcript variant 3, mRNA [NM_001145427]
A_23_P156907	SOBP	0.0166533	3.62149	Homo sapiens sine oculis binding protein homolog (Drosophila) (SOBP), mRNA [NM_018013]
A_24_P942092	SPACA6P	0.00194358	2.97257	Homo sapiens cDNA FLJ14300 fis, clone PLACE1011891. [AK024362]
A_24_P412036	SPAG8	0.000402357	6.04829	Homo sapiens sperm associated antigen 8 (SPAG8), transcript variant 2, mRNA [NM_172312]
A_23_P131255	SPATS2L	0.00132386	11.3692	Homo sapiens spermatogenesis associated, serine-rich 2-like (SPATS2L), transcript variant 1, mRNA [NM_015535]
A_24_P494454	SPIN3	0.0364373	2.15917	Homo sapiens spindlin family, member 3 (SPIN3), transcript variant 1, mRNA [NM_001010862]
A_23_P161280	SPOCK2	0.00305339	2.24222	Homo sapiens sparc/osteonectin, cwcv and kazal-like domains proteoglycan (testican) 2 (SPOCK2), transcript variant 2, mRNA [NM_014767]
A_24_P107859	SPRED1	0.0395193	2.56793	Homo sapiens sprouty-related, EVH1 domain containing 1 (SPRED1), mRNA [NM_152594]
A_23_P128698	SPRY2	0.00130208	5.17449	Homo sapiens sprouty homolog 2 (Drosophila) (SPRY2), mRNA [NM_005842]
A_23_P385322	STAMBPL1	0.00163846	2.57058	Homo sapiens STAM binding protein-like 1 (STAMBPL1), mRNA [NM_020799]
A_24_P307759	SYNE2	0.00387333	3.79338	Homo sapiens spectrin repeat containing, nuclear envelope 2 (SYNE2), transcript variant 1, mRNA [NM_015180]
A_23_P205553	SYNE2	0.00825257	2.57371	Homo sapiens spectrin repeat containing, nuclear envelope 2 (SYNE2), transcript variant 5, mRNA [NM_182914]
A_23_P128887	SYNE2	0.0458079	2.27615	Homo sapiens spectrin repeat containing, nuclear envelope 2 (SYNE2), transcript variant 5, mRNA [NM_182914]
A_24_P943613	TBC1D1	0.00593386	2.64879	Homo sapiens TBC1 (tre-2/USP6, BUB2, cdc16) domain family, member 1 (TBC1D1), transcript variant 1, mRNA [NM_015173]
A_23_P434442	TCEAL3	0.00727029	2.62391	Homo sapiens transcription elongation factor A (SII)-like 3 (TCEAL3), transcript variant 1, mRNA [NM_001006933]
A_32_P18470	TCEAL5	0.0100194	2.69682	Homo sapiens transcription elongation factor A (SII)-like 5 (TCEAL5), mRNA [NM_001012979]
A_32_P192545	TCEAL6	0.00649189	2.62035	Homo sapiens transcription elongation factor A (SII)-like 6 (TCEAL6), mRNA [NM_001006938]
A_24_P931428	TCF4	0.0193771	3.22212	Homo sapiens transcription factor 4 (TCF4), transcript variant 1, mRNA [NM_001083962]
A_24_P918527	TCF4	0.016381	3.12671	transcription factor 4 [Source:HGNC Symbol;Acc:11634] [ENST00000562680]
A_23_P27332	TCF4	0.00187265	2.73391	Homo sapiens transcription factor 4 (TCF4), transcript variant 2, mRNA [NM_003199]
A_24_P325015	TCFL5	0.000543701	3.16163	PREDICTED: Homo sapiens transcription factor-like 5 (basic helix-loop-helix) (TCFL5), transcript variant X3, mRNA [XM_005260186]
A_23_P143147	TCFL5	0.00145192	2.72248	Homo sapiens transcription factor-like 5 (basic helix-loop-helix) (TCFL5), mRNA [NM_006602]
A_24_P282274	TCTN1	0.044966	3.01853	Homo sapiens tectonic family member 1, mRNA (cDNA clone IMAGE:4556434), partial cds. [BC030993]
A_23_P119344	TEAD2	0.000266204	6.38806	Homo sapiens TEA domain family member 2 (TEAD2), transcript variant 5, mRNA [NM_003598]
A_24_P365048	TEFM	0.00370399	2.14718	Homo sapiens transcription elongation factor, mitochondrial (TEFM), mRNA [NM_024683]
A_23_P76538	TESC	0.000248482	4.9747	Homo sapiens tescalcin (TESC), transcript variant 1, mRNA [NM_017899]
A_23_P207742	THRA	0.0379448	2.06531	Homo sapiens thyroid hormone receptor, alpha (THRA), transcript variant 2, mRNA [NM_003250]
A_24_P337419	TIGD6	0.0125533	2.22266	Homo sapiens tigger transposable element derived 6 (TIGD6), transcript variant 1, mRNA [NM_030953]
A_23_P213966	TIGD6	0.0264913	2.02789	Homo sapiens tigger transposable element derived 6 (TIGD6), transcript variant 1, mRNA [NM_030953]
A_23_P80528	TIGIT	0.0283728	3.18071	Homo sapiens T cell immunoreceptor with Ig and ITIM domains (TIGIT), mRNA [NM_173799]
A_23_P107401	TIMP2	0.000232062	2.63455	Homo sapiens TIMP metallopeptidase inhibitor 2 (TIMP2), mRNA [NM_003255]
A_24_P219324	TK2	0.039097	2.48381	Homo sapiens thymidine kinase 2, mitochondrial (TK2), transcript variant 1, mRNA [NM_004614]
A_23_P94494	TLE4	0.0126739	2.8694	Homo sapiens transducin-like enhancer of split 4 (E(sp1) homolog, Drosophila) (TLE4), transcript variant 3, mRNA [NM_007005]
A_23_P83094	TLE4	0.00620916	2.17825	Homo sapiens transducin-like enhancer of split 4 (E(sp1) homolog, Drosophila) (TLE4), transcript variant 3, mRNA [NM_007005]
A_23_P140154	TMEM251	0.0175952	2.2011	Homo sapiens transmembrane protein 251 (TMEM251), transcript variant 1, mRNA [NM_001098621]
A_24_P40529	TMLHE	0.0168182	2.56109	Homo sapiens trimethyllysine hydroxylase, epsilon (TMLHE), transcript variant 1, mRNA [NM_018196]
A_32_P219520	TNFAIP8	0.00560897	2.06757	Homo sapiens tumor necrosis factor, alpha-induced protein 8 (TNFAIP8), transcript variant 1, mRNA [NM_014350]
A_23_P37736	TNFRSF17	0.0235845	2.42922	Homo sapiens tumor necrosis factor receptor superfamily, member 17 (TNFRSF17), mRNA [NM_001192]
A_24_P248053	TOP1MT	0.00593386	2.37784	Homo sapiens topoisomerase (DNA) I, mitochondrial (TOP1MT), transcript variant 1, mRNA [NM_052963]
A_23_P336644	TOR1AIP2	0.0189496	2.52834	Homo sapiens torsin A interacting protein 2 (TOR1AIP2), transcript variant 2, mRNA [NM_145034]
A_24_P839239	TOR1AIP2	0.0288921	2.52812	Homo sapiens torsin A interacting protein 2 (TOR1AIP2), transcript variant 3, mRNA [NM_001199260]
A_23_P154566	TOX2	0.0200045	4.19606	Homo sapiens TOX high mobility group box family member 2 (TOX2), transcript variant 3, mRNA [NM_032883]
A_23_P5392	TP53I3	0.00326697	3.38288	Homo sapiens tumor protein p53 inducible protein 3 (TP53I3), transcript variant 1, mRNA [NM_004881]
A_24_P89891	TRAF1	0.000153793	3.72838	Homo sapiens TNF receptor-associated factor 1 (TRAF1), transcript variant 1, mRNA [NM_005658]
A_23_P216970	TRAF1	0.00367448	2.8927	Homo sapiens TNF receptor-associated factor 1 (TRAF1), transcript variant 1, mRNA [NM_005658]
A_24_P12413	TRAM2	0.000613858	5.03837	Homo sapiens translocation associated membrane protein 2 (TRAM2), mRNA [NM_012288]
A_24_P150676	TRAPPC2L	0.00139081	3.70652	trafficking protein particle complex 2-like [Source:HGNC Symbol;Acc:30887] [ENST00000301021]
A_24_P327050	TRAPPC2L	1.55597e-06	3.48803	Homo sapiens trafficking protein particle complex 2-like (TRAPPC2L), mRNA [NM_016209]
A_24_P252497	TRIB1	0.0219431	3.27396	Homo sapiens tribbles pseudokinase 1 (TRIB1), transcript variant 1, mRNA [NM_025195]
A_23_P30315	TRIM7	0.0449747	2.39455	Homo sapiens tripartite motif containing 7 (TRIM7), transcript variant 6, mRNA [NM_033342]
A_32_P186138	TSTD3	0.00417174	2.70991	Homo sapiens thiosulfate sulfurtransferase (rhodanese)-like domain containing 3 (TSTD3), mRNA [NM_001195131]
A_32_P100683	TTC28	0.0150644	2.82502	Homo sapiens tetratricopeptide repeat domain 28 (TTC28), mRNA [NM_001145418]
A_23_P408913	TTC30B	0.0284842	2.70457	Homo sapiens tetratricopeptide repeat domain 30B (TTC30B), mRNA [NM_152517]
A_23_P97161	TTF2	0.0461346	2.02247	Homo sapiens transcription termination factor, RNA polymerase II (TTF2), mRNA [NM_003594]
A_23_P116980	TULP3	0.00464397	2.07822	Homo sapiens tubby like protein 3 (TULP3) mRNA, complete cds. [AF045583]
A_23_P434398	TXLNB	0.000216704	4.12442	Homo sapiens taxilin beta (TXLNB), mRNA [NM_153235]
A_23_P431418	U2AF2	0.000194451	2.58917	Homo sapiens U2 small nuclear RNA auxiliary factor 2 (U2AF2), transcript variant 1, mRNA [NM_007279]
A_24_P192933	UBASH3B	0.0301726	3.79609	Homo sapiens ubiquitin associated and SH3 domain containing B (UBASH3B), mRNA [NM_032873]
A_23_P123645	UGCG	0.00627728	3.8092	UDP-glucose ceramide glucosyltransferase [Source:HGNC Symbol;Acc:12524] [ENST00000374279]
A_23_P313389	UGCG	0.00408938	3.03852	Homo sapiens UDP-glucose ceramide glucosyltransferase (UGCG), mRNA [NM_003358]
A_24_P139620	USP21	0.0319564	2.14631	Homo sapiens ubiquitin specific peptidase 21 (USP21), transcript variant 3, mRNA [NM_001014443]
A_32_P56249	USP30-AS1	0.0307741	2.09105	Homo sapiens USP30 antisense RNA 1 (USP30-AS1), long non-coding RNA [NR_038996]
A_24_P341538	USP51	0.00386612	3.06254	Homo sapiens ubiquitin specific peptidase 51 (USP51), mRNA [NM_201286]
A_23_P105545	VAMP1	0.0113837	2.50138	Homo sapiens vesicle-associated membrane protein 1 (synaptobrevin 1) (VAMP1), transcript variant 3, mRNA [NM_016830]
A_32_P9753	VMP1	0.000452736	4.97516	Homo sapiens transmembrane protein 49, mRNA (cDNA clone IMAGE:4295896), with apparent retained intron. [BC024020]
A_23_P129935	VMP1	0.00859186	2.31353	Homo sapiens vacuole membrane protein 1 (VMP1), mRNA [NM_030938]
A_23_P168211	VOPP1	0.00692571	2.22627	Homo sapiens vesicular, overexpressed in cancer, prosurvival protein 1 (VOPP1), transcript variant 1, mRNA [NM_030796]
A_24_P914000	VSIG10	0.00316935	7.28125	Homo sapiens hypothetical protein FLJ20674, mRNA (cDNA clone IMAGE:3138594). [BC001437]
A_23_P72059	VSIG10	0.00457437	6.84051	Homo sapiens V-set and immunoglobulin domain containing 10 (VSIG10), mRNA [NM_019086]
A_23_P63929	WDR11	7.67725e-05	3.23107	Homo sapiens WD repeat domain 11 (WDR11), mRNA [NM_018117]
A_23_P215132	WDR91	0.00326401	2.68093	Homo sapiens WD repeat domain 91 (WDR91), mRNA [NM_014149]
A_23_P127926	WEE1	0.00126003	3.7797	Homo sapiens WEE1 G2 checkpoint kinase (WEE1), transcript variant 1, mRNA [NM_003390]
A_23_P102117	WNT10A	0.00210937	3.36138	Homo sapiens wingless-type MMTV integration site family, member 10A (WNT10A), mRNA [NM_025216]
A_23_P102113	WNT10A	0.00204788	2.90073	Homo sapiens wingless-type MMTV integration site family, member 10A (WNT10A), mRNA [NM_025216]
A_23_P130158	WNT3	2.13469e-05	17.2672	Homo sapiens wingless-type MMTV integration site family, member 3 (WNT3), mRNA [NM_030753]
A_23_P259272	WSB2	0.00578218	2.47757	Homo sapiens WD repeat and SOCS box containing 2 (WSB2), transcript variant 2, mRNA [NM_018639]
A_32_P416161	XKRX	0.0191086	3.72332	Homo sapiens XK, Kell blood group complex subunit-related, X-linked (XKRX), mRNA [NM_212559]
A_23_P25224	YBX3	0.00228362	3.02915	Homo sapiens Y box binding protein 3 (YBX3), transcript variant 1, mRNA [NM_003651]
A_24_P625382	YBX3	0.00269033	3.02817	Homo sapiens Y box binding protein 3 (YBX3), transcript variant 1, mRNA [NM_003651]
A_23_P131024	ZBTB32	0.025198	2.94916	Homo sapiens zinc finger and BTB domain containing 32 (ZBTB32), mRNA [NM_014383]
A_23_P380076	ZBTB38	0.00708251	2.10386	Homo sapiens zinc finger and BTB domain containing 38 (ZBTB38), mRNA [NM_001080412]
A_23_P83234	ZBTB6	0.0386994	3.62074	Homo sapiens zinc finger and BTB domain containing 6 (ZBTB6), mRNA [NM_006626]
A_32_P116989	ZCCHC18	0.000284414	4.75233	Homo sapiens zinc finger, CCHC domain containing 18 (ZCCHC18), transcript variant 1, mRNA [NM_001143978]
A_24_P6825	ZCCHC18	0.0236374	2.96829	Homo sapiens zinc finger, CCHC domain containing 18 (ZCCHC18), transcript variant 1, mRNA [NM_001143978]
A_24_P186342	ZFP14	0.0311295	2.10861	Homo sapiens ZFP14 zinc finger protein (ZFP14), mRNA [NM_020917]
A_23_P501877	ZFP64	0.0330145	2.23736	Homo sapiens ZFP64 zinc finger protein (ZFP64), transcript variant 1, mRNA [NM_018197]
A_32_P748131	ZFP82	0.00178934	3.12562	ZFP82 zinc finger protein [Source:HGNC Symbol;Acc:28682] [ENST00000590993]
A_23_P253921	ZKSCAN7	0.0294029	2.79724	Homo sapiens zinc finger with KRAB and SCAN domains 7 (ZKSCAN7), transcript variant 1, mRNA [NM_018651]
A_23_P75083	ZMYND11	0.0370738	2.09904	Homo sapiens zinc finger, MYND-type containing 11 (ZMYND11), transcript variant 2, mRNA [NM_212479]
A_23_P142407	ZNF101	0.000766807	2.4614	Homo sapiens zinc finger protein 101 (ZNF101), mRNA [NM_033204]
A_23_P45087	ZNF107	0.00380973	2.33068	Homo sapiens zinc finger protein 107 (ZNF107), transcript variant 1, mRNA [NM_016220]
A_23_P150841	ZNF140	0.0415951	2.11719	Homo sapiens zinc finger protein 140 (ZNF140), mRNA [NM_003440]
A_24_P168398	ZNF177	0.000816061	4.70569	Homo sapiens zinc finger protein 177 (ZNF177), transcript variant 3, mRNA [NM_003451]
A_23_P164706	ZNF177	0.000816061	4.57979	Homo sapiens zinc finger protein 177 (ZNF177), transcript variant 3, mRNA [NM_003451]
A_23_P142969	ZNF2	0.0365854	2.0885	Homo sapiens zinc finger protein 2 (ZNF2), transcript variant 1, mRNA [NM_021088]
A_23_P432448	ZNF205-AS1	0.0113587	2.35056	Homo sapiens ZNF205 antisense RNA 1 (ZNF205-AS1), transcript variant 1, long non-coding RNA [NR_024166]
A_23_P165239	ZNF208	0.0461346	2.07188	Homo sapiens zinc finger protein 208 (ZNF208), mRNA [NM_007153]
A_23_P395555	ZNF226	0.000328613	3.67828	Homo sapiens zinc finger protein 226 (ZNF226), transcript variant 1, mRNA [NM_001032372]
A_24_P159837	ZNF302	0.0255972	2.13427	PREDICTED: Homo sapiens zinc finger protein 302 (ZNF302), transcript variant X1, mRNA [XM_005259055]
A_23_P208259	ZNF347	0.0177694	2.82106	Homo sapiens zinc finger protein 347 (ZNF347), transcript variant 3, mRNA [NM_032584]
A_24_P239668	ZNF37A	0.0132199	2.98184	Homo sapiens zinc finger protein 37A (ZNF37A), transcript variant 1, mRNA [NM_001007094]
A_23_P16354	ZNF382	0.0437014	2.36295	Homo sapiens zinc finger protein 382 (ZNF382), transcript variant 1, mRNA [NM_032825]
A_32_P106944	ZNF429	0.0051272	2.288	Homo sapiens zinc finger protein 429 (ZNF429), mRNA [NM_001001415]
A_23_P27649	ZNF433	0.0012422	3.55834	Homo sapiens zinc finger protein 433 (ZNF433), mRNA [NM_001080411]
A_24_P387321	ZNF44	0.0256915	2.18932	Homo sapiens zinc finger protein 44 (ZNF44), transcript variant 2, mRNA [NM_016264]
A_23_P316582	ZNF441	0.0147314	3.88358	Homo sapiens zinc finger protein 441 (ZNF441), mRNA [NM_152355]
A_23_P169233	ZNF510	0.03841	2.15396	Homo sapiens zinc finger protein 510 (ZNF510), mRNA [NM_014930]
A_23_P208198	ZNF577	0.0165531	2.17584	Homo sapiens zinc finger protein 577 (ZNF577), transcript variant 3, non-coding RNA [NR_024181]
A_23_P321160	ZNF594	0.00353027	4.15989	Homo sapiens zinc finger protein 594 (ZNF594), mRNA [NM_032530]
A_23_P4628	ZNF606	0.00252794	2.73476	Homo sapiens zinc finger protein 606 (ZNF606), mRNA [NM_025027]
A_23_P416751	ZNF610	0.00679243	3.4072	Homo sapiens zinc finger protein 610 (ZNF610), transcript variant 3, mRNA [NM_173530]
A_24_P205154	ZNF611	0.0341469	2.01448	zinc finger protein 611 [Source:HGNC Symbol;Acc:28766] [ENST00000596776]
A_23_P208172	ZNF613	0.0234838	3.15066	Homo sapiens cDNA FLJ13590 fis, clone PLACE1009398. [AK023652]
A_24_P344537	ZNF625	0.00206694	2.06293	Homo sapiens zinc finger protein 625 (ZNF625), transcript variant 1, mRNA [NM_145233]
A_24_P118862	ZNF678	0.00423287	2.07386	Homo sapiens zinc finger protein 678 (ZNF678), transcript variant 1, mRNA [NM_178549]
A_24_P202637	ZNF765	0.0378632	2.2176	zinc finger protein 765 [Source:HGNC Symbol;Acc:25092] [ENST00000504235]
A_23_P419786	ZNF781	0.0301726	2.23539	Homo sapiens zinc finger protein 781 (ZNF781), mRNA [NM_152605]
A_24_P804267	ZNF818P	0.0179201	2.30707	Homo sapiens zinc finger protein 818, pseudogene (ZNF818P), non-coding RNA [NR_073396]
A_24_P791669	ZNF879	0.0330615	2.22281	Homo sapiens zinc finger protein 879 (ZNF879), mRNA [NM_001136116]
A_32_P234405		4.85016e-06	19.3861	b21 cDNA subtractive library of human rectum adencarcinoma Homo sapiens cDNA, mRNA sequence [CK570316]
A_24_P880000		0.000820963	11.5742	Homo sapiens full length insert cDNA clone YY51E04. [AF088004]
A_23_P77389		0.000503725	7.77809
A_32_P171185		0.00032938	7.69885
A_32_P123589		0.000421023	7.34359
A_32_P53234		0.00373861	7.03057
A_32_P92814		0.021917	6.04654	AGENCOURT_10034103 NIH_MGC_40 Homo sapiens cDNA clone IMAGE:6482800 5', mRNA sequence [BQ929021]
A_32_P106466		0.00305644	6.0156
A_32_P129265		0.00147798	5.83996	Homo sapiens clone DT1P1B6 mRNA, CAG repeat region. [U92981]
A_32_P195461		0.00520908	5.54461
A_32_P121140		0.00630794	5.52777
A_23_P395194		0.0040651	5.26005	Homo sapiens cDNA FLJ14310 fis, clone PLACE3000271. [AK024372]
A_24_P736006		0.00174481	5.19399	UI-CF-FN0-agg-a-19-0-UI.s1 UI-CF-FN0 Homo sapiens cDNA clone UI-CF-FN0-agg-a-19-0-UI 3', mRNA sequence [CB243794]
A_32_P91519		0.0110023	5.09565
A_32_P161140		0.000421023	4.95005
A_32_P231250		0.0197454	4.93779	BX413550 Homo sapiens FETAL BRAIN Homo sapiens cDNA clone CS0DF026YM21 3-PRIME, mRNA sequence [BX413550]
A_32_P30717		0.000440655	4.898
A_32_P125185		0.000613858	4.79525
A_32_P14833		0.00552233	4.6688	Q8V691_BRSVA (Q8V691) Fusion protein, partial (4%) [THC2642582]
A_32_P75399		0.00676702	4.36384	HUMSEF21A SEF2-1A protein {Homo sapiens} (exp=-1; wgp=0; cg=0), partial (5%) [THC2551774]
A_32_P38821		0.00719485	4.21942
A_32_P743731		0.00242243	4.18536
A_23_P80048		0.0451964	4.17134	fer-1-like 4 (C. elegans) pseudogene [Source:HGNC Symbol;Acc:15801] [ENST00000400465]
A_24_P901084		0.0017543	4.17014
A_23_P57626		0.0222807	4.0233
A_32_P19797		0.00145192	3.96504
A_32_P224040		0.000922347	3.93885	HY215385 RIKEN full-length enriched human cDNA library, testis Homo sapiens cDNA clone H04D106K17, mRNA sequence [HY215385]
A_24_P99984		0.0146451	3.88741	ALU6_HUMAN (P39193) Alu subfamily SP sequence contamination warning entry, partial (9%) [THC2624264]
A_32_P20613		0.00586105	3.85779
A_32_P195924		0.000143418	3.84032	cl74d04.z1 Hembase; Erythroid Precursor Cells (LCB:cl library) Homo sapiens cDNA clone cl74d04 5', mRNA sequence [BU661610]
A_24_P381379		0.011166	3.80917	Homo sapiens cDNA FLJ13769 fis, clone PLACE4000222. [AK023831]
A_24_P610405		0.0464804	3.72224	602185501T1 NIH_MGC_45 Homo sapiens cDNA clone IMAGE:4309896 3', mRNA sequence [BF570136]
A_32_P182045		0.0174795	3.65105	AY869712 NFkB interacting protein 1 {Homo sapiens} (exp=-1; wgp=0; cg=0), partial (3%) [THC2604016]
A_32_P101653		0.000503725	3.63474	Q77CB1_9ALPH (Q77CB1) UL6 protein, partial (3%) [THC2683231]
A_24_P879428		0.000838915	3.52478	PREDICTED: Homo sapiens uncharacterized LOC101928613 (LOC101928613), mRNA [XM_005246051]
A_32_P49854		0.000382524	3.52356
A_32_P94176		0.000266204	3.4978
A_32_P17484		0.00036492	3.49427	Homo sapiens mRNA; cDNA DKFZp686J0581 (from clone DKFZp686J0581). [BX647685]
A_24_P901986		0.000892199	3.4576	Homo sapiens, clone IMAGE:5170250, mRNA. [BC029255]
A_24_P509948		0.0287924	3.44915	Homo sapiens cDNA FLJ34029 fis, clone FCBBF2003636. [AK091348]
A_32_P197720		0.0146906	3.38771
A_24_P410895		0.00386612	3.37955
A_32_P44210		0.0461346	3.36809	Homo sapiens cDNA clone IMAGE:5263455. [BC037328]
A_32_P206549		0.00602886	3.33186	Homo sapiens cDNA clone IMAGE:5265210. [BC035156]
A_32_P29016		0.00580786	3.30722
A_32_P163996		0.000569209	3.21406
A_32_P93668		0.0466272	3.16973
A_32_P26483		0.041261	3.16836
A_32_P404896		0.00673674	3.16316
A_32_P175667		0.00198091	3.16276	603081935F1 NIH_MGC_120 Homo sapiens cDNA clone IMAGE:5221232 5', mRNA sequence [BI832578]
A_23_P26307		0.000922347	3.14788	op88e01.s1 Soares_NFL_T_GBC_S1 Homo sapiens cDNA clone IMAGE:1583928 3' similar to contains MER4.t1 MER4 repetitive element ;, mRNA sequence [AA972037]
A_23_P348876		0.00571481	3.13271	Homo sapiens cDNA FLJ12616 fis, clone NT2RM4001650. [AK022678]
A_32_P37195		0.0206064	3.12057	Q25EW1_MACFA (Q25EW1) Brain cDNA, clone: QmoA-11067, partial (63%) [THC2701431]
A_32_P62480		0.0195767	3.12018
A_32_P92101		0.00526377	3.07755	Homo sapiens cDNA clone IMAGE:4837603. [BC034623]
A_32_P227724		0.0402292	3.06114
A_32_P330691		0.000613648	3.03603	Homo sapiens cervical cancer suppressor gene 5 mRNA, complete cds. [AF390550]
A_32_P73991		0.0013085	3.02909
A_23_P25060		0.0415627	2.98794	Homo sapiens cDNA FLJ13769 fis, clone PLACE4000222. [AK023831]
A_32_P215304		0.00206694	2.97533
A_32_P115663		0.00627728	2.95961	XM_747355 succinyl-CoA synthetase {Aspergillus fumigatus Af293} (exp=-1; wgp=0; cg=0), partial (3%) [THC2655094]
A_24_P940509		0.0469589	2.9115	Homo sapiens cDNA FLJ12731 fis, clone NT2RP2000108. [AK022793]
A_24_P15803		0.0253672	2.87923
A_32_P385		0.00288361	2.87453
A_32_P20203		0.0179201	2.8287	Homo sapiens cDNA clone IMAGE:4827879. [BC035247]
A_32_P211386		0.00225386	2.79974
A_32_P148627		0.000768856	2.78533	Sequence 197 from Patent WO03048202. [AX775927]
A_32_P130097		0.00983565	2.77135	17000600169456 GRN_PRENEU Homo sapiens cDNA 5', mRNA sequence [CN430296]
A_24_P912041		0.016381	2.72956
A_32_P52227		0.0201522	2.72396	Q6DIG3_XENTR (Q6DIG3) Hedgehog interacting protein, partial (3%) [THC2611641]
A_24_P596406		0.0053751	2.69909	Q2Z8W5_9GAMM (Q2Z8W5) Thiolase , partial (5%) [THC2770336]
A_32_P25972		0.0356325	2.69481
A_24_P664918		0.0303956	2.68965	STK24 antisense RNA 1 [Source:HGNC Symbol;Acc:39935] [ENST00000434547]
A_32_P41267		0.0104516	2.66604
A_23_P343977		0.0218824	2.66354	RUSC1 antisense RNA 1 [Source:HGNC Symbol;Acc:26680] [ENST00000446880]
A_23_P164576		0.00348313	2.63554	DLGAP1 antisense RNA 2 [Source:HGNC Symbol;Acc:28146] [ENST00000573177]
A_32_P157471		0.00247055	2.60885
A_32_P137299		0.0174795	2.60255
A_32_P185701		0.0072422	2.5561	Homo sapiens cDNA clone IMAGE:5302136. [BC041959]
A_32_P151782		0.00994591	2.55111	AGENCOURT_14064404 NIH_MGC_172 Homo sapiens cDNA 5', mRNA sequence [CD248433]
A_24_P727501		0.00140756	2.53826	ALU7_HUMAN (P39194) Alu subfamily SQ sequence contamination warning entry, partial (9%) [THC2572886]
A_32_P220897		0.000237945	2.46039
A_24_P400702		0.0385629	2.4542
A_32_P126832		0.00897175	2.44576	AGENCOURT_14360862 NIH_MGC_187 Homo sapiens cDNA clone IMAGE:30405414 5', mRNA sequence [CD511705]
A_32_P133780		0.0219326	2.43719	Q9BMT5_CIOIN (Q9BMT5) Gsx, partial (5%) [THC2688196]
A_24_P933548		0.00418424	2.42868
A_23_P119006		0.0463035	2.40779	Q7KZ66_HUMAN (Q7KZ66) NF2 protein (Fragment), partial (36%) [THC2614203]
A_32_P208549		0.0350706	2.40719	DKFZp564J1771_s1 564 (synonym: hfbr2) Homo sapiens cDNA clone DKFZp564J1771 3', mRNA sequence [AL037389]
A_32_P20952		0.00333874	2.40111	ALU5_HUMAN (P39192) Alu subfamily SC sequence contamination warning entry, partial (4%) [THC2742226]
A_24_P548624		0.0393066	2.38856
A_32_P210038		0.0341657	2.38811	Homo sapiens, clone IMAGE:4045663, mRNA. [BC021677]
A_32_P190222		0.0304483	2.37988	BX413191 Homo sapiens FETAL BRAIN Homo sapiens cDNA clone CS0DF017YF06 3-PRIME, mRNA sequence [BX413191]
A_32_P21375		0.0478881	2.3768
A_32_P188		0.0013085	2.37449	PREDICTED: Homo sapiens uncharacterized LOC101928659 (LOC101928659), misc_RNA [XR_243494]
A_24_P928830		0.038067	2.37297
A_32_P4294		0.0383221	2.37	BX111152 NCI_CGAP_GC4 Homo sapiens cDNA clone IMAGp998E243983, mRNA sequence [BX111152]
A_32_P191290		0.00594263	2.33612
A_32_P39431		0.00533179	2.32996	Homo sapiens cDNA FLJ30340 fis, clone BRACE2007411. [AK054902]
A_32_P72611		0.0012422	2.32215	Homo sapiens cDNA FLJ40153 fis, clone TESTI2014324. [AK097472]
A_32_P230138		0.0211222	2.30973	ALU7_HUMAN (P39194) Alu subfamily SQ sequence contamination warning entry, partial (5%) [THC2507435]
A_32_P31827		0.00696089	2.29944
A_24_P697043		0.0188519	2.29564	BX091936 Soares placenta Nb2HP Homo sapiens cDNA clone IMAGp998N02193 ; IMAGE:135745, mRNA sequence [BX091936]
A_32_P24295		0.00061102	2.2874
A_24_P633543		0.015307	2.28116	zinc finger protein 487 [Source:HGNC Symbol;Acc:23488] [ENST00000596267]
A_24_P932598		0.0135687	2.27327
A_24_P914095		0.01476	2.26769	1008515 Human Fat Cell 5'-Stretch Plus cDNA Library Homo sapiens cDNA 5', mRNA sequence [CB269608]
A_24_P170927		0.00771535	2.25605	Homo sapiens hypothetical protein LOC644613, mRNA (cDNA clone IMAGE:4177475), partial cds. [BC025792]
A_24_P516978		0.0270067	2.24622
A_32_P491904		0.0464358	2.23692	Homo sapiens cDNA FLJ33738 fis, clone BRAWH2018527. [AK091057]
A_32_P182395		0.0218375	2.22499	Q8WUP8_HUMAN (Q8WUP8) MGC21881 protein (Fragment), partial (36%) [THC2534222]
A_24_P592570		0.0471879	2.22224	Q5CVE8_CRYPV (Q5CVE8) Fibrillarin. RNA methylase, partial (6%) [THC2507877]
A_32_P167459		0.034568	2.21311	Homo sapiens cDNA FLJ11682 fis, clone HEMBA1004880. [AK021744]
A_32_P350		0.0240949	2.17849	BX435544 Homo sapiens FETAL BRAIN Homo sapiens cDNA clone CS0DF032YC08 3-PRIME, mRNA sequence [BX435544]
A_32_P463620		0.00712896	2.16362	PREDICTED: Homo sapiens uncharacterized LOC101927148 (LOC101927148), misc_RNA [XR_243714]
A_24_P409824		0.0390846	2.14684
A_32_P93352		0.0075649	2.113
A_32_P229358		0.0315119	2.10045	Q6IHS4_DROME (Q6IHS4) HDC01261, partial (9%) [THC2673265]
A_24_P375962		0.0270939	2.09546
A_23_P207940		0.00480484	2.09493	Homo sapiens cDNA FLJ34206 fis, clone FCBBF3020140. [AK091525]
A_32_P102979		0.0102226	2.09359
A_32_P220161		0.0157186	2.09167	df135e07.y1 Morton Fetal Cochlea Homo sapiens cDNA clone IMAGE:2537964 5', mRNA sequence [BI497361]
A_32_P6107		0.0227115	2.06436	zinc finger protein 487 [Source:HGNC Symbol;Acc:23488] [ENST00000431662]
A_32_P205478		0.00716094	2.06412	AGENCOURT_6859850 NIH_MGC_47 Homo sapiens cDNA clone IMAGE:5928467 5', mRNA sequence [BQ071984]
A_32_P159535		0.0254914	2.06101	Q7T2T6_BOTJR (Q7T2T6) Ribosomal protein, partial (70%) [THC2506656]
A_24_P892402		0.00131825	2.05316	Homo sapiens cDNA FLJ33090 fis, clone TRACH2000559. [AK057652]
A_32_P115446		0.0015659	2.0515	Q96HI5_HUMAN (Q96HI5) HIG2 protein, partial (21%) [THC2651395]
A_32_P218251		0.000863786	2.02937	Homo sapiens mRNA similar to flap structure-specific endonuclease 1 (cDNA clone IMAGE:3862385). [BC019599]
A_32_P95573		0.0464096	2.02715	Homo sapiens clone IMAGE:120631 mRNA sequence. [AF143879]
A_32_P118481		0.0450555	2.00866	Q6FHZ5_HUMAN (Q6FHZ5) SET protein, partial (50%) [THC2649077]
A_32_P20040		0.0168132	2.00782	RST33388 Athersys RAGE Library Homo sapiens cDNA, mRNA sequence [BG213769]
A_23_P8754	AASS	0.0214209	-2.56552	Homo sapiens aminoadipate-semialdehyde synthase (AASS), mRNA [NM_005763]
A_23_P140876	ABCA3	0.00565683	-2.22211	Homo sapiens ATP-binding cassette, sub-family A (ABC1), member 3 (ABCA3), mRNA [NM_001089]
A_23_P207507	ABCC3	0.00439249	-11.3135	Homo sapiens ATP-binding cassette, sub-family C (CFTR/MRP), member 3 (ABCC3), transcript variant 1, mRNA [NM_003786]
A_23_P211850	ABHD6	0.0105275	-2.18139	Homo sapiens abhydrolase domain containing 6 (ABHD6), mRNA [NM_020676]
A_23_P256205	ABLIM3	0.00455789	-5.64057	Homo sapiens actin binding LIM protein family, member 3 (ABLIM3), mRNA [NM_014945]
A_23_P151120	ACRBP	0.0015314	-7.46139	Homo sapiens acrosin binding protein (ACRBP), mRNA [NM_032489]
A_24_P107695	ACTN1	0.00916338	-7.76412	Homo sapiens actinin, alpha 1 (ACTN1), transcript variant 2, mRNA [NM_001102]
A_23_P105957	ACTN1	0.00688997	-6.39549	Homo sapiens actinin, alpha 1 (ACTN1), transcript variant 2, mRNA [NM_001102]
A_23_P138881	ACTN3	0.0192698	-3.17674	Homo sapiens actinin, alpha 3 (ACTN3), transcript variant 1, mRNA [NM_001104]
A_23_P397455	ACVR1C	0.0384558	-3.86937	Homo sapiens activin A receptor, type IC (ACVR1C), transcript variant 1, mRNA [NM_145259]
A_24_P11462	ADC	0.0294029	-2.24939	Homo sapiens arginine decarboxylase (ADC), mRNA [NM_052998]
A_23_P317636	ADD2	0.00334605	-6.31823	Homo sapiens adducin 2 (beta) (ADD2), transcript variant 2, mRNA [NM_017482]
A_23_P421436	ADD2	0.0185665	-3.5949	Homo sapiens adducin 2 (beta) (ADD2), transcript variant 4, mRNA [NM_017488]
A_24_P90097	ADD3	0.0241563	-2.28601	Homo sapiens adducin 3 (gamma) (ADD3), transcript variant 1, mRNA [NM_016824]
A_23_P112159	AGO2	0.017512	-2.13777	Homo sapiens argonaute RISC catalytic component 2 (AGO2), transcript variant 1, mRNA [NM_012154]
A_23_P83200	AK8	0.0015034	-3.72085	Homo sapiens adenylate kinase 8 (AK8), mRNA [NM_152572]
A_23_P259594	AKAP7	0.0156736	-3.05414	Homo sapiens A kinase (PRKA) anchor protein 7 (AKAP7), transcript variant gamma, mRNA [NM_016377]
A_23_P152906	ALOX12	0.000767951	-15.368	Homo sapiens arachidonate 12-lipoxygenase (ALOX12), mRNA [NM_000697]
A_23_P152909	ALOX12	0.00620916	-5.61075	Homo sapiens arachidonate 12-lipoxygenase (ALOX12), mRNA [NM_000697]
A_23_P201596	AMPD2	0.00194358	-2.24115	Homo sapiens adenosine monophosphate deaminase 2 (AMPD2), transcript variant 1, mRNA [NM_004037]
A_23_P216023	ANGPT1	0.0269654	-3.1142	Homo sapiens angiopoietin 1 (ANGPT1), transcript variant 1, mRNA [NM_001146]
A_23_P202269	ANK3	0.00315351	-7.84403	Homo sapiens ankyrin 3, node of Ranvier (ankyrin G) (ANK3), transcript variant 1, mRNA [NM_020987]
A_23_P301530	ANK3	0.0051272	-7.29982	Homo sapiens ankyrin 3, node of Ranvier (ankyrin G) (ANK3), transcript variant 1, mRNA [NM_020987]
A_32_P33304	ANK3	0.0060277	-5.09208	Homo sapiens ankyrin 3, node of Ranvier (ankyrin G) (ANK3), transcript variant 4, mRNA [NM_001204404]
A_32_P137604	ANKRD33B	0.000530086	-10.7633	Homo sapiens ankyrin repeat domain 33B (ANKRD33B), mRNA [NM_001164440]
A_23_P307525	ANKRD9	0.040068	-2.86803	Homo sapiens ankyrin repeat domain 9 (ANKRD9), mRNA [NM_152326]
A_23_P389118	ANO6	0.0285924	-2.41161	Homo sapiens anoctamin 6 (ANO6), transcript variant 1, mRNA [NM_001025356]
A_23_P121716	ANXA3	0.033237	-5.07126	Homo sapiens annexin A3 (ANXA3), mRNA [NM_005139]
A_23_P126613	AQP10	0.00239766	-6.29024	Homo sapiens aquaporin 10 (AQP10), mRNA [NM_080429]
A_32_P83784	ARAP2	0.00188476	-2.07717	Homo sapiens ArfGAP with RhoGAP domain, ankyrin repeat and PH domain 2 (ARAP2), mRNA [NM_015230]
A_23_P259071	AREG	0.00307472	-11.8991	Homo sapiens amphiregulin (AREG), mRNA [NM_001657]
A_23_P128728	ARG2	0.046563	-2.94905	Homo sapiens arginase 2 (ARG2), mRNA [NM_001172]
A_32_P162250	ARHGAP18	0.00665902	-4.01407	Homo sapiens Rho GTPase activating protein 18 (ARHGAP18), mRNA [NM_033515]
A_32_P17163	ARHGAP18	0.000440655	-3.76079	Rho GTPase activating protein 18 [Source:HGNC Symbol;Acc:21035] [ENST00000368149]
A_23_P75310	ARHGAP22	0.0239142	-3.29519	Homo sapiens Rho GTPase activating protein 22 (ARHGAP22), transcript variant 3, mRNA [NM_021226]
A_23_P161686	ARHGAP32	2.11085e-05	-6.76589	Homo sapiens Rho GTPase activating protein 32 (ARHGAP32), transcript variant 2, mRNA [NM_014715]
A_24_P135344	ARHGAP32	0.000724334	-2.6166	Homo sapiens Rho GTPase activating protein 32 (ARHGAP32), transcript variant 2, mRNA [NM_014715]
A_23_P217428	ARHGAP6	0.00554729	-7.55646	Homo sapiens Rho GTPase activating protein 6 (ARHGAP6), transcript variant 1, mRNA [NM_013427]
A_23_P93988	ARHGEF5	0.000138259	-6.98229	Homo sapiens Rho guanine nucleotide exchange factor (GEF) 5 (ARHGEF5), mRNA [NM_005435]
A_24_P389218	ARHGEF5	0.0255807	-2.44334	Homo sapiens Rho guanine nucleotide exchange factor (GEF) 5 (ARHGEF5), mRNA [NM_005435]
A_32_P806841	ARL4A	0.0426691	-2.91282	Homo sapiens ADP-ribosylation factor-like 4A (ARL4A), transcript variant 1, mRNA [NM_005738]
A_24_P125273	ARL4D	0.00555622	-3.99339	Homo sapiens ADP-ribosylation factor-like 4D (ARL4D), mRNA [NM_001661]
A_23_P55179	ARL4D	0.0250803	-2.56972	Homo sapiens ADP-ribosylation factor-like 4D (ARL4D), mRNA [NM_001661]
A_32_P399546	ARNTL2	0.0169413	-3.17731	Homo sapiens aryl hydrocarbon receptor nuclear translocator-like 2 (ARNTL2), transcript variant 1, mRNA [NM_020183]
A_24_P22976	ARRDC2	0.000264563	-3.62703	Homo sapiens arrestin domain containing 2 (ARRDC2), transcript variant 2, mRNA [NM_001025604]
A_23_P130965	ARRDC2	0.000366788	-2.9772	Homo sapiens arrestin domain containing 2 (ARRDC2), transcript variant 2, mRNA [NM_001025604]
A_23_P339818	ARRDC4	0.0452346	-5.23127	Homo sapiens arrestin domain containing 4 (ARRDC4), mRNA [NM_183376]
A_23_P216278	ASAP1	0.00200659	-2.9568	Homo sapiens ArfGAP with SH3 domain, ankyrin repeat and PH domain 1 (ASAP1), transcript variant 1, mRNA [NM_018482]
A_23_P71526	ASAP1	0.00894455	-2.7095	Homo sapiens ArfGAP with SH3 domain, ankyrin repeat and PH domain 1 (ASAP1), transcript variant 1, mRNA [NM_018482]
A_23_P146325	ASAP1-IT1	0.0251897	-2.15329	Homo sapiens ASAP1 intronic transcript 1 (non-protein coding) (ASAP1-IT1), long non-coding RNA [NR_002765]
A_24_P162128	ASAP1-IT2	0.0175015	-2.65498	Homo sapiens ASAP1 intronic transcript 2 (non-protein coding) (ASAP1-IT2), long non-coding RNA [NR_045385]
A_24_P362540	ASAP2	0.00829043	-7.18172	Homo sapiens ArfGAP with SH3 domain, ankyrin repeat and PH domain 2 (ASAP2), transcript variant 1, mRNA [NM_003887]
A_24_P278299	ASB13	0.0378968	-2.58664	Homo sapiens ankyrin repeat and SOCS box containing 13 (ASB13), transcript variant 1, mRNA [NM_024701]
A_24_P18105	ASPH	0.00872892	-4.58226	Homo sapiens aspartate beta-hydroxylase (ASPH), transcript variant 3, mRNA [NM_032466]
A_23_P380614	ATP9A	0.0364021	-11.0664	Homo sapiens ATPase, class II, type 9A (ATP9A), mRNA [NM_006045]
A_23_P135271	B4GALT1	0.0481757	-2.07237	Homo sapiens UDP-Gal:betaGlcNAc beta 1,4- galactosyltransferase, polypeptide 1 (B4GALT1), mRNA [NM_001497]
A_23_P52207	BAMBI	0.00232235	-9.68699	Homo sapiens BMP and activin membrane-bound inhibitor (BAMBI), mRNA [NM_012342]
A_23_P10232	BANK1	0.000950735	-4.13167	Homo sapiens B-cell scaffold protein with ankyrin repeats 1 (BANK1), transcript variant 1, mRNA [NM_017935]
A_23_P213385	BASP1	0.00223184	-3.23904	Homo sapiens brain abundant, membrane attached signal protein 1 (BASP1), transcript variant 1, mRNA [NM_006317]
A_23_P17420	BCAS1	0.0117049	-3.02331	Homo sapiens breast carcinoma amplified sequence 1 (BCAS1), mRNA [NM_003657]
A_23_P309996	BCL2L11	0.0450937	-2.5541	Homo sapiens BCL2-like 11 (apoptosis facilitator) (BCL2L11), transcript variant 2, mRNA [NM_138622]
A_24_P203056	BCL7A	0.016425	-7.29701	Homo sapiens B-cell CLL/lymphoma 7A (BCL7A), transcript variant 1, mRNA [NM_020993]
A_23_P61826	BCL7A	0.0150644	-2.87604	Homo sapiens B-cell CLL/lymphoma 7A (BCL7A), transcript variant 1, mRNA [NM_020993]
A_24_P162073	BCR	0.00891155	-2.74832	Homo sapiens breakpoint cluster region (BCR), transcript variant 1, mRNA [NM_004327]
A_24_P127235	BCR	0.00697433	-2.73983	Homo sapiens breakpoint cluster region (BCR), transcript variant 1, mRNA [NM_004327]
A_23_P503115	BCR	0.00226927	-2.60438	Homo sapiens breakpoint cluster region (BCR), transcript variant 1, mRNA [NM_004327]
A_24_P873764	BCR	0.00143697	-2.56561	Homo sapiens breakpoint cluster region (BCR), transcript variant 1, mRNA [NM_004327]
A_32_P56713	BCR	0.000222103	-2.40682	Homo sapiens breakpoint cluster region (BCR), transcript variant 1, mRNA [NM_004327]
A_32_P232865	BCR	0.00244405	-2.38052	Homo sapiens breakpoint cluster region (BCR), transcript variant 1, mRNA [NM_004327]
A_24_P15270	BCR	0.00181764	-2.19477	Homo sapiens breakpoint cluster region (BCR), transcript variant 1, mRNA [NM_004327]
A_32_P25176	BCRP2	0.00145192	-2.2714	Homo sapiens breakpoint cluster region pseudogene 2 (BCRP2), non-coding RNA [NR_037566]
A_23_P159952	BEX1	0.00460998	-4.30966	Homo sapiens brain expressed, X-linked 1 (BEX1), mRNA [NM_018476]
A_23_P139500	BHLHE41	0.00678581	-11.7555	Homo sapiens basic helix-loop-helix family, member e41 (BHLHE41), mRNA [NM_030762]
A_23_P216689	BRD3	0.00963394	-2.11815	Homo sapiens bromodomain containing 3 (BRD3), mRNA [NM_007371]
A_24_P134356	BTBD3	0.0020224	-3.19572	Homo sapiens BTB (POZ) domain containing 3 (BTBD3), transcript variant 1, mRNA [NM_014962]
A_32_P27991	BUB3	0.0183892	-3.47866	Homo sapiens mRNA for BUB3 budding uninhibited by benzimidazoles 3 isoform a variant, clone: hg01710. [AK226060]
A_24_P829107	BZRAP1-AS1	0.014001	-2.91453	Homo sapiens BZRAP1 antisense RNA 1 (BZRAP1-AS1), transcript variant 1, long non-coding RNA [NR_038410]
A_23_P24077	C10orf54	0.0485644	-2.01128	Homo sapiens chromosome 10 open reading frame 54 (C10orf54), mRNA [NM_022153]
A_24_P876408	C11orf95	0.00399636	-2.94979	Homo sapiens chromosome 11 open reading frame 95 (C11orf95), mRNA [NM_001144936]
A_23_P2414	C12orf39	0.00874843	-9.1026	chromosome 12 open reading frame 39 [Source:HGNC Symbol;Acc:28139] [ENST00000256969]
A_23_P116840	C12orf44	0.00253343	-2.03743	Homo sapiens chromosome 12 open reading frame 44 (C12orf44), transcript variant 1, mRNA [NM_021934]
A_23_P37514	C15orf39	0.0491414	-2.8391	Homo sapiens chromosome 15 open reading frame 39 (C15orf39), mRNA [NM_015492]
A_23_P163467	C15orf52	0.0186903	-2.6493	Homo sapiens chromosome 15 open reading frame 52 (C15orf52), mRNA [NM_207380]
A_23_P163475	C15orf52	0.0189496	-2.29923	Homo sapiens chromosome 15 open reading frame 52 (C15orf52), mRNA [NM_207380]
A_24_P59607	C17orf51	0.0161013	-2.8036	Homo sapiens chromosome 17 open reading frame 51 (C17orf51), mRNA [NM_001113434]
A_23_P160433	C1orf115	0.00495712	-5.3636	Homo sapiens chromosome 1 open reading frame 115 (C1orf115), mRNA [NM_024709]
A_24_P131173	C1orf115	0.0354108	-2.31615	Homo sapiens chromosome 1 open reading frame 115 (C1orf115), mRNA [NM_024709]
A_32_P42574	C1orf198	0.0224006	-2.3591	Homo sapiens chromosome 1 open reading frame 198 (C1orf198), transcript variant 1, mRNA [NM_032800]
A_32_P168342	C6orf25	0.00153294	-27.3635	Homo sapiens chromosome 6 open reading frame 25 (C6orf25), transcript variant 7, mRNA [NM_138277]
A_32_P168349	C6orf25	0.00253343	-9.11883	Homo sapiens chromosome 6 open reading frame 25 (C6orf25), transcript variant 7, mRNA [NM_138277]
A_24_P59387	C8orf60	0.000820963	-5.26339	Homo sapiens cDNA FLJ12193 fis, clone MAMMA1000856. [AK022255]
A_23_P8913	CA2	0.00206694	-9.52677	Homo sapiens carbonic anhydrase II (CA2), mRNA [NM_000067]
A_23_P95683	CA5A	0.0458729	-2.11576	Homo sapiens carbonic anhydrase VA, mitochondrial (CA5A), mRNA [NM_001739]
A_23_P21747	CABP5	0.0217397	-2.53769	Homo sapiens calcium binding protein 5 (CABP5), mRNA [NM_019855]
A_23_P501933	CACNG6	0.0421534	-3.74492	Homo sapiens calcium channel, voltage-dependent, gamma subunit 6 (CACNG6), transcript variant 1, mRNA [NM_145814]
A_24_P921366	CALD1	0.00212579	-14.9436	Homo sapiens caldesmon 1 (CALD1), transcript variant 1, mRNA [NM_033138]
A_23_P42575	CALD1	0.0127198	-4.52671	Homo sapiens caldesmon 1 (CALD1), transcript variant 1, mRNA [NM_033138]
A_24_P219785	CALM3	0.0290152	-2.0968	Homo sapiens calmodulin 3 (phosphorylase kinase, delta) (CALM3), mRNA [NM_005184]
A_23_P124252	CAMK1D	0.0113402	-2.68378	Homo sapiens calcium/calmodulin-dependent protein kinase ID (CAMK1D), transcript variant 1, mRNA [NM_020397]
A_32_P208120	CAMK1D	0.00124234	-2.04524	Homo sapiens calcium/calmodulin-dependent protein kinase ID (CAMK1D), transcript variant 2, mRNA [NM_153498]
A_24_P838448	CASC15	0.0376834	-2.52814	Homo sapiens cancer susceptibility candidate 15 (non-protein coding) (CASC15), long non-coding RNA [NR_015410]
A_24_P139993	CASP10	0.00323283	-2.90308	Homo sapiens caspase 10, apoptosis-related cysteine peptidase (CASP10), transcript variant 1, mRNA [NM_032977]
A_23_P209408	CASP10	0.0436716	-2.8837	Homo sapiens caspase 10, apoptosis-related cysteine peptidase (CASP10), transcript variant 1, mRNA [NM_032977]
A_23_P40453	CBR3	0.0496845	-4.24415	Homo sapiens carbonyl reductase 3 (CBR3), mRNA [NM_001236]
A_23_P65983	CCDC102A	0.0236714	-3.5083	Homo sapiens coiled-coil domain containing 102A (CCDC102A), mRNA [NM_033212]
A_24_P369232	CCDC3	0.0440012	-3.56848	Homo sapiens coiled-coil domain containing 3 (CCDC3), transcript variant 1, mRNA [NM_031455]
A_23_P402176	CCDC42	0.0281813	-3.36231	Homo sapiens coiled-coil domain containing 42 (CCDC42), transcript variant 1, mRNA [NM_144681]
A_23_P349566	CCDC85A	0.0353526	-6.18274	Homo sapiens coiled-coil domain containing 85A (CCDC85A), mRNA [NM_001080433]
A_23_P7684	CCNJL	0.0214209	-3.0949	Homo sapiens cyclin J-like (CCNJL), mRNA [NM_024565]
A_23_P331928	CD109	0.0153454	-5.0021	Homo sapiens CD109 molecule (CD109), transcript variant 1, mRNA [NM_133493]
A_23_P402670	CD1A	0.0157533	-3.15561	Homo sapiens CD1a molecule (CD1A), mRNA [NM_001763]
A_23_P51767	CD1C	0.00544589	-8.68252	Homo sapiens CD1c molecule (CD1C), mRNA [NM_001765]
A_23_P209055	CD22	0.0432569	-2.06695	Homo sapiens CD22 molecule (CD22), transcript variant 1, mRNA [NM_001771]
A_23_P52697	CD248	0.00387333	-2.99757	Homo sapiens CD248 molecule, endosialin (CD248), mRNA [NM_020404]
A_32_P220798	CD34	0.0326532	-8.19095	Homo sapiens CD34 molecule (CD34), transcript variant 2, mRNA [NM_001773]
A_23_P167328	CD38	0.0436821	-3.32696	Homo sapiens CD38 molecule (CD38), mRNA [NM_001775]
A_23_P155632	CD80	0.0371764	-2.80399	Homo sapiens CD80 molecule (CD80), mRNA [NM_005191]
A_23_P251421	CDCA7	0.044966	-4.70389	Homo sapiens cell division cycle associated 7 (CDCA7), transcript variant 1, mRNA [NM_031942]
A_24_P166663	CDK6	0.00283358	-12.6855	Homo sapiens cyclin-dependent kinase 6 (CDK6), transcript variant 1, mRNA [NM_001259]
A_23_P168651	CDK6	0.0182082	-4.49579	Homo sapiens cyclin-dependent kinase 6 (CDK6), transcript variant 1, mRNA [NM_001259]
A_23_P59210	CDKN1A	0.000592261	-2.57448	Homo sapiens cyclin-dependent kinase inhibitor 1A (p21, Cip1) (CDKN1A), transcript variant 1, mRNA [NM_000389]
A_24_P289366	CERS6	0.0251373	-2.65785	Homo sapiens ceramide synthase 6 (CERS6), transcript variant 2, mRNA [NM_203463]
A_23_P86470	CH25H	0.00916012	-3.70517	Homo sapiens cholesterol 25-hydroxylase (CH25H), mRNA [NM_003956]
A_23_P90273	CHST8	0.0348885	-2.4998	Homo sapiens carbohydrate (N-acetylgalactosamine 4-0) sulfotransferase 8 (CHST8), transcript variant 3, mRNA [NM_022467]
A_23_P92025	CIDEC	0.00307472	-2.09579	Homo sapiens cell death-inducing DFFA-like effector c (CIDEC), transcript variant 3, mRNA [NM_022094]
A_23_P101683	CLC	0.0118749	-18.1458	Homo sapiens Charcot-Leyden crystal galectin (CLC), mRNA [NM_001828]
A_23_P138760	CLCF1	0.0012422	-3.39548	Homo sapiens cardiotrophin-like cytokine factor 1 (CLCF1), transcript variant 1, mRNA [NM_013246]
A_23_P6321	CLDN5	0.000884051	-7.84158	Homo sapiens claudin 5 (CLDN5), transcript variant 2, mRNA [NM_003277]
A_24_P79300	CLDN5	0.00237654	-6.4639	Homo sapiens claudin 5 (CLDN5), transcript variant 2, mRNA [NM_003277]
A_23_P48212	CLEC1B	0.000922347	-14.1246	Homo sapiens C-type lectin domain family 1, member B (CLEC1B), transcript variant 1, mRNA [NM_016509]
A_23_P215479	CLIP2	1.55597e-06	-6.53417	Homo sapiens CAP-GLY domain containing linker protein 2 (CLIP2), transcript variant 1, mRNA [NM_003388]
A_23_P215913	CLU	0.00111111	-8.30125	Homo sapiens clusterin (CLU), transcript variant 1, mRNA [NM_001831]
A_32_P176819	CMAHP	0.011226	-2.06425	Homo sapiens cytidine monophospho-N-acetylneuraminic acid hydroxylase, pseudogene (CMAHP), transcript variant 1, non-coding RNA [NR_002174]
A_24_P97526	CMTM6	0.00765992	-2.18491	Homo sapiens CKLF-like MARVEL transmembrane domain containing 6 (CMTM6), mRNA [NM_017801]
A_24_P937546	CMTM7	6.62048e-05	-8.60946	Homo sapiens mRNA; cDNA DKFZp434I2129 (from clone DKFZp434I2129). [AL832450]
A_23_P256413	CMTM7	0.000367143	-5.31736	Homo sapiens CKLF-like MARVEL transmembrane domain containing 7 (CMTM7), transcript variant 1, mRNA [NM_138410]
A_23_P134085	CNKSR3	0.0145706	-3.11592	Homo sapiens CNKSR family member 3 (CNKSR3), mRNA [NM_173515]
A_23_P125233	CNN1	0.0415951	-3.76912	Homo sapiens calponin 1, basic, smooth muscle (CNN1), mRNA [NM_001299]
A_23_P146444	CORO2A	0.0418552	-3.67641	Homo sapiens coronin, actin binding protein, 2A (CORO2A), transcript variant 1, mRNA [NM_003389]
A_23_P117694	CORO2B	0.0241563	-3.02896	Homo sapiens coronin, actin binding protein, 2B (CORO2B), transcript variant 1, mRNA [NM_006091]
A_23_P402751	COX2	0.00732714	-2.26479	mitochondrially encoded cytochrome c oxidase II [Source:HGNC Symbol;Acc:7421] [ENST00000361739]
A_24_P350200	COX3	0.00554729	-2.37323	mitochondrially encoded cytochrome c oxidase III [Source:HGNC Symbol;Acc:7422] [ENST00000362079]
A_23_P18017	CPA3	0.0208195	-4.99247	Homo sapiens carboxypeptidase A3 (mast cell) (CPA3), mRNA [NM_001870]
A_23_P360804	CPNE5	0.0200746	-2.16946	Homo sapiens copine V (CPNE5), mRNA [NM_020939]
A_23_P397671	CR1	0.00346555	-3.6018	Homo sapiens complement component (3b/4b) receptor 1 (Knops blood group) (CR1), transcript variant S, mRNA [NM_000651]
A_23_P256821	CR1	0.0278041	-2.85721	Homo sapiens complement component (3b/4b) receptor 1 (Knops blood group) (CR1), transcript variant S, mRNA [NM_000651]
A_24_P265523	CR1	0.0341093	-2.61918	Homo sapiens complement component (3b/4b) receptor 1 (Knops blood group) (CR1), transcript variant S, mRNA [NM_000651]
A_23_P63547	CR1L	0.00368606	-5.60848	complement component (3b/4b) receptor 1-like [Source:HGNC Symbol;Acc:2335] [ENST00000531844]
A_24_P171075	CREM	0.0064473	-5.11165	Homo sapiens cAMP responsive element modulator (CREM), transcript variant 19, mRNA [NM_183013]
A_24_P278393	CREM	0.0017675	-4.96849	Homo sapiens cAMP responsive element modulator (CREM), transcript variant 19, mRNA [NM_183013]
A_23_P201979	CREM	0.028464	-3.55627	Homo sapiens cAMP responsive element modulator (CREM), transcript variant 19, mRNA [NM_183013]
A_23_P77228	CRTC3	0.0164567	-2.50299	Homo sapiens CREB regulated transcription coactivator 3 (CRTC3), transcript variant 1, mRNA [NM_022769]
A_23_P303810	CRYBG3	0.00209332	-3.17452	Homo sapiens beta-gamma crystallin domain containing 3 (CRYBG3), mRNA [NM_153605]
A_23_P320705	CRYGD	0.0446262	-3.23155	Homo sapiens crystallin, gamma D, mRNA (cDNA clone MGC:150947 IMAGE:40125889), complete cds. [BC117338]
A_23_P131215	CRYGD	0.0108784	-2.14656	Homo sapiens crystallin, gamma D (CRYGD), mRNA [NM_006891]
A_23_P134835	CSGALNACT1	0.00426361	-17.3667	Homo sapiens chondroitin sulfate N-acetylgalactosaminyltransferase 1 (CSGALNACT1), transcript variant 2, mRNA [NM_018371]
A_24_P406525	CSGALNACT1	0.000738344	-9.70514	Homo sapiens chondroitin sulfate N-acetylgalactosaminyltransferase 1 (CSGALNACT1), transcript variant 2, mRNA [NM_018371]
A_32_P116840	CTAGE5	0.000766807	-2.08441	Homo sapiens CTAGE family, member 5 (CTAGE5), transcript variant 4, mRNA [NM_203356]
A_23_P212436	CTDSPL	0.00118925	-15.8118	Homo sapiens CTD (carboxy-terminal domain, RNA polymerase II, polypeptide A) small phosphatase-like (CTDSPL), transcript variant 1, mRNA [NM_001008392]
A_24_P251534	CTDSPL	0.00155752	-15.6158	Homo sapiens CTD (carboxy-terminal domain, RNA polymerase II, polypeptide A) small phosphatase-like (CTDSPL), transcript variant 1, mRNA [NM_001008392]
A_23_P207967	CTIF	0.0434621	-2.22854	Homo sapiens CBP80/20-dependent translation initiation factor (CTIF), transcript variant 1, mRNA [NM_014772]
A_24_P74374	CTSA	0.0174795	-2.71548	Homo sapiens cathepsin A (CTSA), transcript variant 1, mRNA [NM_000308]
A_24_P74371	CTSA	0.0266608	-2.19641	Homo sapiens cathepsin A (CTSA), transcript variant 1, mRNA [NM_000308]
A_23_P96369	CXorf57	0.000268793	-13.6217	Homo sapiens chromosome X open reading frame 57 (CXorf57), transcript variant 1, mRNA [NM_018015]
A_24_P551842	CYTB	0.0494186	-2.16311	mitochondrially encoded cytochrome b [Source:HGNC Symbol;Acc:7427] [ENST00000361789]
A_24_P347447	DAAM1	0.000950735	-2.29899	Homo sapiens dishevelled associated activator of morphogenesis 1 (DAAM1), transcript variant 1, mRNA [NM_014992]
A_23_P257871	DAB2	0.00737085	-4.95662	Homo sapiens Dab, mitogen-responsive phosphoprotein, homolog 2 (Drosophila) (DAB2), transcript variant 1, mRNA [NM_001343]
A_23_P28772	DBNDD2	0.0179938	-2.07356	Homo sapiens dysbindin (dystrobrevin binding protein 1) domain containing 2 (DBNDD2), transcript variant 6, mRNA [NM_001048226]
A_24_P137434	DCBLD2	0.0012422	-5.51989	Homo sapiens discoidin, CUB and LCCL domain containing 2 (DCBLD2), mRNA [NM_080927]
A_23_P104318	DDIT4	0.00896511	-3.36022	Homo sapiens DNA-damage-inducible transcript 4 (DDIT4), mRNA [NM_019058]
A_24_P415260	DDX21	0.042531	-2.00787	Homo sapiens DEAD (Asp-Glu-Ala-Asp) box helicase 21 (DDX21), transcript variant 2, mRNA [NM_001256910]
A_23_P31816	DEFA3	0.00920943	-18.4554	Homo sapiens defensin, alpha 3, neutrophil-specific (DEFA3), mRNA [NM_005217]
A_23_P326080	DEFA4	0.0102059	-16.9584	Homo sapiens defensin, alpha 4, corticostatin (DEFA4), mRNA [NM_001925]
A_23_P320897	DENND1B	0.00663989	-2.28774	Homo sapiens DENN/MADD domain containing 1B (DENND1B), transcript variant 3, mRNA [NM_001195215]
A_32_P204330	DENND1B	0.00315351	-2.15661	Homo sapiens DENN/MADD domain containing 1B (DENND1B), transcript variant 3, mRNA [NM_001195215]
A_32_P175301	DENND3	0.000503725	-5.39718	Homo sapiens DENN/MADD domain containing 3 (DENND3), mRNA [NM_014957]
A_23_P200310	DEPDC1	0.0239142	-2.43897	Homo sapiens DEP domain containing 1 (DEPDC1), transcript variant 2, mRNA [NM_017779]
A_23_P33759	DHRS3	0.0481158	-4.28126	Homo sapiens dehydrogenase/reductase (SDR family) member 3 (DHRS3), mRNA [NM_004753]
A_23_P386942	DIRAS1	9.57965e-06	-5.03427	Homo sapiens DIRAS family, GTP-binding RAS-like 1 (DIRAS1), mRNA [NM_145173]
A_23_P62967	DISC1	0.0212307	-4.18256	Homo sapiens disrupted in schizophrenia 1 (DISC1), transcript variant L, mRNA [NM_018662]
A_23_P167920	DLL1	0.000102201	-9.82193	Homo sapiens delta-like 1 (Drosophila) (DLL1), mRNA [NM_005618]
A_32_P206899	DNAH2	0.0487367	-2.0997	Homo sapiens dynein, axonemal, heavy chain 2 (DNAH2), mRNA [NM_020877]
A_24_P308051	DNAH8	0.0154609	-3.74187	Homo sapiens dynein, axonemal, heavy chain 8 (DNAH8), mRNA [NM_001206927]
A_24_P355145	DNAJC5B	0.000959978	-8.29773	Homo sapiens DnaJ (Hsp40) homolog, subfamily C, member 5 beta (DNAJC5B), mRNA [NM_033105]
A_23_P257993	DNASE1L3	0.000628337	-6.3092	Homo sapiens deoxyribonuclease I-like 3 (DNASE1L3), transcript variant 1, mRNA [NM_004944]
A_23_P371266	DNM3	0.000613858	-8.85652	Homo sapiens dynamin 3 (DNM3), transcript variant 1, mRNA [NM_015569]
A_23_P28953	DNMT3B	0.00387333	-3.16894	Homo sapiens DNA (cytosine-5-)-methyltransferase 3 beta (DNMT3B), transcript variant 6, mRNA [NM_175850]
A_23_P398854	DOK7	0.0104595	-9.70609	Homo sapiens docking protein 7 (DOK7), transcript variant 1, mRNA [NM_173660]
A_24_P270424	DPF3	0.0351962	-4.8574	Homo sapiens D4, zinc and double PHD fingers, family 3 (DPF3), transcript variant 4, mRNA [NM_001280544]
A_23_P380526	DPPA4	0.0078839	-3.79381	Homo sapiens developmental pluripotency associated 4 (DPPA4), mRNA [NM_018189]
A_23_P19226	DSE	0.00571481	-3.50731	Homo sapiens dermatan sulfate epimerase (DSE), transcript variant 1, mRNA [NM_013352]
A_32_P157945	DSP	0.000632119	-6.7206	Homo sapiens desmoplakin (DSP), transcript variant 1, mRNA [NM_004415]
A_24_P928522	DST	0.016485	-4.61443	dystonin [Source:HGNC Symbol;Acc:1090] [ENST00000487754]
A_23_P303718	DST	0.0418015	-2.75285	Homo sapiens dystonin (DST), transcript variant 1eA, mRNA [NM_015548]
A_24_P158718	DTX4	0.00674462	-2.71496	Homo sapiens deltex homolog 4 (Drosophila) (DTX4), mRNA [NM_015177]
A_23_P80032	E2F1	0.0407191	-2.26928	Homo sapiens E2F transcription factor 1 (E2F1), mRNA [NM_005225]
A_32_P197561	EBF1	0.000786071	-83.0192	Homo sapiens early B-cell factor 1 (EBF1), mRNA [NM_024007]
A_24_P156501	EBF1	3.09161e-06	-39.5937	Homo sapiens early B-cell factor 1 (EBF1), mRNA [NM_024007]
A_23_P119478	EBI3	0.0100588	-6.46439	Homo sapiens Epstein-Barr virus induced 3 (EBI3), mRNA [NM_005755]
A_24_P147927	EFHC2	0.0138855	-4.91435	Homo sapiens EF-hand domain (C-terminal) containing 2 (EFHC2), mRNA [NM_025184]
A_23_P254512	EFNA1	0.0141137	-3.51076	Homo sapiens ephrin-A1 (EFNA1), transcript variant 1, mRNA [NM_004428]
A_23_P155979	EGF	0.0161468	-4.15626	Homo sapiens epidermal growth factor (EGF), transcript variant 1, mRNA [NM_001963]
A_32_P210642	EGFL7	0.00397226	-3.16228	Homo sapiens EGF-like-domain, multiple 7 (EGFL7), transcript variant 2, mRNA [NM_201446]
A_23_P360379	EGLN3	0.027004	-4.26102	Homo sapiens egl-9 family hypoxia-inducible factor 3 (EGLN3), mRNA [NM_022073]
A_23_P79251	EHD3	0.0359552	-2.22313	Homo sapiens EH-domain containing 3 (EHD3), mRNA [NM_014600]
A_23_P135857	EIF2AK3	0.0127941	-2.38556	Homo sapiens eukaryotic translation initiation factor 2-alpha kinase 3 (EIF2AK3), mRNA [NM_004836]
A_23_P338325	ELK3	0.040987	-2.21207	Homo sapiens ELK3, ETS-domain protein (SRF accessory protein 2) (ELK3), mRNA [NM_005230]
A_23_P58506	ELL2	0.00247055	-2.47441	Homo sapiens elongation factor, RNA polymerase II, 2 (ELL2), mRNA [NM_012081]
A_23_P122937	ELMO1	0.044966	-2.17939	Homo sapiens engulfment and cell motility 1 (ELMO1), transcript variant 1, mRNA [NM_014800]
A_23_P359277	ELOVL7	0.0277357	-8.96557	Homo sapiens ELOVL fatty acid elongase 7 (ELOVL7), transcript variant 1, mRNA [NM_024930]
A_24_P32473	ELOVL7	0.0252298	-4.85122	Homo sapiens ELOVL fatty acid elongase 7 (ELOVL7), transcript variant 1, mRNA [NM_024930]
A_23_P51397	ENAH	0.00119087	-17.4937	Homo sapiens enabled homolog (Drosophila) (ENAH), transcript variant 1, mRNA [NM_001008493]
A_24_P215240	ENKUR	0.00594263	-9.66745	Homo sapiens enkurin, TRPC channel interacting protein (ENKUR), transcript variant 1, mRNA [NM_145010]
A_23_P134109	EPB41L2	0.00299623	-4.39694	Homo sapiens erythrocyte membrane protein band 4.1-like 2 (EPB41L2), transcript variant 1, mRNA [NM_001431]
A_23_P108501	EPHA4	0.0147413	-4.45426	Homo sapiens EPH receptor A4 (EPHA4), mRNA [NM_004438]
A_23_P119899	EPHA4	0.00206694	-4.29507	Homo sapiens EPH receptor A4 (EPHA4), mRNA [NM_004438]
A_24_P274219	EPHA4	0.00217156	-3.75832	Homo sapiens EPH receptor A4 (EPHA4), mRNA [NM_004438]
A_23_P145935	EPHB6	0.00554729	-2.47441	Homo sapiens EPH receptor B6 (EPHB6), transcript variant 1, mRNA [NM_004445]
A_23_P381954	EPOR	0.000503725	-2.81144	Homo sapiens erythropoietin receptor (EPOR), transcript variant 1, mRNA [NM_000121]
A_23_P367899	EPOR	0.000498946	-2.56372	Homo sapiens erythropoietin receptor (EPOR), transcript variant 1, mRNA [NM_000121]
A_23_P57323	ERG	0.0129835	-4.28428	Homo sapiens v-ets avian erythroblastosis virus E26 oncogene homolog (ERG), transcript variant 2, mRNA [NM_004449]
A_23_P46470	ERRFI1	0.0397062	-2.87159	Homo sapiens ERBB receptor feedback inhibitor 1 (ERRFI1), mRNA [NM_018948]
A_24_P13190	ESAM	0.000421023	-8.96303	Homo sapiens endothelial cell adhesion molecule (ESAM), mRNA [NM_138961]
A_23_P47410	ESAM	0.0037755	-3.76995	Homo sapiens endothelial cell adhesion molecule (ESAM), mRNA [NM_138961]
A_23_P54100	ESR2	0.0481158	-2.40152	Homo sapiens estrogen receptor 2 (ER beta) (ESR2), transcript variant a, mRNA [NM_001437]
A_24_P849245	ETV3	0.0209649	-2.23365	ets variant 3 [Source:HGNC Symbol;Acc:3492] [ENST00000368192]
A_23_P400945	ETV3	0.048906	-2.03368	Homo sapiens ets variant 3 (ETV3), transcript variant 2, mRNA [NM_005240]
A_23_P500421	EYA2	0.038067	-8.42607	Homo sapiens eyes absent homolog 2 (Drosophila) (EYA2), transcript variant 1, mRNA [NM_005244]
A_32_P140139	F13A1	0.00173166	-11.1274	Homo sapiens coagulation factor XIII, A1 polypeptide (F13A1), mRNA [NM_000129]
A_23_P129221	FAH	0.0128835	-2.2753	Homo sapiens fumarylacetoacetate hydrolase (fumarylacetoacetase) (FAH), mRNA [NM_000137]
A_23_P167599	FAM134B	0.00346056	-11.7826	Homo sapiens family with sequence similarity 134, member B (FAM134B), transcript variant 1, mRNA [NM_001034850]
A_24_P266048	FAM134B	0.000692358	-10.4232	Homo sapiens family with sequence similarity 134, member B (FAM134B), transcript variant 1, mRNA [NM_001034850]
A_24_P561341	FAM150B	0.0016152	-8.525	Homo sapiens family with sequence similarity 150, member B (FAM150B), mRNA [NM_001002919]
A_24_P85243	FAM153A	0.0232496	-4.787	family with sequence similarity 153, member A [Source:HGNC Symbol;Acc:29940] [ENST00000360669]
A_32_P84242	FAM169A	0.00408938	-8.74354	Homo sapiens family with sequence similarity 169, member A (FAM169A), transcript variant 1, mRNA [NM_015566]
A_23_P423074	FAM169A	0.0143527	-5.77988	Homo sapiens family with sequence similarity 169, member A (FAM169A), transcript variant 1, mRNA [NM_015566]
A_23_P158470	FAM212A	0.0157186	-2.35585	Homo sapiens family with sequence similarity 212, member A (FAM212A), mRNA [NM_203370]
A_23_P63660	FAM213A	0.0221364	-4.36561	Homo sapiens family with sequence similarity 213, member A (FAM213A), transcript variant 1, mRNA [NM_032333]
A_24_P22562	FAM215A	0.0217686	-2.22069	Homo sapiens family with sequence similarity 215, member A (non-protein coding) (FAM215A), long non-coding RNA [NR_026770]
A_23_P21560	FAM49A	0.0415951	-3.55965	Homo sapiens family with sequence similarity 49, member A (FAM49A), mRNA [NM_030797]
A_32_P133526	FAM49B	0.0284926	-2.23617	family with sequence similarity 49, member B [Source:HGNC Symbol;Acc:25216] [ENST00000518285]
A_23_P160546	FAM63A	0.0166155	-3.34295	Homo sapiens family with sequence similarity 63, member A (FAM63A), transcript variant 2, mRNA [NM_001040217]
A_23_P431305	FAM69B	0.017512	-6.78096	Homo sapiens family with sequence similarity 69, member B (FAM69B), mRNA [NM_152421]
A_23_P360354	FAM81B	0.00552555	-10.8018	Homo sapiens family with sequence similarity 81, member B (FAM81B), mRNA [NM_152548]
A_23_P85716	FCGR2A	0.0265995	-2.72156	Homo sapiens Fc fragment of IgG, low affinity IIa, receptor (CD32) (FCGR2A), transcript variant 2, mRNA [NM_021642]
A_24_P158946	FGD4	0.0315119	-5.82547	Homo sapiens FYVE, RhoGEF and PH domain containing 4 (FGD4), mRNA [NM_139241]
A_23_P105803	FGF9	0.00149177	-3.49786	Homo sapiens fibroblast growth factor 9 (FGF9), mRNA [NM_002010]
A_23_P125164	FHIT	0.0270565	-2.35291	Homo sapiens fragile histidine triad (FHIT), transcript variant 1, mRNA [NM_002012]
A_23_P217326	FHL1	0.0389324	-3.35186	Homo sapiens four and a half LIM domains 1 (FHL1), transcript variant 2, mRNA [NM_001449]
A_23_P108751	FHL2	0.00253343	-13.2974	Homo sapiens four and a half LIM domains 2 (FHL2), transcript variant 5, mRNA [NM_001039492]
A_23_P343104	FLJ30901	0.0277357	-2.16127	Homo sapiens cDNA FLJ30901 fis, clone FEBRA2005778. [AK055463]
A_24_P42379	FLJ40194	0.0313696	-2.67256	Homo sapiens cDNA FLJ40194 fis, clone TESTI2019481. [AK097513]
A_23_P417942	FNBP1L	0.000513101	-8.73337	Homo sapiens formin binding protein 1-like (FNBP1L), transcript variant 1, mRNA [NM_001024948]
A_23_P212696	FSTL1	0.00278544	-5.58525	Homo sapiens follistatin-like 1 (FSTL1), mRNA [NM_007085]
A_32_P111565	FTH1	0.0119204	-2.22412	Homo sapiens ferritin, heavy polypeptide 1 (FTH1), mRNA [NM_002032]
A_32_P820503	FTH1	0.0118749	-2.20559	Homo sapiens ferritin, heavy polypeptide 1 (FTH1), mRNA [NM_002032]
A_24_P58337	FTH1	0.0144066	-2.14605	Homo sapiens ferritin, heavy polypeptide 1 (FTH1), mRNA [NM_002032]
A_23_P148410	FTHL17	0.00288828	-2.28128	Homo sapiens ferritin, heavy polypeptide-like 17 (FTHL17), mRNA [NM_031894]
A_23_P3368	FURIN	0.0223827	-2.14954	Homo sapiens furin (paired basic amino acid cleaving enzyme) (FURIN), mRNA [NM_002569]
A_23_P142506	GADD45B	0.0149699	-3.3192	Homo sapiens growth arrest and DNA-damage-inducible, beta (GADD45B), mRNA [NM_015675]
A_23_P108143	GAMT	0.00814149	-3.03141	Homo sapiens guanidinoacetate N-methyltransferase (GAMT), transcript variant 1, mRNA [NM_000156]
A_24_P19228	GAMT	0.0338752	-2.2888	Homo sapiens guanidinoacetate N-methyltransferase (GAMT), transcript variant 2, mRNA [NM_138924]
A_24_P303127	GAPT	0.0157186	-2.8072	Homo sapiens GRB2-binding adaptor protein, transmembrane (GAPT), mRNA [NM_152687]
A_23_P402319	GAPT	0.0239181	-2.60224	Homo sapiens GRB2-binding adaptor protein, transmembrane (GAPT), mRNA [NM_152687]
A_23_P502710	GAS2L1	0.00408938	-8.52857	Homo sapiens growth arrest-specific 2 like 1 (GAS2L1), transcript variant 2, mRNA [NM_152236]
A_23_P110022	GATA2	0.000591338	-2.94926	Homo sapiens GATA binding protein 2 (GATA2), transcript variant 2, mRNA [NM_032638]
A_23_P9232	GCNT1	0.0330655	-3.17201	Homo sapiens glucosaminyl (N-acetyl) transferase 1, core 2 (GCNT1), transcript variant 2, mRNA [NM_001490]
A_24_P182947	GCSAM	0.00957113	-5.23778	Homo sapiens germinal center-associated, signaling and motility (GCSAM), transcript variant 3, mRNA [NM_001190259]
A_24_P261567	GDPD5	0.0101686	-3.45718	Homo sapiens glycerophosphodiester phosphodiesterase domain containing 5 (GDPD5), mRNA [NM_030792]
A_23_P87401	GDPD5	0.00399486	-3.28495	Homo sapiens glycerophosphodiester phosphodiesterase domain containing 5 (GDPD5), mRNA [NM_030792]
A_23_P216845	GFI1B	0.000823707	-7.20874	Homo sapiens growth factor independent 1B transcription repressor (GFI1B), transcript variant 1, mRNA [NM_004188]
A_23_P112452	GGTA1P	0.029342	-12.6481	Homo sapiens glycoprotein, alpha-galactosyltransferase 1 pseudogene (GGTA1P), transcript variant 1, non-coding RNA [NR_003191]
A_23_P105251	GLI1	0.0440012	-2.08495	Homo sapiens GLI family zinc finger 1 (GLI1), transcript variant 1, mRNA [NM_005269]
A_24_P277657	GMPR	0.00206694	-7.31265	Homo sapiens guanosine monophosphate reductase (GMPR), mRNA [NM_006877]
A_32_P228124	GNAQ	0.0331233	-8.1292	Homo sapiens guanine nucleotide binding protein (G protein), q polypeptide (GNAQ), mRNA [NM_002072]
A_23_P136693	GNAQ	0.0396972	-7.31807	Homo sapiens guanine nucleotide binding protein (G protein), q polypeptide (GNAQ), mRNA [NM_002072]
A_23_P416581	GNAZ	0.00242243	-4.71482	Homo sapiens guanine nucleotide binding protein (G protein), alpha z polypeptide (GNAZ), mRNA [NM_002073]
A_32_P171313	GNB4	0.010654	-10.2015	Homo sapiens guanine nucleotide binding protein (G protein), beta polypeptide 4 (GNB4), mRNA [NM_021629]
A_32_P184916	GNB4	0.0294455	-3.60373	Homo sapiens guanine nucleotide binding protein (G protein), beta polypeptide 4 (GNB4), mRNA [NM_021629]
A_24_P911571	GNB5	0.0252348	-3.48011	Homo sapiens guanine nucleotide binding protein (G protein), beta 5, mRNA (cDNA clone IMAGE:4131809), complete cds. [BC011671]
A_23_P111701	GNG11	0.00367448	-32.6176	Homo sapiens guanine nucleotide binding protein (G protein), gamma 11 (GNG11), mRNA [NM_004126]
A_23_P152926	GP1BA	0.000829782	-18.2166	Human platelet glycoprotein Ib alpha chain mRNA, complete cds. [J02940]
A_23_P29124	GP1BB	0.00114816	-7.14549	Homo sapiens glycoprotein Ib (platelet), beta polypeptide (GP1BB), mRNA [NM_000407]
A_23_P27784	GP6	0.0249035	-2.45542	Homo sapiens glycoprotein VI (platelet) (GP6), transcript variant 2, mRNA [NM_016363]
A_23_P33256	GP9	0.0127198	-2.51297	Homo sapiens glycoprotein IX (platelet) (GP9), mRNA [NM_000174]
A_23_P8640	GPER1	0.000971554	-6.71555	Homo sapiens G protein-coupled estrogen receptor 1 (GPER1), transcript variant 3, mRNA [NM_001039966]
A_23_P206290	GPR114	0.00380973	-5.22079	Homo sapiens G protein-coupled receptor 114 (GPR114), mRNA [NM_153837]
A_23_P206293	GPR114	0.00727039	-3.21736	Homo sapiens G protein-coupled receptor 114 (GPR114), mRNA [NM_153837]
A_23_P158925	GPR125	0.0482956	-3.88854	Homo sapiens G protein-coupled receptor 125 (GPR125), mRNA [NM_145290]
A_23_P20035	GPR146	3.53607e-05	-4.38714	Homo sapiens G protein-coupled receptor 146 (GPR146), mRNA [NM_138445]
A_23_P6943	GPR15	0.00386612	-2.53139	Homo sapiens G protein-coupled receptor 15 (GPR15), mRNA [NM_005290]
A_23_P25566	GPR183	0.00265303	-3.97867	Homo sapiens G protein-coupled receptor 183 (GPR183), mRNA [NM_004951]
A_23_P14564	GPR65	0.00838051	-4.48019	Homo sapiens G protein-coupled receptor 65 (GPR65), mRNA [NM_003608]
A_32_P215938	GPSM1	0.0171207	-2.80794	Homo sapiens G-protein signaling modulator 1 (GPSM1), transcript variant 1, mRNA [NM_001145638]
A_23_P56213	GRAMD1A	0.0318533	-2.1974	Homo sapiens GRAM domain containing 1A (GRAMD1A), transcript variant 1, mRNA [NM_020895]
A_24_P10884	GRAP2	0.0119132	-7.51561	Homo sapiens GRB2-related adaptor protein 2 (GRAP2), mRNA [NM_004810]
A_24_P408449	GRAP2	0.0159862	-5.60586	GRB2-related adaptor protein 2 [Source:HGNC Symbol;Acc:4563] [ENST00000344138]
A_23_P143720	GRAP2	0.00485067	-5.58168	Homo sapiens GRB2-related adaptor protein 2 (GRAP2), mRNA [NM_004810]
A_23_P105442	GRASP	0.000530086	-15.9202	Homo sapiens GRP1 (general receptor for phosphoinositides 1)-associated scaffold protein (GRASP), transcript variant 1, mRNA [NM_181711]
A_24_P235266	GRB10	0.0027007	-7.18004	Homo sapiens growth factor receptor-bound protein 10 (GRB10), transcript variant 4, mRNA [NM_001001555]
A_23_P122863	GRB10	0.0292491	-4.28102	Homo sapiens growth factor receptor-bound protein 10 (GRB10), transcript variant 4, mRNA [NM_001001555]
A_23_P154526	GRB14	0.00206694	-6.9997	Homo sapiens growth factor receptor-bound protein 14 (GRB14), mRNA [NM_004490]
A_23_P255884	GSN	0.00336691	-2.5187	Homo sapiens gelsolin (GSN), transcript variant 2, mRNA [NM_198252]
A_23_P153945	GTDC1	0.048845	-2.28922	Homo sapiens glycosyltransferase-like domain containing 1 (GTDC1), transcript variant 1, mRNA [NM_001006636]
A_24_P353289	GUCD1	0.000263842	-3.09021	Homo sapiens guanylyl cyclase domain containing 1 (GUCD1), transcript variant 4, mRNA [NM_031444]
A_23_P17773	GUCD1	0.00222443	-3.00289	Homo sapiens guanylyl cyclase domain containing 1 (GUCD1), transcript variant 4, mRNA [NM_031444]
A_23_P69573	GUCY1A3	0.00696781	-6.59449	Homo sapiens guanylate cyclase 1, soluble, alpha 3 (GUCY1A3), transcript variant 1, mRNA [NM_000856]
A_23_P121564	GUCY1B3	0.0164567	-6.2357	Homo sapiens guanylate cyclase 1, soluble, beta 3 (GUCY1B3), mRNA [NM_000857]
A_24_P139901	GYPC	0.00392547	-2.29279	Homo sapiens glycophorin C (Gerbich blood group) (GYPC), transcript variant 1, mRNA [NM_002101]
A_24_P355568	HBE1	0.0462811	-2.13443	Homo sapiens hemoglobin, epsilon 1 (HBE1), mRNA [NM_005330]
A_24_P934162	HCG18	0.0162005	-2.24501	HLA complex group 18 (non-protein coding) [Source:HGNC Symbol;Acc:31337] [ENST00000602498]
A_23_P117662	HDC	0.0198807	-9.85615	Homo sapiens histidine decarboxylase (HDC), mRNA [NM_002112]
A_32_P166693	HEG1	0.00147798	-3.69985	Homo sapiens heart development protein with EGF-like domains 1 (HEG1), mRNA [NM_020733]
A_23_P17998	HES1	1.55597e-06	-58.9854	Homo sapiens hes family bHLH transcription factor 1 (HES1), mRNA [NM_005524]
A_24_P938293	HES1	2.39037e-06	-20.7456	Homo sapiens hes family bHLH transcription factor 1 (HES1), mRNA [NM_005524]
A_23_P377214	HEXIM2	0.0345232	-2.08161	Homo sapiens hexamethylene bis-acetamide inducible 2 (HEXIM2), mRNA [NM_144608]
A_23_P250164	HGD	0.00126113	-4.92099	Homo sapiens homogentisate 1,2-dioxygenase (HGD), mRNA [NM_000187]
A_23_P136355	HHAT	0.0210713	-5.80431	Homo sapiens hedgehog acyltransferase (HHAT), transcript variant 1, mRNA [NM_018194]
A_24_P56388	HIF1A	0.000915926	-3.00521	Homo sapiens hypoxia inducible factor 1, alpha subunit (basic helix-loop-helix transcription factor) (HIF1A), transcript variant 2, mRNA [NM_181054]
A_23_P398294	HIP1R	0.0121551	-6.75004	Homo sapiens huntingtin interacting protein 1 related (HIP1R), mRNA [NM_003959]
A_24_P229164	HIP1R	0.00552233	-4.01342	Homo sapiens huntingtin interacting protein 1 related (HIP1R), mRNA [NM_003959]
A_24_P500621	HIPK2	0.0481757	-2.52794	Homo sapiens homeodomain interacting protein kinase 2 (HIPK2), transcript variant 1, mRNA [NM_022740]
A_23_P167983	HIST1H2AC	0.00123862	-11.0254	histone cluster 1, H2ac [Source:HGNC Symbol;Acc:4733] [ENST00000314088]
A_23_P59045	HIST1H2AE	0.0396776	-3.02103	Homo sapiens histone cluster 1, H2ae (HIST1H2AE), mRNA [NM_021052]
A_23_P145238	HIST1H2BK	0.00704579	-2.5948	Homo sapiens histone cluster 1, H2bk (HIST1H2BK), mRNA [NM_080593]
A_23_P93258	HIST1H3B	0.019352	-3.56427	Homo sapiens histone cluster 1, H3b (HIST1H3B), mRNA [NM_003537]
A_23_P8004	HIST1H3F	0.00227713	-13.3723	Homo sapiens histone cluster 1, H3f, mRNA (cDNA clone IMAGE:3162462), with apparent retained intron. [BC062305]
A_23_P333484	HIST1H3H	0.0308599	-3.09294	Homo sapiens histone cluster 1, H3h (HIST1H3H), mRNA [NM_003536]
A_24_P148321	HIST2H2BE	0.00419504	-4.94703	Homo sapiens histone cluster 2, H2be (HIST2H2BE), mRNA [NM_003528]
A_23_P149545	HIST2H2BE	0.0146906	-4.78419	Homo sapiens histone cluster 2, H2be (HIST2H2BE), mRNA [NM_003528]
A_23_P300112	HLA-G	0.0179201	-2.74021	PREDICTED: Homo sapiens major histocompatibility complex, class I, G (HLA-G), transcript variant X5, misc_RNA [XR_247353]
A_23_P93772	HOXA5	0.0325142	-2.58599	Homo sapiens homeobox A5 (HOXA5), mRNA [NM_019102]
A_23_P10506	HPGDS	0.0151331	-3.49019	Homo sapiens hematopoietic prostaglandin D synthase (HPGDS), mRNA [NM_014485]
A_23_P57658	HRASLS	0.0242878	-7.02734	Homo sapiens HRAS-like suppressor (HRASLS), mRNA [NM_020386]
A_24_P23625	HS3ST3B1	0.0410807	-4.49993	heparan sulfate (glucosamine) 3-O-sulfotransferase 3B1 [Source:HGNC Symbol;Acc:5198] [ENST00000360954]
A_23_P88303	HSPA2	0.000266204	-4.06353	Homo sapiens heat shock 70kDa protein 2 (HSPA2), mRNA [NM_021979]
A_23_P98399	HTR3A	0.000266204	-6.24443	Homo sapiens 5-hydroxytryptamine (serotonin) receptor 3A, ionotropic (HTR3A), transcript variant 1, mRNA [NM_213621]
A_23_P127522	HYLS1	0.0186903	-2.09696	Homo sapiens hydrolethalus syndrome 1 (HYLS1), transcript variant 1, mRNA [NM_145014]
A_24_P103886	IDI1	0.0146906	-2.34956	Homo sapiens isopentenyl-diphosphate delta isomerase 1 (IDI1), mRNA [NM_004508]
A_23_P153905	IER2	0.0280234	-2.34504	Homo sapiens immediate early response 2 (IER2), mRNA [NM_004907]
A_24_P137897	IFRD1	0.00206694	-2.08768	Homo sapiens interferon-related developmental regulator 1 (IFRD1), transcript variant 2, mRNA [NM_001007245]
A_23_P251825	IFRD1	0.00495712	-2.00074	Homo sapiens interferon-related developmental regulator 1 (IFRD1), transcript variant 2, mRNA [NM_001007245]
A_23_P417282	IGF1R	0.0419682	-4.59753	Homo sapiens insulin-like growth factor 1 receptor (IGF1R), mRNA [NM_000875]
A_23_P250156	IGF2BP2	0.0120136	-4.36538	Homo sapiens insulin-like growth factor 2 mRNA binding protein 2 (IGF2BP2), transcript variant 1, mRNA [NM_006548]
A_23_P167168	IGJ	0.0116171	-14.1086	Homo sapiens immunoglobulin J polypeptide, linker protein for immunoglobulin alpha and mu polypeptides (IGJ), mRNA [NM_144646]
A_24_P179107	IGLV6-57	0.0177127	-4.09936	Homo sapiens amyloid lambda 6 light chain variable region SAR mRNA, partial cds. [AF267875]
A_23_P887	IKBKE	0.0317943	-2.67843	Homo sapiens inhibitor of kappa light polypeptide gene enhancer in B-cells, kinase epsilon (IKBKE), transcript variant 1, mRNA [NM_014002]
A_23_P253081	IL3RA	0.0146198	-2.99833	Homo sapiens interleukin 3 receptor, alpha (low affinity) (IL3RA), transcript variant 1, mRNA [NM_002183]
A_23_P71037	IL6	0.0111099	-17.2534	Homo sapiens interleukin 6 (interferon, beta 2) (IL6), mRNA [NM_000600]
A_32_P45168	IL6ST	0.0282301	-2.1154	Homo sapiens interleukin 6 signal transducer (gp130, oncostatin M receptor) (IL6ST), transcript variant 1, mRNA [NM_002184]
A_23_P218131	INF2	0.009308	-2.74515	Homo sapiens inverted formin, FH2 and WH2 domain containing (INF2), transcript variant 3, mRNA [NM_032714]
A_23_P394836	INF2	0.00696089	-2.04553	Homo sapiens inverted formin, FH2 and WH2 domain containing (INF2), transcript variant 1, mRNA [NM_022489]
A_23_P143068	IQCA1	0.0043534	-3.51891	Homo sapiens IQ motif containing with AAA domain 1 (IQCA1), transcript variant 1, mRNA [NM_024726]
A_23_P6746	IQSEC1	0.00080897	-4.76003	Homo sapiens IQ motif and Sec7 domain 1 (IQSEC1), transcript variant 2, mRNA [NM_014869]
A_24_P414187	IQSEC1	0.00206694	-4.06149	Homo sapiens IQ motif and Sec7 domain 1 (IQSEC1), transcript variant 2, mRNA [NM_014869]
A_24_P497186	IRF2BP2	0.00145616	-2.41238	Homo sapiens interferon regulatory factor 2 binding protein 2 (IRF2BP2), transcript variant 1, mRNA [NM_182972]
A_23_P77971	ITGA2B	0.00210937	-6.85609	Homo sapiens integrin, alpha 2b (platelet glycoprotein IIb of IIb/IIIa complex, antigen CD41) (ITGA2B), mRNA [NM_000419]
A_24_P65373	ITGA2B	0.00424369	-4.66355	Homo sapiens integrin, alpha 2b (platelet glycoprotein IIb of IIb/IIIa complex, antigen CD41) (ITGA2B), mRNA [NM_000419]
A_23_P56505	ITGA4	0.0172046	-6.65191	Homo sapiens integrin, alpha 4 (antigen CD49D, alpha 4 subunit of VLA-4 receptor) (ITGA4), mRNA [NM_000885]
A_24_P623989	ITGB2-AS1	0.00037594	-2.39151	Homo sapiens ITGB2 antisense RNA 1 (ITGB2-AS1), transcript variant 1, long non-coding RNA [NR_038311]
A_23_P38519	ITGB3	0.00155752	-14.7605	Homo sapiens integrin, beta 3 (platelet glycoprotein IIIa, antigen CD61) (ITGB3), mRNA [NM_000212]
A_24_P318656	ITGB3	0.00107411	-14.2226	Homo sapiens integrin, beta 3 (platelet glycoprotein IIIa, antigen CD61) (ITGB3), mRNA [NM_000212]
A_24_P929003	ITGB3	0.00578915	-11.1192	integrin, beta 3 (platelet glycoprotein IIIa, antigen CD61) [Source:HGNC Symbol;Acc:6156] [ENST00000573377]
A_23_P166633	ITGB5	0.0142705	-5.60859	Homo sapiens integrin, beta 5 (ITGB5), mRNA [NM_002213]
A_24_P402690	ITM2C	0.00700646	-7.23771	Homo sapiens integral membrane protein 2C (ITM2C), transcript variant 1, mRNA [NM_030926]
A_24_P379820	ITM2C	0.00187265	-2.6614	Homo sapiens integral membrane protein 2C (ITM2C), transcript variant 1, mRNA [NM_030926]
A_24_P86993	JAM3	0.000263842	-9.17332	Homo sapiens junctional adhesion molecule 3 (JAM3), transcript variant 1, mRNA [NM_032801]
A_23_P217998	JAM3	0.00487332	-5.36511	Homo sapiens junctional adhesion molecule 3 (JAM3), transcript variant 1, mRNA [NM_032801]
A_24_P241815	JUNB	0.000266204	-3.8987	Homo sapiens jun B proto-oncogene (JUNB), mRNA [NM_002229]
A_23_P4821	JUNB	0.00117932	-2.53233	Homo sapiens jun B proto-oncogene (JUNB), mRNA [NM_002229]
A_23_P501822	JUP	0.0348885	-2.71255	Homo sapiens junction plakoglobin (JUP), transcript variant 1, mRNA [NM_002230]
A_32_P75284	KATNAL1	0.0105499	-2.3223	Homo sapiens katanin p60 subunit A-like 1 (KATNAL1), transcript variant 1, mRNA [NM_032116]
A_23_P417173	KCNA5	0.023027	-3.62841	Homo sapiens potassium voltage-gated channel, shaker-related subfamily, member 5 (KCNA5), mRNA [NM_002234]
A_23_P210581	KCNG1	0.0131118	-5.38355	Homo sapiens potassium voltage-gated channel, subfamily G, member 1 (KCNG1), mRNA [NM_002237]
A_23_P160406	KCTD3	0.0225535	-4.12212	Homo sapiens potassium channel tetramerization domain containing 3 (KCTD3), mRNA [NM_016121]
A_24_P605233	KDM4C	0.0343848	-2.61058	Homo sapiens lysine (K)-specific demethylase 4C (KDM4C), transcript variant 3, mRNA [NM_001146695]
A_24_P942630	KDM6B	0.0100634	-2.80241	Homo sapiens lysine (K)-specific demethylase 6B (KDM6B), mRNA [NM_001080424]
A_24_P331882	KIAA1211	0.00118925	-8.00383	Homo sapiens KIAA1211 (KIAA1211), mRNA [NM_020722]
A_24_P222516	KIAA1211	0.0343276	-2.51041	Homo sapiens KIAA1211 (KIAA1211), mRNA [NM_020722]
A_23_P320242	KIAA1324L	0.000347795	-11.0749	Homo sapiens KIAA1324-like (KIAA1324L), transcript variant 2, mRNA [NM_152748]
A_32_P138617	KIAA2018	0.00635129	-2.02954	Homo sapiens KIAA2018 (KIAA2018), mRNA [NM_001009899]
A_23_P126888	KIF21B	0.00986654	-2.35483	Homo sapiens kinesin family member 21B (KIF21B), transcript variant 2, mRNA [NM_017596]
A_23_P110253	KIT	0.0160989	-4.01068	Homo sapiens v-kit Hardy-Zuckerman 4 feline sarcoma viral oncogene homolog (KIT), transcript variant 1, mRNA [NM_000222]
A_24_P414376	KLF3	0.0104641	-5.673	Homo sapiens Kruppel-like factor 3 (basic) (KLF3), mRNA [NM_016531]
A_23_P213306	KLF3	0.00938512	-3.98361	Homo sapiens Kruppel-like factor 3 (basic) (KLF3), mRNA [NM_016531]
A_23_P53891	KLF5	0.0249828	-5.14889	Homo sapiens Kruppel-like factor 5 (intestinal) (KLF5), transcript variant 1, mRNA [NM_001730]
A_23_P125265	KPNA2	0.00373861	-2.43737	Homo sapiens karyopherin alpha 2 (RAG cohort 1, importin alpha 1) (KPNA2), mRNA [NM_002266]
A_23_P77612	KREMEN2	0.0194808	-3.26595	Homo sapiens kringle containing transmembrane protein 2 (KREMEN2), transcript variant 4, mRNA [NM_172229]
A_23_P363769	KRT86	0.0308222	-2.83527	Homo sapiens keratin 86 (KRT86), mRNA [NM_002284]
A_23_P311885	L3MBTL3	0.0251983	-2.34099	Homo sapiens l(3)mbt-like 3 (Drosophila) (L3MBTL3), transcript variant 1, mRNA [NM_032438]
A_24_P262688	LAIR1	0.042491	-3.70281	Homo sapiens leukocyte-associated immunoglobulin-like receptor 1 (LAIR1), transcript variant b, mRNA [NM_021706]
A_23_P209135	LAIR1	0.00495712	-2.89141	Homo sapiens leukocyte-associated immunoglobulin-like receptor 1 (LAIR1), transcript variant a, mRNA [NM_002287]
A_23_P40295	LAMP5	0.0133754	-5.13313	Homo sapiens lysosomal-associated membrane protein family, member 5 (LAMP5), transcript variant 1, mRNA [NM_012261]
A_24_P180680	LAPTM4B	0.000409029	-7.36753	Homo sapiens lysosomal protein transmembrane 4 beta (LAPTM4B), mRNA [NM_018407]
A_24_P414999	LAPTM4B	0.014001	-3.85451	Homo sapiens lysosomal protein transmembrane 4 beta (LAPTM4B), mRNA [NM_018407]
A_23_P91697	LARGE	2.86389e-06	-21.136	Homo sapiens like-glycosyltransferase (LARGE), transcript variant 1, mRNA [NM_004737]
A_23_P259621	LAT2	0.00625913	-2.52978	Homo sapiens linker for activation of T cells family, member 2 (LAT2), transcript variant 1, mRNA [NM_032464]
A_24_P351852	LAT2	0.00773401	-2.39452	Homo sapiens linker for activation of T cells family, member 2 (LAT2), transcript variant 1, mRNA [NM_032464]
A_23_P200493	LBR	0.00111477	-2.10731	Homo sapiens lamin B receptor (LBR), transcript variant 1, mRNA [NM_002296]
A_23_P405295	LCE3C	0.0354542	-2.11412	Homo sapiens late cornified envelope 3C (LCE3C), mRNA [NM_178434]
A_23_P169437	LCN2	0.00199185	-14.683	Homo sapiens lipocalin 2 (LCN2), mRNA [NM_005564]
A_23_P139198	LGALS12	0.00176082	-4.1671	Homo sapiens lectin, galactoside-binding, soluble, 12 (LGALS12), transcript variant 2, mRNA [NM_033101]
A_23_P210330	LGALSL	0.0280234	-4.1418	Homo sapiens lectin, galactoside-binding-like (LGALSL), mRNA [NM_014181]
A_23_P25994	LGMN	0.00210937	-4.50999	Homo sapiens legumain (LGMN), transcript variant 2, mRNA [NM_001008530]
A_23_P362191	LINC00324	0.00233127	-3.22216	Homo sapiens long intergenic non-protein coding RNA 324 (LINC00324), long non-coding RNA [NR_026951]
A_24_P390650	LINC00324	0.00210937	-2.17622	Homo sapiens long intergenic non-protein coding RNA 324 (LINC00324), long non-coding RNA [NR_026951]
A_32_P76992	LINC00984	0.0236374	-2.28771	long intergenic non-protein coding RNA 984 [Source:HGNC Symbol;Acc:35165] [ENST00000560415]
A_32_P101110	LINC01013	0.000170887	-13.0975	Homo sapiens long intergenic non-protein coding RNA 1013 (LINC01013), long non-coding RNA [NR_038981]
A_23_P88559	LIPC	0.0396972	-3.93707	Homo sapiens lipase, hepatic (LIPC), mRNA [NM_000236]
A_23_P34835	LMNA	0.0434585	-3.13068	Homo sapiens lamin A/C (LMNA), transcript variant 2, mRNA [NM_005572]
A_24_P162718	LMNA	0.0320722	-2.65782	Homo sapiens lamin A/C (LMNA), transcript variant 2, mRNA [NM_005572]
A_32_P91042	LOC100129034	0.0338314	-2.80853	Homo sapiens uncharacterized LOC100129034 (LOC100129034), long non-coding RNA [NR_027406]
A_32_P196142	LOC100130938	0.00118925	-14.8447	PREDICTED: Homo sapiens uncharacterized LOC100130938 (LOC100130938), transcript variant X1, misc_RNA [XR_110148]
A_32_P206839	LOC100288911	0.0274912	-3.11686	Homo sapiens uncharacterized LOC100288911 (LOC100288911), long non-coding RNA [NR_037631]
A_32_P162709	LOC100505938	0.0230082	-2.28954	PREDICTED: Homo sapiens uncharacterized LOC100505938 (LOC100505938), misc_RNA [XR_108740]
A_32_P226605	LOC100506544	0.0405488	-2.50191	Homo sapiens cDNA FLJ32615 fis, clone STOMA2000148. [AK057177]
A_32_P89269	LOC101060277	0.0121674	-5.83882	glycine-N-acyltransferase-like 1 pseudogene 2 [Source:HGNC Symbol;Acc:37863] [ENST00000529451]
A_32_P150300	LOC101928370	0.0033812	-2.22397	Homo sapiens uncharacterized LOC101928370 (LOC101928370), long non-coding RNA [NR_104626]
A_24_P753476	LOC340508	0.00370717	-9.2267	Homo sapiens growth arrest-specific 2 like 1 pseudogene (LOC340508), non-coding RNA [NR_002942]
A_23_P305981	LOC388152	0.0146326	-2.12876	Homo sapiens golgin A2 pseudogene (LOC388152), non-coding RNA [NR_027001]
A_32_P225135	LOC643355	0.0481757	-3.90961	Homo sapiens uncharacterized LOC643355 (LOC643355), mRNA [NM_001270945]
A_32_P77933	LOC727751	0.0219583	-2.11462	Homo sapiens golgin A2 pseudogene (LOC727751), transcript variant 1, non-coding RNA [NR_102747]
A_32_P42367	LOH12CR1	0.0177757	-2.6333	PREDICTED: Homo sapiens loss of heterozygosity, 12, chromosomal region 1 (LOH12CR1), transcript variant X4, misc_RNA [XR_242885]
A_32_P52609	LPIN1	0.0177694	-4.27041	Homo sapiens lipin 1 (LPIN1), transcript variant 1, mRNA [NM_145693]
A_24_P347418	LRCH1	0.0171207	-2.87279	Homo sapiens leucine-rich repeats and calponin homology (CH) domain containing 1 (LRCH1), transcript variant 3, mRNA [NM_001164213]
A_23_P118042	LRRC36	0.0153071	-2.10853	Homo sapiens leucine rich repeat containing 36 (LRRC36), transcript variant 1, mRNA [NM_018296]
A_23_P435183	LRRFIP1	0.0380347	-2.7367	Homo sapiens leucine rich repeat (in FLII) interacting protein 1 (LRRFIP1), transcript variant 1, mRNA [NM_001137550]
A_24_P380679	LSMEM1	0.00567652	-3.36594	Homo sapiens leucine-rich single-pass membrane protein 1 (LSMEM1), transcript variant 1, mRNA [NM_182597]
A_23_P43810	LTBP1	0.00374153	-9.32807	Homo sapiens latent transforming growth factor beta binding protein 1 (LTBP1), transcript variant 1, mRNA [NM_206943]
A_23_P70534	LY6G6F	0.0258663	-2.29301	Homo sapiens lymphocyte antigen 6 complex, locus G6F (LY6G6F), mRNA [NM_001003693]
A_23_P70688	LY86	0.0372518	-2.81858	Homo sapiens lymphocyte antigen 86 (LY86), mRNA [NM_004271]
A_23_P79302	LYPD6B	0.00386612	-3.85592	Homo sapiens LY6/PLAUR domain containing 6B (LYPD6B), mRNA [NM_177964]
A_32_P171923	MACC1	0.00620916	-6.44313	Homo sapiens metastasis associated in colon cancer 1 (MACC1), mRNA [NM_182762]
A_32_P158272	MACC1	0.00576462	-4.48135	Homo sapiens metastasis associated in colon cancer 1 (MACC1), mRNA [NM_182762]
A_24_P418637	MACF1	0.0214209	-2.31791	Homo sapiens microtubule-actin crosslinking factor 1 (MACF1), mRNA [NM_012090]
A_32_P89352	MACROD2	0.0136964	-5.91667	Homo sapiens MACRO domain containing 2 (MACROD2), transcript variant 1, mRNA [NM_080676]
A_23_P22398	MACROD2	0.0128484	-4.93323	Homo sapiens MACRO domain containing 2 (MACROD2), transcript variant 1, mRNA [NM_080676]
A_24_P929083	MAGI2-AS3	0.0298235	-3.72044	Homo sapiens MAGI2 antisense RNA 3 (MAGI2-AS3), transcript variant 2, long non-coding RNA [NR_038344]
A_23_P163455	MAP1A	0.0270054	-2.5951	Homo sapiens microtubule-associated protein 1A (MAP1A), mRNA [NM_002373]
A_23_P57277	MAP3K7CL	0.00950538	-12.0575	Homo sapiens MAP3K7 C-terminal like (MAP3K7CL), transcript variant 1, mRNA [NM_020152]
A_23_P23947	MAP3K8	0.0117337	-4.12816	Homo sapiens mitogen-activated protein kinase kinase kinase 8 (MAP3K8), transcript variant 1, mRNA [NM_005204]
A_23_P90804	MAP4K4	0.0317414	-4.44871	Homo sapiens mitogen-activated protein kinase kinase kinase kinase 4 (MAP4K4), transcript variant 2, mRNA [NM_145686]
A_23_P102192	MAP4K4	0.0217686	-3.45694	Homo sapiens mitogen-activated protein kinase kinase kinase kinase 4 (MAP4K4), transcript variant 2, mRNA [NM_145686]
A_23_P108604	MAP4K4	0.0105843	-3.31041	Homo sapiens mitogen-activated protein kinase kinase kinase kinase 4 (MAP4K4), transcript variant 2, mRNA [NM_145686]
A_23_P89835	MAPRE2	0.00280776	-2.11944	Homo sapiens microtubule-associated protein, RP/EB family, member 2 (MAPRE2), transcript variant 3, mRNA [NM_001143827]
A_23_P418015	MAPRE2	0.0017828	-2.03174	Homo sapiens microtubule-associated protein, RP/EB family, member 2 (MAPRE2), transcript variant 1, mRNA [NM_014268]
A_23_P200685	MARC2	0.000214803	-11.17	Homo sapiens mitochondrial amidoxime reducing component 2 (MARC2), mRNA [NM_017898]
A_24_P164718	MARCH2	0.0257421	-2.78805	Homo sapiens membrane-associated ring finger (C3HC4) 2, E3 ubiquitin protein ligase (MARCH2), transcript variant 1, mRNA [NM_016496]
A_23_P33683	MARCH2	0.0217686	-2.45614	Homo sapiens membrane-associated ring finger (C3HC4) 2, E3 ubiquitin protein ligase (MARCH2), transcript variant 1, mRNA [NM_016496]
A_23_P436138	MAX	0.00688997	-2.56661	Homo sapiens MYC associated factor X (MAX), transcript variant 4, mRNA [NM_145114]
A_23_P151662	MAX	0.0223937	-2.45039	Homo sapiens MYC associated factor X (MAX), transcript variant 6, mRNA [NM_197957]
A_23_P205549	MAX	0.0171767	-2.17258	Homo sapiens MYC associated factor X (MAX), transcript variant 3, mRNA [NM_145113]
A_32_P119096	MBOAT2	0.0120136	-2.73905	membrane bound O-acyltransferase domain containing 2 [Source:HGNC Symbol;Acc:25193] [ENST00000305997]
A_24_P319736	MEIS1	0.000543701	-11.3721	Homo sapiens Meis homeobox 1 (MEIS1), mRNA [NM_002398]
A_24_P648880	MEIS3P1	0.0102908	-4.19918	Homo sapiens Meis homeobox 3 pseudogene 1 (MEIS3P1), non-coding RNA [NR_002211]
A_23_P163440	MEX3B	0.00527841	-4.11227	Homo sapiens mex-3 RNA binding family member B (MEX3B), mRNA [NM_032246]
A_24_P76675	MFAP3L	0.00203789	-7.18418	Homo sapiens microfibrillar-associated protein 3-like (MFAP3L), transcript variant 1, mRNA [NM_021647]
A_23_P58188	MFAP3L	0.0498727	-2.35919	Homo sapiens microfibrillar-associated protein 3-like (MFAP3L), transcript variant 2, mRNA [NM_001009554]
A_23_P166677	MFSD1	0.00986103	-2.2187	Homo sapiens major facilitator superfamily domain containing 1 (MFSD1), transcript variant 1, mRNA [NM_022736]
A_24_P245838	MGAT3	0.0142377	-12.7685	Homo sapiens mannosyl (beta-1,4-)-glycoprotein beta-1,4-N-acetylglucosaminyltransferase (MGAT3), transcript variant 1, mRNA [NM_002409]
A_24_P912048	MGC50722	0.000221332	-8.57185	Homo sapiens uncharacterized MGC50722 (MGC50722), mRNA [NM_203348]
A_24_P226008	MGLL	0.016134	-3.15599	Homo sapiens monoglyceride lipase (MGLL), transcript variant 1, mRNA [NM_007283]
A_24_P33982	MILR1	0.0055512	-6.21505	Homo sapiens mast cell immunoglobulin-like receptor 1 (MILR1), mRNA [NM_001085423]
A_23_P9823	MLXIP	0.00932763	-2.37501	Homo sapiens MLX interacting protein (MLXIP), mRNA [NM_014938]
A_23_P33027	MLXIP	0.0238632	-2.09849	Homo sapiens MLX interacting protein (MLXIP), mRNA [NM_014938]
A_23_P164047	MMD	0.000708175	-5.23347	Homo sapiens monocyte to macrophage differentiation-associated (MMD), mRNA [NM_012329]
A_23_P18539	MMRN1	0.0434621	-3.3418	Homo sapiens multimerin 1 (MMRN1), mRNA [NM_007351]
A_24_P32085	MOB3B	0.000950735	-12.7611	Homo sapiens MOB kinase activator 3B (MOB3B), mRNA [NM_024761]
A_23_P146551	MOB3B	8.18455e-05	-5.30856	Homo sapiens MOB kinase activator 3B (MOB3B), mRNA [NM_024761]
A_23_P31064	MOXD1	0.00705975	-7.03804	Homo sapiens monooxygenase, DBH-like 1 (MOXD1), transcript variant 2, mRNA [NM_015529]
A_23_P127727	MPEG1	0.0111905	-3.29024	Homo sapiens macrophage expressed 1 (MPEG1), mRNA [NM_001039396]
A_24_P153568	MPEG1	0.0348885	-3.17177	Homo sapiens macrophage expressed 1 (MPEG1), mRNA [NM_001039396]
A_24_P156769	MPL	0.0019288	-9.96976	Homo sapiens myeloproliferative leukemia virus oncogene (MPL), mRNA [NM_005373]
A_23_P137806	MPL	0.0033812	-6.06789	Homo sapiens myeloproliferative leukemia virus oncogene (MPL), mRNA [NM_005373]
A_23_P171296	MPP1	0.0303395	-6.19267	Homo sapiens membrane protein, palmitoylated 1, 55kDa (MPP1), transcript variant 1, mRNA [NM_002436]
A_32_P137336	MPP6	0.00392715	-3.36179	PREDICTED: Homo sapiens membrane protein, palmitoylated 6 (MAGUK p55 subfamily member 6) (MPP6), transcript variant X1, mRNA [XM_005249774]
A_23_P394014	MPRIP	0.00206694	-2.90781	Homo sapiens myosin phosphatase Rho interacting protein (MPRIP), transcript variant 1, mRNA [NM_015134]
A_23_P15348	MPRIP	0.00333586	-2.37863	Homo sapiens myosin phosphatase Rho interacting protein (MPRIP), transcript variant 1, mRNA [NM_015134]
A_23_P132285	MPST	0.0102744	-2.25079	Homo sapiens mercaptopyruvate sulfurtransferase (MPST), transcript variant 3, mRNA [NM_001130517]
A_23_P108948	MREG	0.00103972	-3.64379	Homo sapiens melanoregulin (MREG), mRNA [NM_018000]
A_24_P351283	MREG	0.0266608	-2.42742	Homo sapiens melanoregulin (MREG), mRNA [NM_018000]
A_23_P116371	MS4A1	0.0410807	-2.60141	Homo sapiens membrane-spanning 4-domains, subfamily A, member 1 (MS4A1), transcript variant 1, mRNA [NM_152866]
A_23_P98565	MS4A14	0.0236145	-3.79921	Homo sapiens membrane-spanning 4-domains, subfamily A, member 14 (MS4A14), transcript variant 1, mRNA [NM_032597]
A_23_P1904	MS4A2	0.0412144	-4.88994	Homo sapiens membrane-spanning 4-domains, subfamily A, member 2 (MS4A2), transcript variant 1, mRNA [NM_000139]
A_24_P273726	MSRB3	0.00712047	-3.01882	Homo sapiens methionine sulfoxide reductase B3 (MSRB3), transcript variant 2, mRNA [NM_001031679]
A_23_P29204	MTFP1	0.00994591	-2.37074	Homo sapiens mitochondrial fission process 1 (MTFP1), transcript variant 1, mRNA [NM_016498]
A_24_P16702	MTURN	0.0250187	-3.52938	Homo sapiens maturin, neural progenitor differentiation regulator homolog (Xenopus) (MTURN), mRNA [NM_152793]
A_23_P27584	MYADM	0.0317414	-3.71917	Homo sapiens myeloid-associated differentiation marker (MYADM), transcript variant 1, mRNA [NM_001020818]
A_23_P31046	MYCT1	0.0250765	-2.47505	Homo sapiens myc target 1 (MYCT1), mRNA [NM_025107]
A_23_P143817	MYLK	0.0466776	-6.65708	Homo sapiens myosin light chain kinase (MYLK), transcript variant 1, mRNA [NM_053025]
A_23_P361049	MYO1B	0.0264678	-7.40318	Homo sapiens myosin IB (MYO1B), transcript variant 2, mRNA [NM_012223]
A_23_P257542	MYO1G	0.00710194	-2.49814	Homo sapiens myosin IG (MYO1G), mRNA [NM_033054]
A_24_P206343	MYO1G	0.0150644	-2.34261	Homo sapiens myosin IG (MYO1G), mRNA [NM_033054]
A_23_P258912	MYOM2	0.0417903	-7.49342	Homo sapiens myomesin 2 (MYOM2), mRNA [NM_003970]
A_23_P129144	MYZAP	0.00841673	-5.2778	Homo sapiens myocardial zonula adherens protein (MYZAP), transcript variant 1, mRNA [NM_001018100]
A_24_P308506	NAT8B	0.00399486	-5.2157	Homo sapiens N-acetyltransferase 8B (GCN5-related, putative, gene/pseudogene) (NAT8B), mRNA [NM_016347]
A_23_P52727	NAV2	0.0346365	-2.93628	Homo sapiens neuron navigator 2 (NAV2), transcript variant 1, mRNA [NM_182964]
A_23_P86421	NCOA4	0.00818262	-3.71725	Homo sapiens nuclear receptor coactivator 4 (NCOA4), transcript variant 5, mRNA [NM_005437]
A_23_P86424	NCOA4	0.0159889	-3.67629	Homo sapiens nuclear receptor coactivator 4 (NCOA4), transcript variant 5, mRNA [NM_005437]
A_24_P182122	ND1	0.0335902	-2.74409	mitochondrially encoded NADH dehydrogenase 1 [Source:HGNC Symbol;Acc:7455] [ENST00000361390]
A_23_P431853	ND2	0.0138032	-2.50187	mitochondrially encoded NADH dehydrogenase 2 [Source:HGNC Symbol;Acc:7456] [ENST00000361453]
A_23_P140748	NDRG4	0.0436716	-2.71964	Homo sapiens NDRG family member 4 (NDRG4), transcript variant 3, mRNA [NM_022910]
A_24_P367752	NDST1	0.0479563	-2.72655	PREDICTED: Homo sapiens N-deacetylase/N-sulfotransferase (heparan glucosaminyl) 1 (NDST1), transcript variant X9, mRNA [XM_005268441]
A_23_P387856	NEDD4L	0.00130313	-4.67257	Homo sapiens neural precursor cell expressed, developmentally down-regulated 4-like, E3 ubiquitin protein ligase (NEDD4L), transcript variant d, mRNA [NM_015277]
A_23_P27279	NEDD4L	0.00119737	-3.33245	Homo sapiens neural precursor cell expressed, developmentally down-regulated 4-like, E3 ubiquitin protein ligase (NEDD4L), transcript variant d, mRNA [NM_015277]
A_24_P108311	NEDD4L	0.00373861	-2.76309	Homo sapiens neural precursor cell expressed, developmentally down-regulated 4-like, E3 ubiquitin protein ligase (NEDD4L), transcript variant d, mRNA [NM_015277]
A_23_P129157	NEIL1	0.00576462	-4.84557	Homo sapiens nei endonuclease VIII-like 1 (E. coli) (NEIL1), transcript variant 2, mRNA [NM_024608]
A_23_P216920	NEK6	0.00249452	-2.26658	Homo sapiens NIMA-related kinase 6 (NEK6), transcript variant 2, mRNA [NM_014397]
A_23_P83931	NET1	0.0128672	-4.11656	Homo sapiens neuroepithelial cell transforming 1 (NET1), transcript variant 1, mRNA [NM_001047160]
A_32_P198731	NEURL1B	0.0213884	-2.27443	Homo sapiens neuralized E3 ubiquitin protein ligase 1B (NEURL1B), mRNA [NM_001142651]
A_24_P409971	NEXN	0.0114529	-4.33502	Homo sapiens nexilin (F actin binding protein) (NEXN), transcript variant 1, mRNA [NM_144573]
A_23_P13753	NFE2	0.00625913	-9.97726	Homo sapiens nuclear factor, erythroid 2 (NFE2), transcript variant 1, mRNA [NM_006163]
A_23_P45524	NGFRAP1	0.00594263	-11.4762	Homo sapiens nerve growth factor receptor (TNFRSF16) associated protein 1 (NGFRAP1), transcript variant 3, mRNA [NM_014380]
A_23_P316501	NKAIN2	0.00814539	-3.47671	Homo sapiens Na+/K+ transporting ATPase interacting 2 (NKAIN2), transcript variant 1, mRNA [NM_001040214]
A_24_P210829	NME4	0.00210937	-2.72651	Homo sapiens NME/NM23 nucleoside diphosphate kinase 4 (NME4), transcript variant 1, mRNA [NM_005009]
A_23_P127584	NNMT	0.0338916	-2.53832	Homo sapiens nicotinamide N-methyltransferase (NNMT), mRNA [NM_006169]
A_23_P200792	NOTCH2	0.00399486	-2.5157	Homo sapiens notch 2 (NOTCH2), transcript variant 1, mRNA [NM_024408]
A_23_P259362	NPCDR1	0.0311245	-2.65847	Homo sapiens nasopharyngeal carcinoma down-regulated protein (NPCDRG) mRNA, complete cds. [AF156973]
A_24_P88801	NPHP1	0.00472431	-2.71927	Homo sapiens nephronophthisis 1 (juvenile) (NPHP1), transcript variant 1, mRNA [NM_000272]
A_23_P35055	NPHS2	0.0364411	-2.21449	Homo sapiens nephrosis 2, idiopathic, steroid-resistant (podocin) (NPHS2), mRNA [NM_014625]
A_23_P58676	NPR3	0.00748204	-10.2978	Homo sapiens natriuretic peptide receptor C/guanylate cyclase C (atrionatriuretic peptide receptor C) (NPR3), transcript variant 1, mRNA [NM_001204375]
A_23_P302709	NR1D2	0.0217196	-2.17066	Homo sapiens nuclear receptor subfamily 1, group D, member 2 (NR1D2), transcript variant 1, mRNA [NM_005126]
A_23_P128230	NR4A1	0.0223438	-3.29307	Homo sapiens nuclear receptor subfamily 4, group A, member 1 (NR4A1), transcript variant 1, mRNA [NM_002135]
A_23_P131208	NR4A2	0.00206694	-5.60258	Homo sapiens nuclear receptor subfamily 4, group A, member 2 (NR4A2), mRNA [NM_006186]
A_23_P398566	NR4A3	0.0283728	-10.5078	Homo sapiens nuclear receptor subfamily 4, group A, member 3 (NR4A3), transcript variant 3, mRNA [NM_173200]
A_23_P306867	NR4A3	0.00625913	-4.24499	Homo sapiens nuclear receptor subfamily 4, group A, member 3 (NR4A3), transcript variant 4, mRNA [NM_173199]
A_24_P149124	NREP	0.016485	-6.18174	Homo sapiens neuronal regeneration related protein (NREP), transcript variant 1, mRNA [NM_004772]
A_23_P116264	NRGN	0.00120485	-7.80215	Homo sapiens neurogranin (protein kinase C substrate, RC3) (NRGN), transcript variant 1, mRNA [NM_006176]
A_23_P211007	NRIP1	0.02544	-3.34635	Homo sapiens nuclear receptor interacting protein 1 (NRIP1), mRNA [NM_003489]
A_23_P8055	NRM	0.00233127	-2.29667	Homo sapiens nurim (nuclear envelope membrane protein) (NRM), transcript variant 1, mRNA [NM_007243]
A_24_P354715	NT5E	0.00137331	-13.8188	Homo sapiens 5'-nucleotidase, ecto (CD73) (NT5E), transcript variant 1, mRNA [NM_002526]
A_23_P111260	NT5E	0.00763612	-3.15354	Homo sapiens 5'-nucleotidase, ecto (CD73) (NT5E), transcript variant 1, mRNA [NM_002526]
A_23_P3946	NT5M	0.0015034	-4.41881	Homo sapiens 5',3'-nucleotidase, mitochondrial (NT5M), mRNA [NM_020201]
A_24_P265506	NTRK1	0.0110043	-2.03942	Homo sapiens neurotrophic tyrosine kinase, receptor, type 1 (NTRK1), transcript variant 2, mRNA [NM_002529]
A_23_P300484	OBSL1	0.00103972	-2.25395	Homo sapiens obscurin-like 1 (OBSL1), transcript variant 3, mRNA [NM_001173408]
A_24_P506816	OR2A20P	0.0394101	-2.46684	Homo sapiens olfactory receptor, family 2, subfamily A, member 20 pseudogene (OR2A20P), non-coding RNA [NR_002158]
A_23_P123172	OR2A9P	0.000232062	-6.06149	Homo sapiens olfactory receptor, family 2, subfamily A, member 9 pseudogene (OR2A9P), non-coding RNA [NR_002157]
A_24_P333993	OR2W3	0.0262818	-2.51092	Homo sapiens olfactory receptor, family 2, subfamily W, member 3 (OR2W3), mRNA [NM_001001957]
A_23_P10442	OSBPL1A	0.0426691	-3.93278	Homo sapiens oxysterol binding protein-like 1A (OSBPL1A), transcript variant 2, mRNA [NM_080597]
A_23_P433785	P2RX5	0.000409029	-4.11364	Homo sapiens purinergic receptor P2X, ligand-gated ion channel, 5 (P2RX5), transcript variant 1, mRNA [NM_002561]
A_23_P413760	P2RX5	0.00209332	-2.94527	Homo sapiens purinergic receptor P2X, ligand-gated ion channel, 5 (P2RX5), transcript variant 2, mRNA [NM_175080]
A_23_P143902	P2RY12	0.0221933	-3.50945	Homo sapiens purinergic receptor P2Y, G-protein coupled, 12 (P2RY12), transcript variant 1, mRNA [NM_022788]
A_24_P340128	P2RY8	0.0189496	-2.29158	Homo sapiens purinergic receptor P2Y, G-protein coupled, 8 (P2RY8), mRNA [NM_178129]
A_23_P347070	PAG1	0.0177694	-13.0644	Homo sapiens phosphoprotein associated with glycosphingolipid microdomains 1 (PAG1), mRNA [NM_018440]
A_32_P61684	PAG1	0.0132199	-12.33	Homo sapiens phosphoprotein associated with glycosphingolipid microdomains 1 (PAG1), mRNA [NM_018440]
A_23_P161481	PALD1	0.0220352	-2.79818	Homo sapiens phosphatase domain containing, paladin 1 (PALD1), mRNA [NM_014431]
A_23_P47155	PANX1	0.00184182	-3.33963	Homo sapiens pannexin 1 (PANX1), mRNA [NM_015368]
A_24_P227121	PANX1	0.00326908	-2.26828	PREDICTED: Homo sapiens pannexin 1 (PANX1), transcript variant X1, mRNA [XM_005273862]
A_24_P35478	PARD3	0.0264443	-3.52357	Homo sapiens par-3 family cell polarity regulator (PARD3), transcript variant 1, mRNA [NM_019619]
A_24_P191781	PARM1	1.41948e-06	-19.866	Homo sapiens prostate androgen-regulated mucin-like protein 1 (PARM1), mRNA [NM_015393]
A_23_P212779	PARM1	1.24645e-05	-9.93236	Homo sapiens prostate androgen-regulated mucin-like protein 1 (PARM1), mRNA [NM_015393]
A_23_P40718	PARVB	0.00230448	-2.65189	Homo sapiens parvin, beta (PARVB), transcript variant 1, mRNA [NM_001003828]
A_24_P918762	PARVG	0.0051272	-2.42495	PREDICTED: Homo sapiens parvin, gamma (PARVG), transcript variant X1, mRNA [XM_005261701]
A_24_P173823	PBX1	0.00037594	-17.7126	Homo sapiens pre-B-cell leukemia homeobox 1 (PBX1), transcript variant 1, mRNA [NM_002585]
A_32_P25397	PBX1	0.0498727	-4.96681	Homo sapiens pre-B-cell leukemia homeobox 1 (PBX1), transcript variant 1, mRNA [NM_002585]
A_23_P390006	PCSK6	0.0209649	-6.60315	Homo sapiens proprotein convertase subtilisin/kexin type 6 (PCSK6), transcript variant 6, mRNA [NM_138325]
A_23_P151907	PCSK6	0.00252794	-4.78484	Homo sapiens proprotein convertase subtilisin/kexin type 6 (PCSK6), transcript variant 1, mRNA [NM_002570]
A_24_P941353	PCYT1B	0.0211369	-4.33033	Homo sapiens phosphate cytidylyltransferase 1, choline, beta (PCYT1B), transcript variant 1, mRNA [NM_004845]
A_23_P401106	PDE2A	0.00032938	-4.94091	Homo sapiens phosphodiesterase 2A, cGMP-stimulated (PDE2A), transcript variant 1, mRNA [NM_002599]
A_23_P74278	PDE4B	0.0173793	-2.28395	Homo sapiens phosphodiesterase 4B, cAMP-specific (PDE4B), transcript variant d, mRNA [NM_001037341]
A_24_P944519	PDE4D	0.0423481	-6.10751	Homo sapiens phosphodiesterase 4D, cAMP-specific (PDE4D), transcript variant 2, mRNA [NM_006203]
A_23_P158406	PDE4D	0.000437382	-4.1253	phosphodiesterase 4D, cAMP-specific [Source:HGNC Symbol;Acc:8783] [ENST00000502575]
A_23_P500844	PDE5A	0.033685	-6.2117	Homo sapiens phosphodiesterase 5A, cGMP-specific (PDE5A), transcript variant 1, mRNA [NM_001083]
A_23_P58396	PDGFC	0.0119403	-9.45135	Homo sapiens platelet derived growth factor C (PDGFC), transcript variant 1, mRNA [NM_016205]
A_24_P37441	PDK1	0.000311484	-2.37081	Homo sapiens pyruvate dehydrogenase kinase, isozyme 1 (PDK1), transcript variant 2, mRNA [NM_002610]
A_23_P10614	PDK1	0.0164567	-2.1789	Homo sapiens pyruvate dehydrogenase kinase, isozyme 1 (PDK1), transcript variant 2, mRNA [NM_002610]
A_23_P160920	PDZK1IP1	0.00578915	-7.11409	Homo sapiens PDZK1 interacting protein 1 (PDZK1IP1), mRNA [NM_005764]
A_23_P394304	PDZK1IP1	0.00928485	-6.48222	Homo sapiens PDZK1 interacting protein 1 (PDZK1IP1), mRNA [NM_005764]
A_24_P943301	PEAR1	0.00567577	-5.90048	Homo sapiens platelet endothelial aggregation receptor 1 (PEAR1), mRNA [NM_001080471]
A_24_P79403	PF4	0.00201306	-6.87411	Homo sapiens platelet factor 4 (PF4), mRNA [NM_002619]
A_24_P63347	PF4V1	0.00409955	-33.7566	Homo sapiens platelet factor 4 variant 1 (PF4V1), mRNA [NM_002620]
A_24_P119774	PGK1	0.00537259	-2.96737	phosphoglycerate kinase 1 [Source:HGNC Symbol;Acc:8896] [ENST00000474281]
A_23_P114275	PGRMC1	0.0217196	-3.26921	Homo sapiens progesterone receptor membrane component 1 (PGRMC1), transcript variant 1, mRNA [NM_006667]
A_24_P375592	PHF20	0.0467091	-2.49618	Homo sapiens cDNA FLJ33479 fis, clone BRAMY2002739. [AK090798]
A_23_P85783	PHGDH	0.0221805	-3.16625	Homo sapiens phosphoglycerate dehydrogenase (PHGDH), mRNA [NM_006623]
A_23_P89762	PHLPP1	0.000892199	-5.4694	Homo sapiens PH domain and leucine rich repeat protein phosphatase 1 (PHLPP1), mRNA [NM_194449]
A_23_P200710	PIK3C2B	0.00123504	-4.92844	Homo sapiens phosphatidylinositol-4-phosphate 3-kinase, catalytic subunit type 2 beta (PIK3C2B), mRNA [NM_002646]
A_23_P104346	PIP4K2A	0.00673581	-2.28605	Homo sapiens phosphatidylinositol-5-phosphate 4-kinase, type II, alpha (PIP4K2A), mRNA [NM_005028]
A_24_P673786	PIP4K2A	0.0174795	-2.21968	Homo sapiens phosphatidylinositol-5-phosphate 4-kinase, type II, alpha (PIP4K2A), mRNA [NM_005028]
A_24_P706752	PLA2G12A	0.0220232	-2.68414	Homo sapiens phospholipase A2, group XIIA (PLA2G12A), mRNA [NM_030821]
A_23_P411723	PLAG1	0.000222103	-8.75307	Homo sapiens pleiomorphic adenoma gene 1 (PLAG1), transcript variant 1, mRNA [NM_002655]
A_23_P88222	PLD4	0.000922347	-5.31841	Homo sapiens phospholipase D family, member 4 (PLD4), mRNA [NM_138790]
A_23_P88228	PLD4	0.00374153	-3.48983	Homo sapiens phospholipase D family, member 4 (PLD4), mRNA [NM_138790]
A_23_P345460	PLEKHG4	0.0190942	-3.6525	Homo sapiens pleckstrin homology domain containing, family G (with RhoGef domain) member 4 (PLEKHG4), transcript variant 1, mRNA [NM_015432]
A_23_P5983	PLTP	0.00683133	-2.19938	Homo sapiens phospholipid transfer protein (PLTP), transcript variant 1, mRNA [NM_006227]
A_24_P196351	PLXNC1	0.0164201	-3.57959	Homo sapiens plexin C1 (PLXNC1), transcript variant 1, mRNA [NM_005761]
A_24_P413126	PMEPA1	0.000280569	-35.9537	Homo sapiens prostate transmembrane protein, androgen induced 1 (PMEPA1), transcript variant 1, mRNA [NM_020182]
A_23_P57089	PMEPA1	0.00981983	-3.76933	Homo sapiens prostate transmembrane protein, androgen induced 1 (PMEPA1), transcript variant 1, mRNA [NM_020182]
A_23_P18082	POMGNT2	0.0207817	-3.15255	Homo sapiens protein O-linked mannose N-acetylglucosaminyltransferase 2 (beta 1,4-) (POMGNT2), mRNA [NM_032806]
A_23_P205164	POU4F1	0.0171432	-2.21788	Homo sapiens POU class 4 homeobox 1 (POU4F1), mRNA [NM_006237]
A_23_P121596	PPBP	0.00518596	-11.1639	Homo sapiens pro-platelet basic protein (chemokine (C-X-C motif) ligand 7) (PPBP), mRNA [NM_002704]
A_23_P373724	PPFIBP1	0.000627099	-4.02488	Homo sapiens PTPRF interacting protein, binding protein 1 (liprin beta 1) (PPFIBP1), transcript variant 1, mRNA [NM_003622]
A_32_P429876	PPM1L	0.00917052	-5.75859	protein phosphatase, Mg2+/Mn2+ dependent, 1L [Source:HGNC Symbol;Acc:16381] [ENST00000498165]
A_24_P296772	PPP1R14A	0.00126003	-13.6112	Homo sapiens protein phosphatase 1, regulatory (inhibitor) subunit 14A (PPP1R14A), transcript variant 1, mRNA [NM_033256]
A_23_P331479	PPP1R18	0.00470255	-2.087	Homo sapiens protein phosphatase 1, regulatory subunit 18 (PPP1R18), transcript variant 1, mRNA [NM_133471]
A_23_P117146	PRDM4	0.00578915	-2.23029	Homo sapiens PR domain containing 4 (PRDM4), mRNA [NM_012406]
A_23_P142045	PRDX2	0.0294703	-2.97258	Homo sapiens peroxiredoxin 2 (PRDX2), mRNA [NM_005809]
A_24_P168416	PRDX2	0.0129516	-2.61568	Homo sapiens peroxiredoxin 2 (PRDX2), mRNA [NM_005809]
A_24_P62708	PRKACB	0.00407918	-5.5385	Homo sapiens protein kinase, cAMP-dependent, catalytic, beta (PRKACB), transcript variant 2, mRNA [NM_002731]
A_23_P371410	PRKACB	0.0162645	-5.13528	Homo sapiens protein kinase, cAMP-dependent, catalytic, beta (PRKACB), transcript variant 3, mRNA [NM_207578]
A_23_P42975	PRKAR2B	0.00173166	-32.1734	Homo sapiens protein kinase, cAMP-dependent, regulatory, type II, beta (PRKAR2B), mRNA [NM_002736]
A_23_P109143	PRNP	0.00174481	-2.15067	Homo sapiens prion protein (PRNP), transcript variant 1, mRNA [NM_000311]
A_23_P73114	PROS1	0.0183886	-8.84901	Homo sapiens protein S (alpha) (PROS1), mRNA [NM_000313]
A_24_P119141	PROS1	0.0490189	-5.71575	Homo sapiens protein S (alpha) (PROS1), mRNA [NM_000313]
A_23_P216167	PSD3	0.0447746	-3.21912	Homo sapiens pleckstrin and Sec7 domain containing 3 (PSD3), transcript variant 1, mRNA [NM_015310]
A_23_P30755	PTCRA	0.000892199	-9.06928	Homo sapiens pre T-cell antigen receptor alpha (PTCRA), transcript variant 2, mRNA [NM_138296]
A_23_P216966	PTGS1	0.000274646	-24.9614	Homo sapiens prostaglandin-endoperoxide synthase 1 (prostaglandin G/H synthase and cyclooxygenase) (PTGS1), transcript variant 1, mRNA [NM_000962]
A_24_P64167	PTGS1	7.67725e-05	-23.3515	Homo sapiens prostaglandin-endoperoxide synthase 1 (prostaglandin G/H synthase and cyclooxygenase) (PTGS1), transcript variant 1, mRNA [NM_000962]
A_23_P210015	PTPN18	0.000859565	-2.08841	Homo sapiens protein tyrosine phosphatase, non-receptor type 18 (brain-derived) (PTPN18), transcript variant 1, mRNA [NM_014369]
A_24_P385313	PTPRF	0.00625913	-5.03022	Homo sapiens protein tyrosine phosphatase, receptor type, F (PTPRF), transcript variant 1, mRNA [NM_002840]
A_32_P99100	PTPRK	0.000613858	-30.4164	Homo sapiens protein tyrosine phosphatase, receptor type, K (PTPRK), transcript variant 2, mRNA [NM_002844]
A_32_P79434	PTPRN2	0.000613648	-8.10371	Homo sapiens protein tyrosine phosphatase, receptor type, N polypeptide 2 (PTPRN2), transcript variant 1, mRNA [NM_002847]
A_23_P374389	PWWP2B	0.0497544	-2.01012	Homo sapiens PWWP domain containing 2B (PWWP2B), transcript variant 1, mRNA [NM_138499]
A_24_P272290	PXDC1	0.00114816	-3.34345	Homo sapiens PX domain containing 1 (PXDC1), mRNA [NM_183373]
A_23_P257144	PXDN	0.0342911	-2.24598	Homo sapiens peroxidasin homolog (Drosophila) (PXDN), mRNA [NM_012293]
A_23_P152876	RAB34	0.0439373	-2.78177	Homo sapiens RAB34, member RAS oncogene family (RAB34), transcript variant 1, mRNA [NM_031934]
A_23_P414654	RAB37	0.00262527	-2.34019	Homo sapiens RAB37, member RAS oncogene family (RAB37), transcript variant 3, mRNA [NM_175738]
A_23_P44794	RAB3C	0.0053751	-4.94438	Homo sapiens RAB3C, member RAS oncogene family (RAB3C), mRNA [NM_138453]
A_23_P111860	RADIL	0.00620916	-6.18267	Homo sapiens Ras association and DIL domains (RADIL), mRNA [NM_018059]
A_23_P14124	RASL11A	0.0402702	-2.12292	Homo sapiens RAS-like, family 11, member A (RASL11A), mRNA [NM_206827]
A_23_P100056	RBPMS2	0.00169733	-7.86566	Homo sapiens RNA binding protein with multiple splicing 2 (RBPMS2), mRNA [NM_194272]
A_32_P71744	RCAN3	0.0211369	-2.2727	RCAN family member 3 [Source:HGNC Symbol;Acc:3042] [ENST00000374395]
A_23_P251387	REPS2	0.000299775	-6.27096	Homo sapiens RALBP1 associated Eps domain containing 2 (REPS2), transcript variant 1, mRNA [NM_004726]
A_32_P100109	REPS2	0.00118925	-6.11545	Homo sapiens RALBP1 associated Eps domain containing 2 (REPS2), transcript variant 1, mRNA [NM_004726]
A_23_P502350	RFX2	0.00147161	-2.8479	Homo sapiens regulatory factor X, 2 (influences HLA class II expression) (RFX2), transcript variant 1, mRNA [NM_000635]
A_23_P107903	RGL3	0.0257888	-3.25133	Homo sapiens ral guanine nucleotide dissociation stimulator-like 3 (RGL3), transcript variant 1, mRNA [NM_001161616]
A_23_P97141	RGS1	0.00262	-5.56247	Homo sapiens regulator of G-protein signaling 1 (RGS1), mRNA [NM_002922]
A_23_P320578	RGS16	0.00252794	-6.96671	Homo sapiens regulator of G-protein signaling 16 (RGS16), mRNA [NM_002928]
A_23_P217845	RGS16	0.00380973	-4.79933	Homo sapiens regulator of G-protein signaling 16 (RGS16), mRNA [NM_002928]
A_23_P302550	RGS18	0.000922347	-18.6313	Homo sapiens regulator of G-protein signaling 18 (RGS18), mRNA [NM_130782]
A_23_P114947	RGS2	0.00670423	-2.4883	Homo sapiens regulator of G-protein signaling 2, 24kDa (RGS2), mRNA [NM_002923]
A_23_P205666	RGS6	0.00399636	-4.76797	Homo sapiens regulator of G-protein signaling 6 (RGS6), transcript variant 2, mRNA [NM_004296]
A_23_P329870	RHBDF2	0.0147516	-2.92394	Homo sapiens rhomboid 5 homolog 2 (Drosophila) (RHBDF2), transcript variant 1, mRNA [NM_024599]
A_24_P673333	RHD	0.0369058	-2.09701	Homo sapiens Rh blood group, D antigen (RHD), transcript variant 1, mRNA [NM_016124]
A_24_P158536	RHOBTB1	0.00994591	-6.34479	Homo sapiens Rho-related BTB domain containing 1 (RHOBTB1), transcript variant 1, mRNA [NM_014836]
A_24_P7157	RIMKLB	0.0296791	-2.8389	Homo sapiens ribosomal modification protein rimK-like family member B (RIMKLB), mRNA [NM_020734]
A_23_P137434	RNF11	0.0202925	-2.76827	Homo sapiens ring finger protein 11 (RNF11), mRNA [NM_014372]
A_24_P726399	RNF139-AS1	0.00583592	-3.74775	PREDICTED: Homo sapiens uncharacterized LOC101927612 (LOC101927612), misc_RNA [XR_242427]
A_23_P327140	RNF213	0.0439192	-2.17661	Homo sapiens ring finger protein 213 (RNF213), transcript variant 3, mRNA [NM_001256071]
A_24_P77432	ROBO1	0.0449747	-3.68385	Homo sapiens roundabout, axon guidance receptor, homolog 1 (Drosophila) (ROBO1), transcript variant 2, mRNA [NM_133631]
A_23_P158318	ROR2	0.0316094	-2.15514	Homo sapiens receptor tyrosine kinase-like orphan receptor 2 (ROR2), mRNA [NM_004560]
A_23_P102950	RSPH1	0.0346278	-4.60344	Homo sapiens radial spoke head 1 homolog (Chlamydomonas) (RSPH1), transcript variant 1, mRNA [NM_080860]
A_23_P132175	RTN4R	0.0328896	-3.14905	Homo sapiens reticulon 4 receptor (RTN4R), mRNA [NM_023004]
A_24_P34155	RUNX1	0.0144066	-3.45634	Homo sapiens runt-related transcription factor 1 (RUNX1), transcript variant 3, mRNA [NM_001122607]
A_23_P404481	S1PR1	0.0277152	-2.56027	Homo sapiens sphingosine-1-phosphate receptor 1 (S1PR1), mRNA [NM_001400]
A_23_P421843	SAMD14	0.0294455	-3.55455	Homo sapiens sterile alpha motif domain containing 14 (SAMD14), transcript variant 1, mRNA [NM_174920]
A_24_P185186	SAMD14	0.0236374	-3.44594	Homo sapiens sterile alpha motif domain containing 14 (SAMD14), transcript variant 1, mRNA [NM_174920]
A_23_P335661	SAMD4A	8.83878e-05	-13.302	Homo sapiens sterile alpha motif domain containing 4A (SAMD4A), transcript variant 1, mRNA [NM_015589]
A_24_P383523	SAMD4A	0.00736086	-3.15853	Homo sapiens sterile alpha motif domain containing 4A (SAMD4A), transcript variant 1, mRNA [NM_015589]
A_23_P259741	SATB1	0.0405024	-2.76746	Homo sapiens SATB homeobox 1 (SATB1), transcript variant 1, mRNA [NM_002971]
A_23_P98446	SC5D	0.00948956	-2.38804	Homo sapiens sterol-C5-desaturase (SC5D), transcript variant 2, mRNA [NM_001024956]
A_23_P203900	SCARB1	0.00748963	-7.15042	Homo sapiens scavenger receptor class B, member 1 (SCARB1), transcript variant 1, mRNA [NM_005505]
A_23_P92543	SCFD2	0.00505531	-2.44545	Homo sapiens sec1 family domain containing 2 (SCFD2), mRNA [NM_152540]
A_23_P27207	SCGB1C1	0.00461563	-6.2518	Homo sapiens secretoglobin, family 1C, member 1 (SCGB1C1), mRNA [NM_145651]
A_24_P108863	SCML1	0.000237945	-13.7244	Homo sapiens sex comb on midleg-like 1 (Drosophila) (SCML1), transcript variant 1, mRNA [NM_001037540]
A_24_P162319	SCML1	0.001682	-5.75208	Homo sapiens sex comb on midleg-like 1 (Drosophila) (SCML1), transcript variant 1, mRNA [NM_001037540]
A_24_P85888	SCN3A	0.00172294	-13.8158	Homo sapiens sodium channel, voltage-gated, type III, alpha subunit (SCN3A), transcript variant 1, mRNA [NM_006922]
A_24_P3005	SCN9A	0.0266608	-2.25966	Homo sapiens sodium channel, voltage-gated, type IX, alpha subunit (SCN9A), mRNA [NM_002977]
A_23_P152548	SCPEP1	0.00938184	-2.17949	Homo sapiens serine carboxypeptidase 1 (SCPEP1), mRNA [NM_021626]
A_23_P72668	SDPR	0.00178934	-26.2777	Homo sapiens serum deprivation response (SDPR), mRNA [NM_004657]
A_24_P254850	SEC14L5	0.013211	-6.16517	Homo sapiens SEC14-like 5 (S. cerevisiae) (SEC14L5), mRNA [NM_014692]
A_32_P29118	SEMA3D	0.0117049	-6.03185	Homo sapiens sema domain, immunoglobulin domain (Ig), short basic domain, secreted, (semaphorin) 3D (SEMA3D), mRNA [NM_152754]
A_32_P61936	SENCR	0.0331456	-3.03614	Homo sapiens FLI1 antisense RNA 1 (FLI1-AS1), long non-coding RNA [NR_038908]
A_23_P17724	SEPT5	0.0184132	-3.38688	Homo sapiens septin 5 (SEPT5), transcript variant 1, mRNA [NM_002688]
A_23_P139965	SERP2	0.038067	-3.01708	Homo sapiens stress-associated endoplasmic reticulum protein family member 2 (SERP2), mRNA [NM_001010897]
A_24_P838743	SERPINB6	0.0075519	-3.44746	Homo sapiens serpin peptidase inhibitor, clade B (ovalbumin), member 6 (SERPINB6), transcript variant 1, mRNA [NM_004568]
A_24_P201739	SH2B3	4.86497e-05	-3.71759	Homo sapiens SH2B adaptor protein 3 (SH2B3), mRNA [NM_005475]
A_23_P13946	SH2B3	0.0087576	-2.65698	Homo sapiens SH2B adaptor protein 3 (SH2B3), mRNA [NM_005475]
A_24_P100551	SH3RF1	0.000822407	-9.85879	Homo sapiens SH3 domain containing ring finger 1 (SH3RF1), mRNA [NM_020870]
A_32_P305888	SH3TC2	0.0405024	-3.80488	Homo sapiens SH3 domain and tetratricopeptide repeats 2 (SH3TC2), mRNA [NM_024577]
A_23_P132115	SIK1	0.00260875	-4.3144	Homo sapiens salt-inducible kinase 1 (SIK1), mRNA [NM_173354]
A_23_P132121	SIK1	0.0120136	-3.60117	Homo sapiens salt-inducible kinase 1 (SIK1), mRNA [NM_173354]
A_23_P127460	SIPA1	0.00349856	-2.13173	Homo sapiens signal-induced proliferation-associated 1 (SIPA1), transcript variant 1, mRNA [NM_153253]
A_23_P29083	SLC19A1	0.042203	-2.08795	Homo sapiens solute carrier family 19 (folate transporter), member 1 (SLC19A1), transcript variant 1, mRNA [NM_194255]
A_23_P160466	SLC19A2	0.0253362	-2.01963	Homo sapiens solute carrier family 19 (thiamine transporter), member 2 (SLC19A2), mRNA [NM_006996]
A_23_P7882	SLC22A23	0.00384729	-4.55245	Homo sapiens solute carrier family 22, member 23 (SLC22A23), transcript variant 1, mRNA [NM_015482]
A_24_P292849	SLC22A31	0.0112632	-2.08774	Homo sapiens solute carrier family 22, member 31 (SLC22A31), mRNA [NM_001242757]
A_23_P79978	SLC24A3	0.00132386	-16.201	Homo sapiens solute carrier family 24 (sodium/potassium/calcium exchanger), member 3 (SLC24A3), mRNA [NM_020689]
A_32_P47754	SLC2A14	0.000393181	-8.09281	Homo sapiens solute carrier family 2 (facilitated glucose transporter), member 14 (SLC2A14), transcript variant 1, mRNA [NM_001286233]
A_24_P81900	SLC2A3	0.00071358	-7.56468	Homo sapiens solute carrier family 2 (facilitated glucose transporter), member 3 (SLC2A3), mRNA [NM_006931]
A_23_P139669	SLC2A3	0.00199185	-6.39817	Homo sapiens solute carrier family 2 (facilitated glucose transporter), member 3 (SLC2A3), mRNA [NM_006931]
A_23_P160159	SLC2A5	0.000732451	-9.43316	Homo sapiens solute carrier family 2 (facilitated glucose/fructose transporter), member 5 (SLC2A5), transcript variant 1, mRNA [NM_003039]
A_23_P56494	SLC38A11	0.000144718	-19.631	Homo sapiens solute carrier family 38, member 11 (SLC38A11), transcript variant 2, mRNA [NM_173512]
A_23_P388170	SLC39A3	0.000644138	-2.41592	Homo sapiens solute carrier family 39 (zinc transporter), member 3 (SLC39A3), transcript variant 2, mRNA [NM_213568]
A_23_P102391	SLC40A1	0.00109607	-17.5024	Homo sapiens solute carrier family 40 (iron-regulated transporter), member 1 (SLC40A1), mRNA [NM_014585]
A_23_P216630	SLC44A1	0.00253328	-2.02015	Homo sapiens solute carrier family 44 (choline transporter), member 1 (SLC44A1), transcript variant 1, mRNA [NM_080546]
A_24_P208345	SLC45A3	6.64645e-06	-23.4315	Homo sapiens solute carrier family 45, member 3 (SLC45A3), mRNA [NM_033102]
A_24_P368575	SLC4A7	0.000530086	-5.22632	Homo sapiens solute carrier family 4, sodium bicarbonate cotransporter, member 7 (SLC4A7), transcript variant 1, mRNA [NM_003615]
A_24_P362931	SLC4A7	0.00475443	-4.72782	Homo sapiens solute carrier family 4, sodium bicarbonate cotransporter, member 7 (SLC4A7), transcript variant 1, mRNA [NM_003615]
A_23_P102508	SLC5A6	0.00831481	-2.26892	Homo sapiens solute carrier family 5 (sodium/multivitamin and iodide cotransporter), member 6 (SLC5A6), transcript variant 1, mRNA [NM_021095]
A_23_P383060	SLC5A6	0.00768596	-2.26531	Homo sapiens solute carrier family 5 (sodium/multivitamin and iodide cotransporter), member 6 (SLC5A6), transcript variant 1, mRNA [NM_021095]
A_23_P152995	SLC6A4	0.00712896	-5.3771	Homo sapiens solute carrier family 6 (neurotransmitter transporter), member 4 (SLC6A4), mRNA [NM_001045]
A_24_P335620	SLC7A5	0.010501	-3.35183	Homo sapiens solute carrier family 7 (amino acid transporter light chain, L system), member 5 (SLC7A5), mRNA [NM_003486]
A_23_P3792	SLC7A5	0.00325474	-2.78154	Homo sapiens solute carrier family 7 (amino acid transporter light chain, L system), member 5 (SLC7A5), mRNA [NM_003486]
A_24_P167654	SLC8A3	0.00893326	-3.25043	Homo sapiens solute carrier family 8 (sodium/calcium exchanger), member 3 (SLC8A3), transcript variant c, mRNA [NM_183002]
A_23_P359091	SMAD3	0.00156151	-8.97317	Homo sapiens mad protein homolog (hMAD-3) mRNA, complete cds. [U68019]
A_23_P48936	SMAD3	0.00230209	-7.30086	Homo sapiens SMAD family member 3 (SMAD3), transcript variant 1, mRNA [NM_005902]
A_23_P318115	SMAGP	7.05913e-06	-5.60202	Homo sapiens small cell adhesion glycoprotein (SMAGP), transcript variant 1, mRNA [NM_001031628]
A_23_P64837	SMAGP	0.000263842	-3.3171	Homo sapiens small cell adhesion glycoprotein (SMAGP), transcript variant 1, mRNA [NM_001031628]
A_24_P467073	SMIM6	0.0437014	-3.95668	Homo sapiens small integral membrane protein 6 (SMIM6), mRNA [NM_001162997]
A_23_P102731	SMOX	0.00285601	-3.73876	Homo sapiens spermine oxidase (SMOX), transcript variant 1, mRNA [NM_175839]
A_32_P109653	SNCA	0.00650788	-12.1714	Homo sapiens synuclein, alpha (non A4 component of amyloid precursor) (SNCA), transcript variant 1, mRNA [NM_000345]
A_24_P322709	SNTA1	0.00568149	-2.56881	Homo sapiens syntrophin, alpha 1 (SNTA1), mRNA [NM_003098]
A_23_P95029	SNTB1	0.0224006	-5.49526	Homo sapiens syntrophin, beta 1 (dystrophin-associated protein A1, 59kDa, basic component 1) (SNTB1), mRNA [NM_021021]
A_23_P251132	SNTG2	0.0028687	-5.55772	Homo sapiens syntrophin, gamma 2 (SNTG2), mRNA [NM_018968]
A_24_P375421	SNX22	0.00100858	-4.68419	Homo sapiens sorting nexin 22 (SNX22), transcript variant 1, mRNA [NM_024798]
A_32_P107002	SNX29	0.022815	-4.30775	Homo sapiens sorting nexin 29 (SNX29), mRNA [NM_032167]
A_23_P207058	SOCS3	0.0135761	-7.95774	Homo sapiens suppressor of cytokine signaling 3 (SOCS3), mRNA [NM_003955]
A_23_P351069	SOCS3	0.00950538	-2.37567	Homo sapiens suppressor of cytokine signaling 3 (SOCS3), mRNA [NM_003955]
A_23_P82169	SOX4	0.00166163	-5.23633	Homo sapiens SRY (sex determining region Y)-box 4 (SOX4), mRNA [NM_003107]
A_23_P87952	SOX5	0.00119737	-7.95184	Homo sapiens SRY (sex determining region Y)-box 5 (SOX5), transcript variant 2, mRNA [NM_152989]
A_23_P7642	SPARC	0.000530086	-22.7788	Homo sapiens secreted protein, acidic, cysteine-rich (osteonectin) (SPARC), mRNA [NM_003118]
A_23_P23705	SPATA6	0.0303902	-4.09333	Homo sapiens spermatogenesis associated 6 (SPATA6), transcript variant 1, mRNA [NM_019073]
A_23_P327483	SPATA6	0.047937	-2.78626	Homo sapiens spermatogenesis associated 6 (SPATA6), transcript variant 1, mRNA [NM_019073]
A_23_P155688	SPINK2	0.000827334	-12.9382	Homo sapiens serine peptidase inhibitor, Kazal type 2 (acrosin-trypsin inhibitor) (SPINK2), transcript variant 2, mRNA [NM_021114]
A_23_P431388	SPOCD1	0.000207627	-6.84563	Homo sapiens SPOC domain containing 1 (SPOCD1), transcript variant 1, mRNA [NM_144569]
A_23_P144476	SPRY1	0.0136581	-3.81096	Homo sapiens sprouty homolog 1, antagonist of FGF signaling (Drosophila) (SPRY1), transcript variant 2, mRNA [NM_199327]
A_24_P96961	SPSB1	0.0147314	-3.62692	Homo sapiens splA/ryanodine receptor domain and SOCS box containing 1 (SPSB1), mRNA [NM_025106]
A_32_P134968	SPTB	0.00408938	-4.60616	Homo sapiens spectrin, beta, erythrocytic (SPTB), transcript variant 1, mRNA [NM_001024858]
A_23_P203920	SSPN	0.000863786	-13.2292	Homo sapiens sarcospan (SSPN), transcript variant 1, mRNA [NM_005086]
A_23_P416711	ST6GALNAC3	0.0211408	-3.19391	Homo sapiens ST6 (alpha-N-acetyl-neuraminyl-2,3-beta-galactosyl-1,3)-N-acetylgalactosaminide alpha-2,6-sialyltransferase 3 (ST6GALNAC3), transcript variant 1, mRNA [NM_152996]
A_32_P69149	STEAP1	0.000176455	-19.3568	Homo sapiens six transmembrane epithelial antigen of the prostate 1 (STEAP1), mRNA [NM_012449]
A_24_P406334	STEAP1	0.00174481	-8.42392	Homo sapiens six transmembrane epithelial antigen of the prostate 1 (STEAP1), mRNA [NM_012449]
A_23_P154367	STK17B	0.0174546	-2.74733	Homo sapiens serine/threonine kinase 17b (STK17B), mRNA [NM_004226]
A_24_P636882	STK17B	0.0307131	-2.17081	Homo sapiens serine/threonine kinase 17b (STK17B), mRNA [NM_004226]
A_23_P127915	STK33	0.00874843	-4.30465	Homo sapiens serine/threonine kinase 33 (STK33), mRNA [NM_030906]
A_32_P103558	STON2	0.00818262	-11.4775	Homo sapiens stonin 2 (STON2), transcript variant 1, mRNA [NM_033104]
A_23_P309837	STON2	0.0128916	-2.08673	Homo sapiens stonin 2 (STON2), transcript variant 1, mRNA [NM_033104]
A_23_P90679	STRADB	0.0227687	-2.23039	Homo sapiens STE20-related kinase adaptor beta (STRADB), transcript variant 1, mRNA [NM_018571]
A_23_P35349	SVIL	0.0476889	-2.76123	Homo sapiens supervillin (SVIL), transcript variant 2, mRNA [NM_021738]
A_23_P344531	SYNPO	1.41948e-06	-17.5355	Homo sapiens synaptopodin (SYNPO), transcript variant 1, mRNA [NM_007286]
A_24_P122337	SYTL4	0.00586105	-6.77032	Homo sapiens synaptotagmin-like 4 (SYTL4), transcript variant 1, mRNA [NM_080737]
A_32_P194848	TAGLN2	0.00629638	-2.57298	Homo sapiens transgelin 2 (TAGLN2), transcript variant 2, mRNA [NM_003564]
A_23_P74138	TAGLN2	0.000440655	-2.103	Homo sapiens transgelin 2 (TAGLN2), transcript variant 2, mRNA [NM_003564]
A_23_P63371	TAL1	0.0174795	-7.65598	Homo sapiens T-cell acute lymphocytic leukemia 1 (TAL1), mRNA [NM_003189]
A_24_P942068	TANC2	0.0098636	-4.2996	Homo sapiens tetratricopeptide repeat, ankyrin repeat and coiled-coil containing 2 (TANC2), mRNA [NM_025185]
A_23_P38468	TAX1BP3	0.011821	-2.47833	Homo sapiens Tax1 (human T-cell leukemia virus type I) binding protein 3 (TAX1BP3), transcript variant 1, mRNA [NM_014604]
A_23_P428326	TBC1D16	0.0047313	-3.05921	Homo sapiens TBC1 domain family, member 16 (TBC1D16), transcript variant 1, mRNA [NM_019020]
A_23_P114172	TBC1D8B	0.000863786	-4.94578	Homo sapiens TBC1 domain family, member 8B (with GRAM domain) (TBC1D8B), transcript variant 1, mRNA [NM_017752]
A_32_P212886	TBXAS1	0.00092787	-3.42279	Homo sapiens thromboxane A synthase 1 (platelet) (TBXAS1), transcript variant 5, mRNA [NM_001166254]
A_23_P111672	TES	0.000349556	-3.38718	Homo sapiens testis derived transcript (3 LIM domains) (TES), transcript variant 2, mRNA [NM_152829]
A_24_P55437	TES	0.00480429	-2.93051	Homo sapiens testis derived transcript (3 LIM domains) (TES), transcript variant 2, mRNA [NM_152829]
A_32_P184394	TFEC	0.00693675	-7.47092	Homo sapiens transcription factor EC (TFEC), transcript variant 1, mRNA [NM_012252]
A_23_P17095	TFPI	0.0146906	-5.34031	Homo sapiens tissue factor pathway inhibitor (lipoprotein-associated coagulation inhibitor) (TFPI), transcript variant 1, mRNA [NM_006287]
A_23_P330070	TFPI	0.00765992	-5.0604	Homo sapiens tissue factor pathway inhibitor (lipoprotein-associated coagulation inhibitor) (TFPI), transcript variant 2, mRNA [NM_001032281]
A_24_P79054	TGFB1	0.00694396	-2.1879	Homo sapiens transforming growth factor, beta 1 (TGFB1), mRNA [NM_000660]
A_24_P303454	TIAM2	0.0277357	-3.3962	Homo sapiens T-cell lymphoma invasion and metastasis 2 (TIAM2), transcript variant 1, mRNA [NM_012454]
A_23_P55468	TIMM22	0.00188139	-2.00998	Homo sapiens translocase of inner mitochondrial membrane 22 homolog (yeast) (TIMM22), mRNA [NM_013337]
A_23_P9166	TLN1	0.0174036	-2.02422	Homo sapiens talin 1 (TLN1), mRNA [NM_006289]
A_24_P196851	TLN1	0.00377064	-2.02112	Homo sapiens talin 1 (TLN1), mRNA [NM_006289]
A_23_P79331	TMBIM1	0.0100005	-2.3346	Homo sapiens transmembrane BAX inhibitor motif containing 1 (TMBIM1), mRNA [NM_022152]
A_32_P133840	TMCC2	0.0283728	-3.06558	Homo sapiens transmembrane and coiled-coil domain family 2 (TMCC2), transcript variant 1, mRNA [NM_014858]
A_24_P372134	TMEM140	0.00901299	-2.44742	Homo sapiens transmembrane protein 140 (TMEM140), mRNA [NM_018295]
A_23_P31177	TMEM140	0.0438284	-2.41392	Homo sapiens transmembrane protein 140 (TMEM140), mRNA [NM_018295]
A_23_P92334	TMEM156	0.033432	-2.3842	Homo sapiens transmembrane protein 156 (TMEM156), mRNA [NM_024943]
A_23_P369899	TMEM158	0.0277357	-6.21537	Homo sapiens transmembrane protein 158 (gene/pseudogene) (TMEM158), mRNA [NM_015444]
A_23_P39550	TMEM163	0.0179399	-3.30238	Homo sapiens transmembrane protein 163 (TMEM163), mRNA [NM_030923]
A_23_P94552	TMEM2	0.0468182	-2.11672	Homo sapiens transmembrane protein 2 (TMEM2), transcript variant 1, mRNA [NM_013390]
A_23_P29551	TMEM40	0.00374153	-5.49273	Homo sapiens transmembrane protein 40 (TMEM40), transcript variant 2, mRNA [NM_018306]
A_23_P126836	TNFSF4	0.00367448	-5.6901	Homo sapiens tumor necrosis factor (ligand) superfamily, member 4 (TNFSF4), mRNA [NM_003326]
A_23_P131825	TNNC2	0.016953	-2.78979	Homo sapiens troponin C type 2 (fast) (TNNC2), mRNA [NM_003279]
A_24_P136453	TNS1	0.00793537	-3.23443	Homo sapiens tensin 1 (TNS1), mRNA [NM_022648]
A_23_P168882	TP53INP1	0.0138572	-2.97218	Homo sapiens tumor protein p53 inducible nuclear protein 1 (TP53INP1), transcript variant 1, mRNA [NM_033285]
A_23_P49391	TP53TG3	0.0171521	-7.10125	Homo sapiens TP53 target 3 (TP53TG3), transcript variant 1, mRNA [NM_016212]
A_23_P327380	TP63	0.0314549	-7.61264	Homo sapiens tumor protein p63 (TP63), transcript variant 1, mRNA [NM_003722]
A_23_P145965	TPST1	0.0114918	-6.48607	Homo sapiens tyrosylprotein sulfotransferase 1 (TPST1), mRNA [NM_003596]
A_32_P25639	TRAPPC3L	0.0129835	-8.08934	Homo sapiens trafficking protein particle complex 3-like (TRAPPC3L), mRNA [NM_001139444]
A_23_P156550	TREML1	0.0043534	-6.73452	Homo sapiens triggering receptor expressed on myeloid cells-like 1 (TREML1), transcript variant 1, mRNA [NM_178174]
A_24_P280660	TREML1	0.0138572	-2.39072	Homo sapiens triggering receptor expressed on myeloid cells-like 1 (TREML1), transcript variant 1, mRNA [NM_178174]
A_24_P217904	TRERF1	0.038629	-4.88419	Homo sapiens transcriptional regulating factor 1 (TRERF1), mRNA [NM_033502]
A_23_P90696	TRIB2	0.000263842	-8.1476	Homo sapiens tribbles pseudokinase 2 (TRIB2), transcript variant 1, mRNA [NM_021643]
A_24_P396753	TRIB2	0.0254545	-2.48712	Homo sapiens tribbles pseudokinase 2 (TRIB2), transcript variant 1, mRNA [NM_021643]
A_23_P314052	TRIM58	0.00159615	-15.4774	Homo sapiens tripartite motif containing 58 (TRIM58), mRNA [NM_015431]
A_23_P201901	TRIM58	0.00461265	-2.80441	Homo sapiens mRNA; cDNA DKFZp686N09198 (from clone DKFZp686N09198); complete cds. [BX537432]
A_24_P913431	TRIO	0.00147337	-3.47891	trio Rho guanine nucleotide exchange factor [Source:HGNC Symbol;Acc:12303] [ENST00000344135]
A_23_P425880	TRIO	0.00147528	-3.41524	Homo sapiens trio Rho guanine nucleotide exchange factor (TRIO), mRNA [NM_007118]
A_24_P42603	TRIO	0.00630794	-2.88532	Homo sapiens trio Rho guanine nucleotide exchange factor (TRIO), mRNA [NM_007118]
A_32_P117313	TRIQK	0.0318178	-4.00697	Homo sapiens triple QxxK/R motif containing (TRIQK), transcript variant 1, mRNA [NM_001171796]
A_23_P162739	TSC22D1	0.00723624	-4.48666	Homo sapiens TSC22 domain family, member 1 (TSC22D1), transcript variant 1, mRNA [NM_183422]
A_23_P168610	TSPAN13	0.0137032	-6.23602	Homo sapiens tetraspanin 13 (TSPAN13), mRNA [NM_014399]
A_32_P91902	TSPAN14	0.00518596	-3.21654	Homo sapiens tetraspanin 14 (TSPAN14), transcript variant 1, mRNA [NM_030927]
A_24_P98613	TSPAN14	0.0102422	-2.22	Homo sapiens tetraspanin 14 (TSPAN14), transcript variant 1, mRNA [NM_030927]
A_24_P13083	TSPAN18	0.00315351	-3.23726	Homo sapiens tetraspanin 18 (TSPAN18), mRNA [NM_130783]
A_23_P392928	TSPAN33	0.0102744	-2.55287	Homo sapiens tetraspanin 33 (TSPAN33), mRNA [NM_178562]
A_32_P123652	TSPAN33	0.0181563	-2.21708	Homo sapiens tetraspanin 33 (TSPAN33), mRNA [NM_178562]
A_23_P151133	TSPAN9	0.0100005	-3.32517	Homo sapiens tetraspanin 9 (TSPAN9), transcript variant 1, mRNA [NM_006675]
A_23_P417951	TSPYL5	0.00215283	-15.9445	Homo sapiens TSPY-like 5 (TSPYL5), mRNA [NM_033512]
A_23_P29248	TST	0.0270591	-3.52489	Homo sapiens thiosulfate sulfurtransferase (rhodanese) (TST), transcript variant 1, mRNA [NM_003312]
A_23_P390097	TTC39B	0.0294703	-2.44982	Homo sapiens tetratricopeptide repeat domain 39B (TTC39B), transcript variant 1, mRNA [NM_152574]
A_32_P123629	TTC39C	0.00146047	-3.27576	Homo sapiens tetratricopeptide repeat domain 39C (TTC39C), transcript variant 1, mRNA [NM_001135993]
A_23_P401098	TTC39C	0.00761943	-2.86313	Homo sapiens tetratricopeptide repeat domain 39C (TTC39C), transcript variant 2, mRNA [NM_153211]
A_23_P25974	TTC7B	0.00104812	-12.1874	Homo sapiens tetratricopeptide repeat domain 7B (TTC7B), mRNA [NM_001010854]
A_23_P128598	TUBA3C	2.33386e-05	-3.28423	Homo sapiens tubulin, alpha 3c (TUBA3C), mRNA [NM_006001]
A_23_P102109	TUBA4A	5.98595e-05	-3.0559	Homo sapiens tubulin, alpha 4a (TUBA4A), transcript variant 1, mRNA [NM_006000]
A_23_P154065	TUBA4A	0.000310364	-2.78724	Homo sapiens tubulin, alpha 4a (TUBA4A), transcript variant 1, mRNA [NM_006000]
A_23_P84448	TUBA4A	6.81087e-05	-2.75271	Homo sapiens tubulin, alpha 4a (TUBA4A), transcript variant 1, mRNA [NM_006000]
A_24_P160104	TUBA8	0.00392715	-4.43289	Homo sapiens tubulin, alpha 8 (TUBA8), transcript variant 1, mRNA [NM_018943]
A_24_P228550	TUBB1	0.000440655	-24.8829	Homo sapiens tubulin, beta 1 class VI (TUBB1), mRNA [NM_030773]
A_23_P6034	TUBB1	0.00427808	-10.8876	Homo sapiens tubulin, beta 1 class VI (TUBB1), mRNA [NM_030773]
A_23_P50338	TUBB4A	0.000724334	-5.68451	Homo sapiens tubulin, beta 4A class IVa (TUBB4A), mRNA [NM_006087]
A_23_P254271	TUBB6	0.00259386	-12.4892	Homo sapiens tubulin, beta 6 class V (TUBB6), mRNA [NM_032525]
A_24_P313756	TUBB6	0.000196549	-2.20414	Homo sapiens tubulin, beta 6 class V (TUBB6), mRNA [NM_032525]
A_23_P373819	TUSC1	0.00283441	-5.79068	Homo sapiens tumor suppressor candidate 1 (TUSC1), mRNA [NM_001004125]
A_23_P360340	UACA	0.014001	-4.09649	Homo sapiens uveal autoantigen with coiled-coil domains and ankyrin repeats (UACA), transcript variant 2, mRNA [NM_001008224]
A_23_P21207	UBA7	0.00399636	-2.09049	Homo sapiens ubiquitin-like modifier activating enzyme 7 (UBA7), mRNA [NM_003335]
A_24_P410536	UBR4	0.0118855	-4.21442	ubiquitin protein ligase E3 component n-recognin 4 [Source:HGNC Symbol;Acc:30313] [ENST00000419533]
A_32_P128701	USP53	0.0256465	-2.15166	Homo sapiens ubiquitin specific peptidase 53 (USP53), mRNA [NM_019050]
A_23_P314145	UST	0.000102201	-12.5557	Homo sapiens uronyl-2-sulfotransferase (UST), mRNA [NM_005715]
A_32_P225659	UTS2B	0.0389656	-5.69202	Homo sapiens urotensin 2B (UTS2B), mRNA [NM_198152]
A_23_P129695	VASN	0.000766807	-12.311	Homo sapiens vasorin (VASN), mRNA [NM_138440]
A_23_P201551	VAV3	0.0283101	-2.0453	Homo sapiens vav 3 guanine nucleotide exchange factor (VAV3), transcript variant 1, mRNA [NM_006113]
A_24_P47182	VCL	0.00755343	-3.56289	Homo sapiens vinculin (VCL), transcript variant 1, mRNA [NM_014000]
A_23_P202280	VCL	0.0116414	-2.87096	Homo sapiens vinculin (VCL), transcript variant 1, mRNA [NM_014000]
A_23_P167096	VEGFC	0.00735698	-4.48817	Homo sapiens vascular endothelial growth factor C (VEGFC), mRNA [NM_005429]
A_23_P16866	VIL1	0.00918327	-8.30649	Homo sapiens villin 1 (VIL1), mRNA [NM_007127]
A_23_P209527	VIL1	0.00461265	-7.10476	villin 1 [Source:HGNC Symbol;Acc:12690] [ENST00000248444]
A_23_P150876	VPS37B	0.000117652	-6.96642	Homo sapiens vacuolar protein sorting 37 homolog B (S. cerevisiae) (VPS37B), mRNA [NM_024667]
A_23_P105562	VWF	0.000644138	-7.34549	Homo sapiens von Willebrand factor (VWF), mRNA [NM_000552]
A_24_P176079	WASF3	0.000113007	-8.15515	Homo sapiens WAS protein family, member 3 (WASF3), mRNA [NM_006646]
A_24_P64895	WDFY2	0.0124236	-2.8824	WD repeat and FYVE domain containing 2 [Source:HGNC Symbol;Acc:20482] [ENST00000460145]
A_24_P176131	WDFY2	0.00104359	-2.57269	Homo sapiens WD repeat and FYVE domain containing 2 (WDFY2), mRNA [NM_052950]
A_23_P218108	WDFY2	0.0340141	-2.366	Homo sapiens WD repeat and FYVE domain containing 2 (WDFY2), mRNA [NM_052950]
A_23_P330616	WIPF1	0.009745	-2.25969	Homo sapiens WAS/WASL interacting protein family, member 1 (WIPF1), transcript variant 2, mRNA [NM_001077269]
A_23_P330611	WIPF1	0.00578915	-2.12091	Homo sapiens WAS/WASL interacting protein family, member 1 (WIPF1), transcript variant 2, mRNA [NM_001077269]
A_23_P45304	XK	0.00324454	-19.5803	Homo sapiens X-linked Kx blood group (McLeod syndrome) (XK), mRNA [NM_021083]
A_23_P108835	YPEL5	0.00538495	-2.41261	Homo sapiens yippee-like 5 (Drosophila) (YPEL5), transcript variant 4, mRNA [NM_016061]
A_23_P104804	ZBTB16	0.00061102	-5.7591	Homo sapiens zinc finger and BTB domain containing 16 (ZBTB16), transcript variant 1, mRNA [NM_006006]
A_24_P923142	ZC3HAV1L	0.0497544	-3.7848	Homo sapiens cDNA FLJ40837 fis, clone TRACH2013495. [AK098156]
A_23_P250619	ZDHHC14	7.17096e-06	-15.1022	Homo sapiens zinc finger, DHHC-type containing 14 (ZDHHC14), transcript variant 2, mRNA [NM_153746]
A_24_P269129	ZDHHC14	0.00355615	-3.43873	Homo sapiens zinc finger, DHHC-type containing 14 (ZDHHC14), transcript variant 2, mRNA [NM_153746]
A_32_P220472	ZFAND6	0.000123479	-2.10902	Homo sapiens zinc finger, AN1-type domain 6 (ZFAND6), transcript variant 1, mRNA [NM_019006]
A_23_P138435	ZMIZ1	0.00409955	-3.80505	Homo sapiens zinc finger, MIZ-type containing 1 (ZMIZ1), mRNA [NM_020338]
A_23_P84910	ZNF157	0.0488234	-2.24745	Homo sapiens zinc finger protein 157 (ZNF157), mRNA [NM_003446]
A_23_P11025	ZNF185	0.0058412	-5.93717	Homo sapiens zinc finger protein 185 (LIM domain) (ZNF185), transcript variant 1, mRNA [NM_001178106]
A_23_P110699	ZNF300	0.0040651	-4.72043	Homo sapiens zinc finger protein 300 (ZNF300), transcript variant 2, mRNA [NM_052860]
A_23_P433690	ZNF331	0.0146906	-5.32882	Homo sapiens zinc finger protein 331 (ZNF331), transcript variant 1, mRNA [NM_018555]
A_23_P50376	ZNF331	0.0207817	-4.26454	Homo sapiens zinc finger protein 331 (ZNF331), transcript variant 1, mRNA [NM_018555]
A_24_P19175	ZNF358	0.0333352	-2.00004	Homo sapiens zinc finger protein 358 (ZNF358), mRNA [NM_018083]
A_32_P116556	ZNF469	0.000953731	-5.53929	Homo sapiens zinc finger protein 469 (ZNF469), mRNA [NM_001127464]
A_23_P55606	ZNF516	0.0277583	-2.92654	Homo sapiens zinc finger protein 516 (ZNF516), mRNA [NM_014643]
A_23_P159027	ZNF521	0.0370122	-4.71066	Homo sapiens zinc finger protein 521 (ZNF521), mRNA [NM_015461]
A_23_P43679	ZNF618	0.000261923	-6.45792	Homo sapiens zinc finger protein 618 (ZNF618), mRNA [NM_133374]
A_24_P743802	ZNF618	5.08412e-06	-5.0483	Homo sapiens zinc finger protein 618 (ZNF618), mRNA [NM_133374]
A_24_P743806	ZNF618	0.00109759	-3.98106	Homo sapiens zinc finger protein 618 (ZNF618), mRNA [NM_133374]
A_32_P409222	ZNF628	0.00409955	-2.4914	Homo sapiens zinc finger protein 628 (ZNF628), mRNA [NM_033113]
A_23_P217297	ZNF711	0.00261654	-8.58797	Homo sapiens zinc finger protein 711 (ZNF711), mRNA [NM_021998]
A_23_P340149	ZNF711	0.0414118	-2.38891	Homo sapiens zinc finger protein 711 (ZNF711), mRNA [NM_021998]
A_32_P171253		7.07817e-07	-65.0151	Q9F8M7_CARHY (Q9F8M7) DTDP-glucose 4,6-dehydratase (Fragment), partial (11%) [THC2674306]
A_32_P50973		1.55597e-06	-34.5294
A_32_P86533		1.55597e-06	-28.1771	Homo sapiens clone 23700 mRNA sequence. [AF038185]
A_32_P126259		1.59243e-05	-18.3063
A_32_P177725		1.18408e-05	-15.6549
A_32_P211026		3.97726e-05	-13.8198
A_24_P333372		0.00326908	-13.4362	Homo sapiens cDNA FLJ35984 fis, clone TESTI2014097, highly similar to V_segment translation product. [AK093303]
A_32_P224638		7.73283e-06	-13.4266	Q4SSA7_TETNG (Q4SSA7) Chromosome 11 SCAF14479, whole genome shotgun sequence. (Fragment), partial (5%) [THC2731042]
A_24_P879895		0.00374153	-12.5501	Homo sapiens, clone IMAGE:3883659, mRNA. [BC043357]
A_24_P484904		2.75304e-05	-11.9218	Homo sapiens partial mRNA for thyroid peroxidase-specific immunoglobulin kappa chain variable egion (IGKV gene), clone T2. [AJ399872]
A_23_P350782		1.55597e-06	-11.3686	immunoglobulin kappa variable 1D-33 [Source:HGNC Symbol;Acc:5753] [ENST00000390265]
A_23_P44053		6.62048e-05	-10.7125
A_23_P361654		2.72732e-06	-10.5939	immunoglobulin kappa variable 1D-16 [Source:HGNC Symbol;Acc:5748] [ENST00000492446]
A_32_P4581		0.00133115	-10.5849	Homo sapiens cDNA FLJ26608 fis, clone LVR00914. [AK130118]
A_32_P43664		0.00992508	-10.231
A_32_P18034		0.000216704	-10.0855
A_24_P315941		3.09161e-06	-10.0469	immunoglobulin heavy variable 3-49 [Source:HGNC Symbol;Acc:5607] [ENST00000390625]
A_24_P307375		1.41948e-06	-9.66766	AY320849 immunoglobulin kappa chain variable region {Homo sapiens} (exp=-1; wgp=0; cg=0), complete [THC2568849]
A_32_P117186		0.00107411	-9.5587	Homo sapiens mRNA; cDNA DKFZp686J17110 (from clone DKFZp686J17110) [CR749547]
A_24_P101226		4.86497e-05	-9.27833	immunoglobulin heavy variable 3-15 [Source:HGNC Symbol;Acc:5582] [ENST00000390603]
A_24_P110487		0.00111419	-9.05261
A_23_P21800		0.0147413	-9.03885	immunoglobulin kappa variable 3-20 [Source:HGNC Symbol;Acc:5817] [ENST00000492167]
A_24_P109921		0.00012547	-8.78142	immunoglobulin heavy constant epsilon [Source:HGNC Symbol;Acc:5522] [ENST00000577108]
A_32_P159192		0.00658714	-8.77257	immunoglobulin kappa variable 3-7 (non-functional) [Source:HGNC Symbol;Acc:5821] [ENST00000390247]
A_32_P227027		0.00133115	-8.59159
A_32_P62371		0.000353259	-8.58678
A_24_P639701		0.000922347	-8.55274	Homo sapiens clone 105/707 immunoglobulin light chain kappa variable region mRNA, partial cds. [AY062331]
A_23_P61068		0.000263842	-8.48707
A_24_P494425		7.00722e-06	-8.44602	immunoglobulin kappa variable 1D-13 [Source:HGNC Symbol;Acc:5747] [ENST00000390275]
A_24_P863124		0.00118925	-8.37417
A_32_P53603		0.00124234	-8.19721	O61351_DROME (O61351) CG12794-PA (La costa), partial (10%) [THC2683228]
A_24_P272146		0.00271253	-7.99625	immunoglobulin kappa variable 1D-12 [Source:HGNC Symbol;Acc:5746] [ENST00000390276]
A_32_P157927		0.0296156	-7.58963	immunoglobulin kappa variable 4-1 [Source:HGNC Symbol;Acc:5834] [ENST00000390243]
A_32_P42976		0.000206888	-7.51902
A_24_P346859		0.0186564	-7.49464
A_24_P212024		7.99468e-06	-7.47519	immunoglobulin kappa variable 1/OR2-108 (non-functional) [Source:HGNC Symbol;Acc:5767] [ENST00000453673]
A_23_P135123		0.000893606	-7.35319
A_32_P148118		0.0051272	-7.26471	HUMIGKPB Ig kappa chain {Homo sapiens} (exp=-1; wgp=0; cg=0), complete [THC2557512]
A_24_P519504		0.0281432	-7.24812	immunoglobulin lambda variable 3-1 [Source:HGNC Symbol;Acc:5896] [ENST00000390319]
A_32_P76137		0.000813815	-7.06124	immunoglobulin kappa variable 6-21 (non-functional) [Source:HGNC Symbol;Acc:5836] [ENST00000390256]
A_24_P915464		0.0138289	-7.0474	HUMITGA4A integrin alpha 4 subunit {Homo sapiens} (exp=-1; wgp=0; cg=0), partial (90%) [THC2647739]
A_24_P626951		5.5661e-05	-6.85738	immunoglobulin kappa variable 1-16 [Source:HGNC Symbol;Acc:5732] [ENST00000479981]
A_24_P490109		0.00104812	-6.80966
A_24_P465847		0.00123441	-6.78636	Homo sapiens cDNA FLJ12021 fis, clone HEMBB1001756. [AK022083]
A_32_P64016		0.0061443	-6.68925	Homo sapiens RUN domain containing 2C, mRNA (cDNA clone IMAGE:5088007), with apparent retained intron. [BC024293]
A_23_P96191		0.046563	-6.68246	Homo sapiens isolate 13K immunoglobulin kappa light chain variable region (IGKV4) mRNA, IGKV4-1*01 allele, partial cds. [AY998685]
A_32_P214758		0.00386387	-6.26326
A_32_P145477		0.0498727	-6.25783
A_32_P65022		6.64645e-06	-6.18235	Homo sapiens cDNA clone MGC:178074 IMAGE:9053057, complete cds. [BC144530]
A_32_P196233		0.00340611	-6.13675
A_24_P128361		0.00620181	-5.90185	Homo sapiens clone pp6337 unknown mRNA. [AF289562]
A_32_P25243		0.00965925	-5.81868
A_24_P604784		0.00571481	-5.77914	Homo sapiens clone Z117 immunoglobulin heavy chain variable region mRNA, partial cds. [AF103312]
A_24_P323298		0.00758011	-5.74636
A_24_P204574		2.5676e-05	-5.73618
A_23_P259763		0.0436716	-5.70466	Homo sapiens clone 10-45m Ig heavy chain variable region, VH3 family mRNA, partial cds. [AF471475]
A_24_P110618		0.0195124	-5.63541	Homo sapiens clone S3F5H myosin-reactive immunoglobulin heavy chain variable region mRNA, partial cds. [AF035040]
A_23_P84791		0.023163	-5.59484
A_24_P16004		0.00107411	-5.39956	immunoglobulin kappa variable 6D-41 (non-functional) [Source:HGNC Symbol;Acc:5838] [ENST00000390271]
A_32_P188093		0.00773521	-5.32266	Q2PGH6_HAELO (Q2PGH6) Mucin (Fragment), partial (14%) [THC2652887]
A_24_P173566		0.000156326	-5.31704	immunoglobulin lambda variable 3-1 [Source:HGNC Symbol;Acc:5896] [ENST00000390319]
A_23_P390206		0.00130313	-5.268
A_24_P76868		3.58665e-06	-5.17889	Human mRNA for immunoglobulin lambda variable region corresponding to NEW protein of V lambda subgroup I. [X01147]
A_24_P677559		0.0195767	-5.14388	immunoglobulin kappa variable 3D-20 [Source:HGNC Symbol;Acc:5825] [ENST00000390270]
A_24_P376224		0.00560897	-5.07751	Homo sapiens cDNA FLJ25648 fis, clone SYN01015. [AK098514]
A_32_P138503		0.000153793	-5.00964
A_32_P121549		0.0287454	-4.99728	Homo sapiens cDNA clone IMAGE:4837650. [BC034319]
A_24_P255543		0.00581756	-4.89021	Homo sapiens mRNA; cDNA DKFZp564O2423 (from clone DKFZp564O2423) [AL390214]
A_23_P170830		0.000167965	-4.77795
A_24_P696924		0.0292491	-4.72737	Homo sapiens cDNA clone IMAGE:4689481. [BC022398]
A_32_P75141		0.0105733	-4.72098
A_23_P159163		0.000708385	-4.70374
A_32_P55979		0.00367426	-4.69378	BC018029 6-pyruvoyltetrahydropterin synthase {Homo sapiens} (exp=-1; wgp=0; cg=0), partial (25%) [THC2692434]
A_32_P224888		0.0160539	-4.67057	Homo sapiens cDNA FLJ30333 fis, clone BRACE2007262. [AK054895]
A_23_P21260		2.72732e-06	-4.63322	immunoglobulin kappa variable 1-39 (gene/pseudogene) [Source:HGNC Symbol;Acc:5740] [ENST00000498574]
A_24_P677890		0.000644138	-4.45208	Homo sapiens, clone IMAGE:4703872, mRNA. [BC016384]
A_32_P148122		6.64645e-06	-4.38021	immunoglobulin kappa variable 1D-33 [Source:HGNC Symbol;Acc:5753] [ENST00000390265]
A_32_P184039		0.023051	-4.25269
A_24_P538459		0.00315351	-4.24123	Homo sapiens rheumatoid arthritis patient C355-6, immunoglobulin lambda light chain variable region (V4b) mRNA, partial cds. [AF076205]
A_24_P472081		0.000668557	-4.21271	immunoglobulin lambda variable 1-47 [Source:HGNC Symbol;Acc:5880] [ENST00000390294]
A_23_P116195		0.00981509	-4.11705	AGENCOURT_8484933 NIH_MGC_113 Homo sapiens cDNA clone IMAGE:6301016 5', mRNA sequence [BQ706262]
A_24_P825942		0.0460238	-4.09176	MIR4435-1 host gene (non-protein coding) [Source:HGNC Symbol;Acc:35163] [ENST00000605570]
A_24_P738859		0.00815467	-4.08497	Homo sapiens cDNA FLJ90705 fis, clone PLACE1007591. [AK075186]
A_23_P156609		0.0247127	-4.05807
A_32_P146764		0.0365851	-3.98845
A_32_P32195		0.0183072	-3.96036
A_32_P183442		0.0218375	-3.80768	601885412F1 NIH_MGC_57 Homo sapiens cDNA clone IMAGE:4103859 5', mRNA sequence [BF217859]
A_24_P221903		0.0346841	-3.78736	LRRC3 downstream neighbor (non-protein coding) [Source:HGNC Symbol;Acc:1270] [ENST00000596691]
A_32_P44808		0.0158343	-3.73789	Homo sapiens cDNA FLJ42951 fis, clone BRSTN2007765. [AK124941]
A_24_P914102		0.048906	-3.69059
A_23_P61042		5.59937e-05	-3.68199	immunoglobulin heavy constant alpha 2 (A2m marker) [Source:HGNC Symbol;Acc:5479] [ENST00000390539]
A_32_P18475		0.0482879	-3.6111	Homo sapiens chromosome 6 mRNA sequence. [FJ159850]
A_32_P222751		0.0301726	-3.49142	ty31a04.x1 NCI_CGAP_Ut2 Homo sapiens cDNA clone IMAGE:2280654 3', mRNA sequence [AI669333]
A_23_P32583		0.00544553	-3.41246
A_24_P272713		0.0219413	-3.41181
A_32_P178935		0.0256915	-3.36721
A_24_P358321		0.000608614	-3.33885	immunoglobulin kappa variable 2D-29 [Source:HGNC Symbol;Acc:5800] [ENST00000491977]
A_24_P827096		0.00595369	-3.33375	602348464F1 NIH_MGC_90 Homo sapiens cDNA clone IMAGE:4443519 5', mRNA sequence [BG118529]
A_24_P119331		0.0256915	-3.28478	Homo sapiens mRNA for FLJ00054 protein, partial cds. [AK054562]
A_23_P143811		0.0248463	-3.2354
A_32_P224498		0.0194323	-3.22616
A_23_P343900		0.0497544	-3.22345	Homo sapiens clone Sp8 immunoglobulin heavy chain variable region (VH5) mRNA, partial cds. [AF085654]
A_32_P5432		0.0287286	-3.19897	Homo sapiens cDNA clone IMAGE:3936053, partial cds. [BC024155]
A_32_P226356		0.0239142	-3.17445
A_24_P918875		0.00206694	-3.17044
A_32_P206391		0.0107691	-3.14532
A_32_P226941		0.0346886	-3.11971
A_23_P48637		0.0012008	-3.11236
A_24_P932388		0.036181	-3.06425	DB340110 TESTI4 Homo sapiens cDNA clone TESTI4012827 3', mRNA sequence [DB340110]
A_24_P67494		0.0173808	-3.04117
A_32_P35486		0.0302957	-2.99038
A_32_P26721		0.0217308	-2.98672
A_24_P318990		0.0341132	-2.95535	immunoglobulin lambda variable 1-50 (non-functional) [Source:HGNC Symbol;Acc:5881] [ENST00000390291]
A_32_P63426		0.00210937	-2.94684
A_24_P119337		0.0376834	-2.92467	Homo sapiens mRNA for FLJ00054 protein, partial cds. [AK054562]
A_32_P93442		0.0320722	-2.85509	Homo sapiens full length insert cDNA clone ZA79D12. [AF086125]
A_23_P112957		0.0107691	-2.82506
A_24_P85619		0.0174795	-2.77208	Homo sapiens squamous cell carcinoma-related protein-1 mRNA, complete cds. [AF363068]
A_32_P58201		0.0178402	-2.7702	Homo sapiens cDNA FLJ11508 fis, clone HEMBA1002162. [AK021570]
A_24_P678826		0.014001	-2.76539
A_24_P942798		0.00475443	-2.76164	ALU1_HUMAN (P39188) Alu subfamily J sequence contamination warning entry, partial (13%) [THC2766709]
A_24_P548264		0.0166322	-2.75249	Homo sapiens mRNA; cDNA DKFZp667N064 (from clone DKFZp667N064) [AL512741]
A_24_P92823		0.00328599	-2.7257
A_24_P25020		0.016425	-2.71602
A_24_P152144		0.00495712	-2.65875
A_32_P140262		0.00416764	-2.62475
A_24_P413286		0.0156453	-2.62374
A_24_P264143		0.0113587	-2.61468
A_32_P168756		0.0256651	-2.61339
A_24_P475753		0.0395193	-2.57957	ARHG5_HUMAN (Q12774) Rho guanine nucleotide exchange factor 5 (Guanine nucleotide regulatory protein TIM) (Oncogene TIM) (p60 TIM) (Transforming immortalized mammary oncogene), partial (8%) [THC2732721]
A_23_P123234		0.0177096	-2.57524
A_24_P935535		0.0425532	-2.55863	Homo sapiens, clone IMAGE:2960704, mRNA. [BC007549]
A_32_P76526		0.0300807	-2.54472
A_24_P361816		0.0146906	-2.5196	immunoglobulin lambda variable 6-57 [Source:HGNC Symbol;Acc:5927] [ENST00000390285]
A_24_P558141		0.0171207	-2.49751
A_32_P233250		0.0217397	-2.48975	BX111520 Soares placenta Nb2HP Homo sapiens cDNA clone IMAGp998L15208, mRNA sequence [BX111520]
A_24_P592421		0.023444	-2.472	Homo sapiens mRNA; cDNA DKFZp586A0423 (from clone DKFZp586A0423) [AL050185]
A_24_P281853		0.0250765	-2.45036
A_23_P19102		0.0369516	-2.4135	Homo sapiens cDNA FLJ11715 fis, clone HEMBA1005223. [AK021777]
A_32_P11058		0.0365185	-2.41312	ALU1_HUMAN (P39188) Alu subfamily J sequence contamination warning entry, partial (17%) [THC2646969]
A_24_P32215		0.028464	-2.36217
A_23_P124356		0.0271393	-2.34143	H.sapiens mRNA for OX40 homologue. [X75962]
A_32_P71858		0.0311809	-2.33895	Homo sapiens cDNA FLJ42786 fis, clone BRAWH3006761. [AK124776]
A_24_P66908		0.00618593	-2.33314
A_24_P92771		0.0060693	-2.32306
A_24_P127051		0.00958334	-2.28218
A_23_P147404		0.00648106	-2.25286
A_23_P159435		0.0146906	-2.2405	immunoglobulin lambda variable 8-61 [Source:HGNC Symbol;Acc:5931] [ENST00000390283]
A_24_P410256		0.0158555	-2.20174
A_32_P222993		0.0490684	-2.1609	PREDICTED: Homo sapiens uncharacterized LOC101928014 (LOC101928014), misc_RNA [XR_242646]
A_24_P498767		0.0450555	-2.14628	small nucleolar RNA host gene 8 (non-protein coding) [Source:HGNC Symbol;Acc:33098] [ENST00000602573]
A_23_P89529		0.0104854	-2.12932
A_24_P713185		0.011821	-2.1211	HLMITCSEQ Hylobates lar complete mitochondrial DNA sequence, partial (3%) [THC2595309]
A_24_P177795		0.0157186	-2.11266
A_24_P384239		0.0128761	-2.09792
A_24_P350196		0.0146906	-2.06438
A_24_P795106		0.0441634	-2.04843	BX090028 Barstead colon HPLRB7 Homo sapiens cDNA clone IMAGp998B225895 ; IMAGE:2374197, mRNA sequence [BX090028]
A_24_P127425		0.0357348	-2.03532
A_24_P546003		0.00859449	-2.02854	PREDICTED: Homo sapiens solute carrier family 30 (zinc transporter), member 7 (SLC30A7), transcript variant X2, mRNA [XM_005270504]
A_23_P355965		0.0436716	-2.00215	Homo sapiens mRNA; cDNA DKFZp434D1428 (from clone DKFZp434D1428). [AL136830]
*Genes were ordered alphabetically within each group of overexpressed and underexpressed in CLL.
§p-values for t test for comparison CLL vs NBC of samples Pre (p<0.05).
