# Supplementary material for: The Gene Expression Response of Chronic Lymphocytic Leukemia Cells to IL-4 Is Specific, Depends on ZAP-70 Status and Is Differentially Affected by an NFκB Inhibitor
Source: PLoS One. 2014 Oct 3;9(10):e109533. doi: 10.1371/journal.pone.0109533 (PMC4184842; doi:10.1371/journal.pone.0109533)
Supplement: Table S3 — IL-4 targets in CLL and comparison of their responses with those in NBC. (XLS) [file pone.0109533.s006.xls]

## Sheet: Table S3
Table S3. IL-4 targets in CLL and comparison of their responses with those in NBC
		CLL			NBC			CLL vs NBC
ProbeName	GeneSymbol / ID / GeneBank Acc No	p-value*	Fold change IL-4 vs Pre	Fold change IL-4 vs Ctrl§	p-value*	Fold change IL-4 vs Pre	Fold change IL-4 vs Ctrl	p-value IL-4 vs Pre†	p-value IL-4 vs Ctrl‡	Stronger response in#
A_23_P79978	SLC24A3	2.82404e-15	175.099	61.7948	n.s.	-1.28655	3.74911	5.18414e-05	1.55518e-05	CLL
A_23_P212354	CCR2	0.000155953	9.52633	34.0759	0.000314255	11.2979	17.7919	n.s.	n.s.	–
A_23_P32253	NFIL3	4.01813e-13	21.4787	30.6163	7.87824e-07	6.45747	15.3298	n.s.	n.s.	–
A_23_P26325	CCL17	2.18985e-16	18.4845	19.8178	2.09026e-13	46.4299	24.3743	0.0447669	n.s.	–
A_23_P99906	HOMER2	2.32525e-11	7.45749	18.72	1.25584e-05	5.84745	10.4478	0.0024817	n.s.	–
A_23_P12463	QSOX1	2.99044e-24	14.0523	16.8323	4.22594e-07	5.74977	6.92144	0.00536777	0.000208826	CLL
A_23_P420196	SOCS1	2.5128e-11	6.51969	14.2138	3.09368e-06	4.71674	3.74289	n.s.	3.52374e-05	–
A_32_P65045	AF074982	5.77214e-12	17.6504	14.0476	8.42234e-11	18.878	20.7208	n.s.	n.s.	–
A_23_P138194	NCF2	4.38603e-10	7.88632	13.8486	n.s.	1.99103	3.54014	0.0445214	0.00141716	CLL
A_23_P166400	RASL10A	2.88799e-16	37.8823	13.5585	1.37674e-05	25.4503	7.55252	n.s.	0.00344123	–
A_23_P369210	CLCN5	1.07373e-12	12.3979	12.9792	2.14434e-06	5.17881	5.77027	n.s.	n.s.	–
A_23_P41424	SLC39A8	9.18508e-08	15.7777	12.2891	1.06348e-05	10.47	5.90672	n.s.	n.s.	–
A_23_P95130	SLC37A3	6.33387e-12	15.6957	12.0003	2.24048e-07	13.0817	6.94259	n.s.	n.s.	–
A_23_P102364	NGEF	2.44727e-08	6.12278	11.178	n.s.	2.54637	1.64977	0.0171641	0.000614941	CLL
A_23_P144096	CISH	4.33557e-16	20.3526	10.9808	1.6791e-06	10.2766	7.64776	n.s.	0.0422004	–
A_23_P398566	NR4A3	0.0014112	49.7682	10.0773	n.s.	4.54879	1.85843	0.00207514	0.000625821	CLL
A_23_P120845	XBP1	4.77656e-06	6.26583	9.4683	0.0270893	3.09285	3.12059	n.s.	0.00793764	–
A_32_P210525	AA854957	7.51387e-06	10.8048	9.29386	0.00966239	4.00077	4.38623	n.s.	n.s.	–
A_24_P158161	SPAG1	8.17916e-06	5.9401	8.966	0.0112536	2.11986	3.02202	0.0446181	0.00415783	CLL
A_23_P80902	KIF15	2.38729e-15	13.1779	7.56969	0.000631248	5.1588	2.53781	0.0265271	1.08557e-05	CLL
A_32_P230398	LOC100507103	0.000117635	8.10838	7.48799	n.s.	1.73803	2.55625	n.s.	0.0344993	–
A_23_P57856	BCL6	1.72811e-14	4.9691	7.09699	1.88022e-05	3.80199	2.99271	n.s.	0.00701435	–
A_24_P109921	IGHE	4.86104e-08	8.94655	7.09374	0.000628346	2.76116	3.3115	0.00230091	0.0291357	CLL
A_23_P360605	CCDC165	4.14757e-07	7.71694	6.83342	0.00172817	8.40758	8.26258	n.s.	n.s.	–
A_32_P88705	–	0.000108116	3.5537	6.76833	6.39418e-06	6.29093	12.5438	n.s.	n.s.	–
A_23_P48029	CLEC4A	6.54657e-05	6.63177	6.64591	2.653e-07	5.82469	10.8667	0.0107054	n.s.	–
A_23_P314101	SUSD2	2.40049e-07	2.96065	6.32884	n.s.	-1.02213	1.08915	0.0492099	0.000336785	CLL
A_23_P85240	TLR7	5.82419e-09	8.34829	6.23452	5.26006e-06	5.10324	2.91581	0.00170018	0.0257171	CLL
A_24_P270999	SCN4A	1.44306e-09	9.84817	6.22852	0.00409427	3.97214	2.19748	0.0120477	0.00139751	CLL
A_23_P166	MOBKL2C	1.7245e-10	10.1126	6.03162	2.88375e-05	5.64444	4.97511	n.s.	n.s.	–
A_23_P109184	INSM1	9.08353e-06	7.60747	5.90293	n.s.	-1.33861	2.06998	0.0384279	0.0180385	CLL
A_23_P49816	ADAP2	0.000538658	5.23907	5.89121	n.s.	1.59902	1.79754	0.00599827	0.000117004	CLL
A_24_P346859	–	0.00429139	11.316	5.88805	0.00070966	3.48805	2.48113	n.s.	n.s.	–
A_24_P411899	RNF19A	3.29941e-10	3.764	5.82483	5.34894e-08	2.3742	3.11018	n.s.	n.s.	–
A_23_P500433	CARD9	4.01405e-05	5.36248	5.6306	n.s.	1.56306	2.82272	n.s.	n.s.	–
A_23_P206359	CDH1	0.00936778	3.4416	5.62479	0.00443351	9.4315	4.83359	n.s.	n.s.	–
A_23_P7932	TREML2	2.04981e-09	3.56603	5.56485	8.52412e-05	4.117	3.76165	0.0345053	n.s.	–
A_23_P253281	TBC1D8	0.000197753	14.113	5.50025	2.5991e-06	9.56331	2.39117	n.s.	0.0197305	–
A_23_P160751	FCRL2	4.394e-07	2.14439	5.45664	n.s.	-1.49799	1.52247	0.00515816	3.29615e-05	CLL
A_23_P57784	CLDN1	0.0238666	6.2809	5.44945	n.s.	-1.20833	1.06224	0.00548626	0.0466072	CLL
A_23_P334173	LY75	3.19887e-11	11.2205	5.39721	8.45664e-05	3.8608	2.14223	0.00126951	2.58894e-06	CLL
A_32_P227870	SLC30A4	5.78794e-08	6.26364	5.35834	2.30847e-06	3.53749	6.40522	n.s.	n.s.	–
A_23_P20852	AUH	7.94391e-18	4.36255	5.10846	1.07073e-08	3.56163	2.84224	n.s.	0.00126891	–
A_23_P386320	MFI2	0.00169467	4.30278	5.08093	5.53958e-06	8.58537	6.50777	n.s.	n.s.	–
A_23_P257365	GFI1	0.0163291	3.48978	5.0806	0.00509377	5.21481	3.61441	0.0140959	n.s.	–
A_24_P142503	SLC47A1	3.55828e-05	3.91913	4.90245	n.s.	1.93082	3.93081	n.s.	n.s.	–
A_32_P9753	VMP1	1.86221e-05	6.21401	4.57516	6.10203e-05	9.94806	3.26148	n.s.	n.s.	–
A_23_P8582	FAM126A	6.96518e-07	4.49257	4.54595	0.00170297	2.56646	4.33444	0.0125789	n.s.	–
A_23_P37484	CHSY1	2.79515e-16	5.98433	4.53474	4.41215e-05	2.15471	2.76805	0.000212428	n.s.	–
A_23_P121657	HS3ST1	0.00260918	17.3432	4.46379	3.20898e-06	8.43623	7.61803	n.s.	0.0104075	–
A_24_P182947	GCET2	0.00345123	5.31633	4.3753	0.0457871	14.534	4.81949	0.0253149	n.s.	–
A_24_P923142	ZC3HAV1L	1.59157e-05	6.36911	4.30944	n.s.	2.36676	1.27365	0.0293341	0.00199575	CLL
A_23_P101141	RNF125	0.00291078	4.85954	4.16179	n.s.	-1.16468	2.81259	0.00512947	n.s.	–
A_24_P336113	CABIN1	6.19627e-12	3.63386	4.08513	n.s.	1.2097	1.37247	0.0191378	3.78551e-05	CLL
A_23_P162589	VDR	0.0162581	5.19639	4.05312	0.0295006	3.64506	6.59468	0.00882444	n.s.	–
A_23_P213102	PALLD	0.00623757	2.55772	4.01762	0.0467299	6.06242	3.83271	n.s.	n.s.	–
A_24_P683553	–	2.49104e-06	3.82636	3.93226	0.0465479	3.20155	2.96656	n.s.	n.s.	–
A_23_P127288	IL2RA	0.0107183	5.29157	3.92936	0.000211843	6.63843	4.29397	n.s.	n.s.	–
A_23_P312920	POU2AF1	1.62964e-06	3.15684	3.92163	n.s.	1.53288	1.47984	n.s.	7.82238e-08	–
A_23_P353717	RMI2	1.81205e-05	2.7619	3.89885	n.s.	4.24688	1.95944	n.s.	0.0026178	–
A_23_P36888	FAM113B	1.22868e-10	13.6813	3.89853	4.764e-06	6.35744	3.10056	n.s.	n.s.	–
A_32_P162250	ARHGAP18	3.61313e-09	6.23693	3.89539	n.s.	-1.04562	1.3885	2.16591e-06	0.000177192	CLL
A_23_P208493	LILRB2	0.0214105	6.30597	3.85739	n.s.	-1.12812	1.67011	0.01383	0.0113202	CLL
A_23_P57379	CDC45	4.7005e-08	3.62814	3.85038	0.00789252	4.16963	2.7144	n.s.	n.s.	–
A_23_P100344	ORC6	9.26042e-07	4.75733	3.81468	0.00387452	4.44708	3.04263	n.s.	n.s.	–
A_23_P146922	GAS6	0.00685745	4.71758	3.67673	0.00381209	5.39443	3.99865	n.s.	n.s.	–
A_24_P403561	LRP4	0.00124229	2.22533	3.66446	0.0101697	2.37229	2.38963	n.s.	n.s.	–
A_32_P225806	AK094950	0.0105765	5.42837	3.64744	0.00602886	2.73089	4.03932	n.s.	n.s.	–
A_23_P53588	WNT5B	0.000264318	4.53752	3.64591	n.s.	1.88365	1.28315	n.s.	0.0158936	–
A_23_P105862	FRY	0.0236622	3.40895	3.62111	n.s.	1.52101	1.44844	0.00291814	0.00371823	CLL
A_23_P335920	RPS6KA2	1.75595e-08	2.63023	3.62006	n.s.	1.57896	1.39699	n.s.	1.90391e-05	–
A_23_P6398	AP1B1	1.09756e-12	6.45234	3.59847	0.00623855	2.10077	2.4157	0.00785863	n.s.	–
A_23_P212089	NFKBIZ	7.61265e-06	3.33127	3.55124	n.s.	1.61286	2.14521	0.0162041	0.0326292	CLL
A_32_P137604	ANKRD33B	0.0492149	7.13519	3.51727	0.00050197	3.61863	2.615	n.s.	n.s.	–
A_32_P108436	ZBTB8A	0.0245248	3.2982	3.45239	0.00010853	6.54938	5.31156	n.s.	n.s.	–
A_23_P305210	ZNF680	5.09104e-05	2.10317	3.40605	n.s.	1.16665	1.28991	n.s.	n.s.	–
A_24_P226241	LIX1	2.06326e-05	3.18685	3.37844	0.00433927	2.9254	2.24208	n.s.	n.s.	–
A_23_P70670	CD83	0.000372105	3.54013	3.36948	n.s.	1.79336	1.6974	n.s.	0.0344808	–
A_24_P916299	–	2.76004e-06	9.82804	3.34596	n.s.	5.84915	2.74654	n.s.	n.s.	–
A_32_P136204	–	9.5926e-07	3.63596	3.32998	n.s.	1.58495	2.10596	n.s.	0.00160501	–
A_23_P216038	PHF20L1	0.000123199	8.30855	3.3297	6.29709e-08	6.20784	2.89428	n.s.	n.s.	–
A_32_P48329	–	0.000308901	3.49234	3.29655	n.s.	1.59169	1.86481	n.s.	0.0482242	–
A_23_P116173	C11orf93	0.000387342	2.06761	3.27963	n.s.	2.75698	1.49022	n.s.	0.00394139	–
A_23_P200126	MKNK1	8.37792e-08	3.57568	3.27712	0.0410486	2.45088	2.16671	n.s.	n.s.	–
A_23_P320553	PPFIA3	7.99979e-05	4.75916	3.24878	n.s.	1.22499	1.32989	n.s.	n.s.	–
A_23_P361984	ST8SIA4	1.10726e-08	6.02203	3.24538	9.48945e-06	6.59123	2.63246	n.s.	n.s.	–
A_23_P360964	DACT3	0.00163407	3.6778	3.23697	0.000129398	7.36099	3.02552	n.s.	n.s.	–
A_23_P76015	ARHGEF17	0.000320281	3.93247	3.23167	0.00239819	4.69652	4.087	n.s.	n.s.	–
A_24_P229199	ATPAF1	1.06942e-09	2.10979	3.21653	n.s.	1.76209	2.06454	n.s.	n.s.	–
A_24_P391811	DOCK10	8.72059e-12	4.23172	3.20551	0.0027795	5.44853	2.85026	n.s.	n.s.	–
A_32_P30345	RAB30	1.84138e-13	4.64454	3.20368	n.s.	2.12515	1.15604	1.50441e-06	7.05638e-10	CLL
A_24_P500621	HIPK2	2.39801e-07	4.39229	3.18546	0.00168702	3.56042	2.74937	n.s.	n.s.	–
A_23_P112004	LRRC6	0.00337084	3.54845	3.17789	n.s.	1.62388	1.89776	n.s.	n.s.	–
A_24_P196774	SNX8	1.09507e-08	5.34646	3.17268	2.99875e-06	4.6695	2.53541	n.s.	0.0239701	–
A_24_P240187	LRRN1	1.91165e-05	4.37717	3.16674	n.s.	1.06481	1.72947	n.s.	0.000852937	–
A_23_P380266	FLJ23867	4.64557e-10	2.42081	3.15547	n.s.	1.2386	1.27244	0.0358503	5.15163e-05	CLL
A_32_P145989	PRDM15	0.000979213	2.00283	3.14722	n.s.	1.40589	1.82901	n.s.	n.s.	–
A_24_P253003	WNT11	0.00431851	6.19892	3.13988	n.s.	-1.6218	1.2097	0.00259571	n.s.	–
A_23_P385322	STAMBPL1	2.46103e-10	3.02972	3.11919	n.s.	2.59027	1.8561	n.s.	0.00327657	–
A_23_P118122	RGS11	3.26659e-05	2.11705	3.08833	n.s.	1.06724	-1.11355	n.s.	0.000358195	–
A_23_P129556	IL4R	8.24164e-05	2.26656	3.08186	0.0044334	2.28747	3.29774	n.s.	n.s.	–
A_23_P343221	LILRB1	2.97313e-10	4.60734	3.07033	n.s.	1.57728	2.11998	n.s.	n.s.	–
A_32_P215304	–	0.000262431	2.60309	3.05461	n.s.	5.04869	2.29351	n.s.	n.s.	–
A_23_P410312	C12orf76	1.31213e-12	7.20713	3.01642	n.s.	2.97224	1.91538	0.0338552	0.0161009	CLL
A_24_P579862	SERP1	2.12645e-05	3.94674	3.00739	n.s.	3.83335	1.51916	n.s.	n.s.	–
A_23_P210323	CEP68	5.47682e-09	4.70427	2.9749	0.0418826	3.31149	2.11969	n.s.	0.00833957	–
A_32_P104469	THC2502237	0.00685882	2.54151	2.96051	n.s.	-1.11966	1.4051	n.s.	0.0225698	–
A_23_P129786	SREBF1	3.09093e-06	3.48669	2.95959	0.00357478	2.57492	2.20685	n.s.	n.s.	–
A_23_P208182	SIGLEC10	7.66407e-07	2.93262	2.95212	n.s.	-1.00114	2.1082	n.s.	n.s.	–
A_32_P120211	–	1.98115e-09	4.19289	2.93452	n.s.	3.28127	1.91728	n.s.	n.s.	–
A_24_P246406	FAM69A	0.000163324	2.86562	2.93055	0.00455974	3.63735	3.04991	n.s.	n.s.	–
A_23_P27795	SPINT2	1.24015e-13	2.54753	2.92704	1.99578e-07	2.38045	3.80667	n.s.	n.s.	–
A_23_P153320	ICAM1	0.0287669	6.05335	2.92655	0.0044334	2.99183	3.20694	n.s.	n.s.	–
A_23_P104464	ALOX5	1.28593e-08	3.12852	2.9258	n.s.	1.84944	2.04793	0.0019374	0.00729319	CLL
A_23_P46928	PFKP	1.21867e-07	2.06631	2.91757	n.s.	1.62796	1.43037	0.00599412	0.00105382	CLL
A_24_P410498	WDFY4	3.56488e-06	4.68687	2.90321	0.00520705	2.6989	2.70995	0.000821224	n.s.	–
A_24_P392414	–	3.67214e-05	2.354	2.89904	n.s.	1.05256	1.34774	0.00851958	0.000736936	CLL
A_32_P23187	–	0.000715262	2.81967	2.89875	n.s.	1.03639	1.40309	n.s.	0.00399636	–
A_23_P24097	C10orf128	0.0262516	2.76893	2.84098	n.s.	2.11152	2.52362	n.s.	n.s.	–
A_23_P155477	C3orf18	4.394e-07	2.58157	2.84043	n.s.	1.03464	1.23065	n.s.	0.0128086	–
A_23_P114084	PHEX	0.00678741	4.05534	2.79469	0.0195296	2.32742	2.02956	n.s.	n.s.	–
A_23_P54540	EIF2AK4	6.37748e-09	4.26159	2.75031	n.s.	2.14318	1.72592	n.s.	n.s.	–
A_23_P101246	VSIG10L	2.51999e-06	3.46903	2.72962	n.s.	1.87559	1.57066	n.s.	n.s.	–
A_23_P360626	PLD6	0.000172681	2.40782	2.72477	n.s.	2.90578	1.61907	n.s.	n.s.	–
A_23_P97296	NECAP2	3.42555e-05	2.63214	2.7016	n.s.	1.9474	1.5796	n.s.	0.0390047	–
A_23_P335848	GIT2	1.07373e-12	4.81183	2.70039	0.0151311	3.22547	2.0952	n.s.	n.s.	–
A_23_P345139	C19orf28	5.43955e-08	2.50376	2.68789	n.s.	1.60855	1.68928	0.0288663	7.1697e-05	CLL
A_23_P11081	AKAP4	0.000974052	2.35227	2.68668	n.s.	1.21074	1.26187	n.s.	0.0140541	–
A_23_P125078	SLC26A11	2.72425e-11	7.06242	2.68514	1.29655e-05	8.32769	2.46213	n.s.	n.s.	–
A_23_P321354	TMEM71	0.00895186	4.86249	2.65511	1.13506e-05	5.72964	6.05678	0.0453122	0.0001298	NBC
A_32_P46981	HSBP1L1	6.17237e-05	5.8876	2.65504	0.0131889	2.71629	2.8947	n.s.	n.s.	–
A_23_P92490	BDH2	2.8256e-10	5.05437	2.65134	1.29655e-05	3.39297	2.03477	n.s.	n.s.	–
A_32_P130738	THC2551317	0.000272665	2.55529	2.64425	n.s.	1.34381	1.27251	n.s.	n.s.	–
A_32_P34926	AL833696	8.26778e-08	7.18624	2.63367	0.0169714	4.27013	2.37513	n.s.	n.s.	–
A_32_P13337	–	4.64621e-05	14.6685	2.63257	0.000609677	6.47239	2.31897	n.s.	n.s.	–
A_23_P121234	–	9.27374e-06	3.10117	2.62843	n.s.	1.40465	1.22762	0.00285606	1.67355e-06	CLL
A_23_P78092	EVI2A	1.00288e-08	4.44412	2.59195	0.000360014	4.55247	2.11864	n.s.	n.s.	–
A_23_P151506	PLEK2	0.00153299	7.72621	2.59169	n.s.	-1.1902	-1.29541	0.0126675	0.00185263	CLL
A_23_P207201	CD79B	2.78102e-08	2.79909	2.58534	n.s.	-1.13742	1.32117	0.0105305	9.1054e-06	CLL
A_23_P254254	SGSH	5.70654e-05	2.8213	2.55764	n.s.	1.36269	1.95866	n.s.	n.s.	–
A_24_P79070	GNG8	0.00103777	2.16118	2.51132	0.00170925	7.37578	4.28556	0.0283729	n.s.	–
A_23_P90523	OCEL1	9.47038e-13	2.97046	2.50778	n.s.	1.49154	2.43462	n.s.	n.s.	–
A_23_P86434	LOC84989	6.88345e-07	2.66077	2.49474	0.01975	2.74235	2.61827	n.s.	n.s.	–
A_23_P323943	SLC5A12	8.11894e-05	2.3834	2.48818	n.s.	1.97154	1.07995	n.s.	0.0249113	–
A_24_P49657	CR620043	5.46679e-11	5.25541	2.45383	n.s.	4.75398	1.72534	n.s.	n.s.	–
A_32_P211414	–	6.38623e-06	3.56543	2.42961	n.s.	3.07181	1.39179	n.s.	0.00840864	–
A_24_P278853	TMTC4	3.11562e-06	2.75429	2.41404	n.s.	2.02933	1.20625	n.s.	n.s.	–
A_24_P214598	PPM1K	0.000568632	2.81616	2.40474	0.000296885	2.98337	2.70775	n.s.	n.s.	–
A_23_P329198	OBFC2A	7.14563e-06	5.76652	2.40459	n.s.	3.97104	1.39228	n.s.	0.0414958	–
A_23_P33420	TLR10	0.00106117	2.02217	2.39723	n.s.	1.3519	1.21171	n.s.	0.045681	–
A_32_P208403	GNG2	1.51126e-05	2.14466	2.39305	n.s.	1.79653	2.30858	n.s.	n.s.	–
A_32_P235358	LOC100507429	0.000869295	6.12574	2.38498	n.s.	2.90221	1.2892	n.s.	n.s.	–
A_23_P161507	MTL5	0.000298368	4.80317	2.36706	n.s.	1.9203	1.4477	n.s.	n.s.	–
A_23_P153529	TRPM4	0.0148677	5.51291	2.36607	n.s.	1.54363	1.32332	n.s.	0.00535112	–
A_23_P24774	ABCC8	1.71977e-05	3.80623	2.34024	n.s.	1.55326	1.48048	0.00548057	0.0150905	CLL
A_32_P58029	–	0.0143772	2.51232	2.31655	n.s.	3.14017	1.38613	n.s.	n.s.	–
A_23_P216340	SLA	3.9433e-06	5.14594	2.31393	0.0105433	3.26241	2.61216	0.0335515	n.s.	–
A_32_P177955	LOC441461	0.000167541	2.76965	2.31277	n.s.	1.03013	1.30952	0.00611761	n.s.	–
A_23_P417974	AQP11	5.41561e-05	2.34199	2.30999	n.s.	3.19679	1.21004	n.s.	0.0220347	–
A_32_P152986	–	0.000268148	2.13143	2.30876	n.s.	1.62279	-1.00865	n.s.	0.000709691	–
A_24_P27373	PLDN	0.000372602	2.95928	2.30615	0.000244631	2.48601	2.71693	n.s.	n.s.	–
A_23_P363275	WDR66	0.0213578	4.0009	2.30359	n.s.	3.30775	1.52194	n.s.	n.s.	–
A_23_P58482	MGAT1	2.19614e-10	4.37018	2.2989	0.0331487	2.71288	2.11254	n.s.	n.s.	–
A_23_P502520	IL4I1	0.00467527	2.08785	2.29346	6.12064e-06	19.2393	4.24819	9.17259e-05	n.s.	–
A_24_P237559	LNPEP	0.000708778	2.74891	2.27218	9.68591e-05	4.11921	2.33244	9.2017e-06	n.s.	–
A_32_P212886	TBXAS1	0.000216859	2.56854	2.26691	n.s.	-1.03805	1.29899	0.000128867	0.0193126	CLL
A_23_P140434	MYO5C	0.000654091	6.07824	2.24725	n.s.	1.72507	-1.52254	n.s.	0.00477592	–
A_32_P194372	AK129547	0.00371872	5.13787	2.22547	n.s.	5.57297	1.49262	0.00983175	n.s.	–
A_24_P254285	C20orf72	1.43161e-09	4.20462	2.20191	n.s.	2.85205	1.86888	n.s.	n.s.	–
A_32_P190181	–	0.000363882	3.38737	2.19542	n.s.	5.26101	1.44515	n.s.	n.s.	–
A_23_P41217	CD200R1	0.00593071	2.24283	2.18356	n.s.	2.35186	1.32296	0.0198057	n.s.	–
A_23_P116371	MS4A1	0.00060685	2.27601	2.16835	n.s.	1.79293	1.76422	n.s.	n.s.	–
A_23_P109934	HEMK1	4.0097e-08	2.14833	2.16397	n.s.	1.92485	1.27158	n.s.	0.00743685	–
A_32_P41136	–	0.000405266	3.15566	2.14718	n.s.	1.68392	1.12923	n.s.	0.00187785	–
A_23_P45087	ZNF107	1.19468e-06	3.08305	2.14262	n.s.	1.72033	1.42746	0.00354064	0.00469695	CLL
A_23_P435183	LRRFIP1	0.000913631	4.66782	2.13384	n.s.	1.99666	2.09606	n.s.	n.s.	–
A_32_P195137	–	0.00772306	2.79486	2.13024	n.s.	1.40912	1.45087	n.s.	n.s.	–
A_24_P122732	SLC41A1	5.58015e-07	2.61691	2.11685	n.s.	1.94929	1.92787	n.s.	n.s.	–
A_32_P57717	–	0.000313049	5.05992	2.11107	n.s.	2.71044	1.89041	n.s.	n.s.	–
A_23_P208788	C19orf33	0.000814901	3.15538	2.1108	n.s.	-1.48909	1.37136	0.000237623	0.00113255	CLL
A_23_P156880	ENPP1	0.0263723	2.44809	2.10554	5.45323e-05	6.71604	6.08595	n.s.	0.0154205	–
A_24_P413669	PFKFB2	1.7502e-06	4.81926	2.1055	n.s.	3.99372	1.86922	n.s.	n.s.	–
A_24_P817490	LOC100128909	0.00862994	2.74054	2.10372	0.0190599	2.77426	2.74356	n.s.	n.s.	–
A_23_P67278	ZNF443	0.000182358	9.43048	2.09499	0.000683361	4.13882	3.95896	n.s.	0.00953996	–
A_24_P923807	CIITA	0.000109893	2.57359	2.09017	n.s.	-1.31778	-1.08807	0.0325261	0.000534047	CLL
A_23_P92410	CASP3	1.69823e-06	2.94002	2.08164	n.s.	2.09223	1.26424	n.s.	0.00755491	–
A_23_P128319	ATP2B1	0.000222377	2.03184	2.07428	n.s.	1.17112	1.38725	0.0417359	0.015164	CLL
A_24_P636882	STK17B	0.000222975	3.01118	2.02938	n.s.	1.34526	1.68953	n.s.	n.s.	–
A_24_P926666	AK000925	9.22437e-05	4.01507	2.01463	0.000241381	3.22483	2.01367	n.s.	n.s.	–
A_23_P209408	CASP10	0.0101787	-2.50132	-2.01532	n.s.	-1.38097	-1.40534	n.s.	0.00580947	–
A_24_P822869	AK092681	1.54076e-06	-7.68173	-2.0436	n.s.	-5.73808	-1.47429	0.0449751	0.0123164	CLL
A_23_P23279	RCSD1	0.000325189	-3.44051	-2.04463	n.s.	-1.82129	-1.38344	n.s.	0.0101447	–
A_23_P6746	IQSEC1	9.00434e-05	-2.33501	-2.04591	n.s.	-2.64351	-1.18707	n.s.	0.000858156	–
A_23_P114299	CXCR3	0.00363452	-2.47036	-2.06745	n.s.	-1.02614	-1.16815	n.s.	0.00139886	–
A_23_P201538	JUN	2.52432e-08	-16.9625	-2.11658	n.s.	-5.96945	-1.12996	n.s.	n.s.	–
A_23_P131208	NR4A2	0.000493029	-4.46638	-2.11678	n.s.	-6.92954	-1.60641	0.0292543	n.s.	–
A_23_P358394	FAM65B	2.17652e-08	-4.95907	-2.11696	n.s.	-4.2056	-1.18591	n.s.	0.000147772	–
A_24_P923654	TMX4	0.000120719	-8.91486	-2.13329	n.s.	-2.89098	1.04803	n.s.	0.0406367	–
A_23_P125618	GABRA3	1.2414e-05	-3.48378	-2.16836	0.00567095	-3.49477	-2.54043	n.s.	n.s.	–
A_23_P166297	ABCG1	0.00435389	-4.69428	-2.185	n.s.	-1.44765	-1.48481	n.s.	n.s.	–
A_23_P56703	C2orf89	0.00953243	-3.44322	-2.19312	n.s.	-2.50673	-1.3789	n.s.	0.00699491	–
A_24_P844984	PIGR	9.62947e-06	-10.5247	-2.19678	n.s.	-2.36395	-1.12293	1.89257e-08	0.0118969	CLL
A_24_P289178	C16orf74	6.10336e-05	-4.6932	-2.19966	n.s.	-1.94678	-1.79465	2.89916e-05	0.0244325	CLL
A_24_P376129	DFNB31	0.000915724	-4.88428	-2.2028	n.s.	-8.61413	-1.99279	n.s.	n.s.	–
A_24_P261125	TMEM2	8.48667e-06	-4.29818	-2.21862	n.s.	-3.72444	-1.57023	n.s.	0.00718367	–
A_23_P70688	LY86	0.000654091	-3.18182	-2.22463	n.s.	-2.9911	-1.48079	n.s.	n.s.	–
A_24_P84419	VAV2	0.000365377	-2.53133	-2.24938	n.s.	-1.30227	-1.12353	0.00561344	4.14077e-05	CLL
A_23_P86283	LAPTM5	5.52117e-05	-3.73997	-2.2528	0.0128065	-3.40964	-2.01484	n.s.	n.s.	–
A_32_P203749	AF086547	0.00664872	-2.5231	-2.34261	n.s.	-1.53695	-1.9927	n.s.	n.s.	–
A_23_P132515	SIDT1	0.00542448	-2.4082	-2.40695	n.s.	-3.23621	-1.46175	n.s.	n.s.	–
A_23_P21495	FCGBP	0.000907303	-7.56201	-2.43592	0.038021	-2.81779	-2.75135	n.s.	n.s.	–
A_23_P204937	C13orf15	2.73306e-05	-5.8762	-2.46017	n.s.	-1.3817	-1.20017	0.0287635	0.000120738	CLL
A_23_P7582	TCF7	0.00136589	-2.07867	-2.49624	n.s.	-1.13344	-1.39709	0.0211477	0.00146664	CLL
A_23_P259901	TKTL1	0.000206315	-2.39334	-2.51226	n.s.	-2.51212	-1.5043	n.s.	n.s.	–
A_23_P216225	EGR3	0.0258565	-3.4894	-2.51682	n.s.	3.02359	-1.12333	0.00205302	0.00862874	CLL
A_23_P166280	ICOSLG	8.18312e-07	-2.41923	-2.52937	n.s.	-3.80002	-1.85536	0.0248432	0.0388223	CLL
A_23_P331186	RASGEF1B	0.00679588	-3.26148	-2.59711	n.s.	-2.21934	-1.27607	n.s.	0.0438547	–
A_23_P168828	KLF10	0.00155966	-2.03005	-2.64605	n.s.	-1.16288	-1.24619	n.s.	0.000578329	–
A_24_P239606	GADD45B	0.000626994	-2.18348	-2.88919	n.s.	-1.1277	-1.14857	0.00191246	2.56301e-05	CLL
A_24_P382187	IGFBP4	0.000410769	-3.79262	-3.04795	n.s.	1.5932	-1.60256	0.0007964	0.000572566	CLL
A_24_P69095	ENC1	0.000185082	-2.62755	-3.1098	n.s.	-11.9774	-1.73348	0.00226777	0.00547376	CLL
A_23_P103932	FGR	2.3294e-05	-4.06548	-3.19697	n.s.	-1.77994	-1.50585	n.s.	0.000341577	–
A_24_P382319	CEACAM1	0.00661705	-3.37767	-3.56216	n.s.	-1.66473	-1.4304	0.00421225	3.97195e-06	CLL
A_24_P235429	ABCA1	3.38475e-06	-10.5704	-3.68588	0.00235103	-4.0396	-2.20763	n.s.	n.s.	–
A_23_P137935	MNDA	7.11355e-06	-9.57751	-4.38924	n.s.	-2.27472	-1.53306	5.93584e-05	2.02742e-05	CLL
A_23_P343398	CCR7	9.48588e-09	-3.02797	-4.47755	n.s.	2.96514	-1.54965	0.000714762	0.00649649	CLL
*p-values for 1-way ANOVA test for comparisons between Pre, Ctrl and IL-4 followed by Tukey HSD post hoc analysis for intersection between IL-4 vs Pre and IL-4 vs Ctrl; n.s., not significant with p < 0.05 or fold changes were less than 2.
§Fold change IL-4 vs Ctrl in CLL was used for ordering.
†p-values for t test for comparisons between log ratios of IL-4 vs Pre in CLL and IL-4 vs Pre in NBC; n.s., not significant with p < 0.05.
‡p-values for t test for comparisons between log ratios of IL-4 vs Ctrl in CLL and IL-4 vs Ctrl in NBC; n.s., not significant with p < 0.05.
#according to (†) and (‡), when both comparisons were significant.
