# Supplementary material for: The Gene Expression Response of Chronic Lymphocytic Leukemia Cells to IL-4 Is Specific, Depends on ZAP-70 Status and Is Differentially Affected by an NFκB Inhibitor
Source: PLoS One. 2014 Oct 3;9(10):e109533. doi: 10.1371/journal.pone.0109533 (PMC4184842; doi:10.1371/journal.pone.0109533)
Supplement: Table S4 — IL-4 targets in NBC and comparison of their responses with those in CLL. (XLS) [file pone.0109533.s007.xls]

## Sheet: Table S4
Table S4. IL-4 targets in NBC and comparison of their responses with those in CLL
		CLL			NBC			CLL vs NBC
ProbeName	GeneSymbol / ID / GeneBank Acc No	p-value*	Fold change IL-4 vs Pre	Fold change IL-4 vs Ctrl	p-value*	Fold change IL-4 vs Pre	Fold change IL-4 vs Ctrl§	p-value IL-4 vs Pre†	p-value IL-4 vs Ctrl‡	Stronger response in#
A_23_P26325	CCL17	2.18985e-16	18.4845	19.8178	2.09026e-13	46.4299	24.3743	0.0447669	n.s.	–
A_32_P65045	AF074982	5.77214e-12	17.6504	14.0476	8.42234e-11	18.878	20.7208	n.s.	n.s.	–
A_23_P212354	CCR2	0.000155953	9.52633	34.0759	0.000314255	11.2979	17.7919	n.s.	n.s.	–
A_32_P40433	NKG2D	n.s.	-1.42211	1.47752	5.33944e-06	11.0404	16.1801	0.0499452	0.002472	NBC
A_23_P32253	NFIL3	4.01813e-13	21.4787	30.6163	7.87824e-07	6.45747	15.3298	n.s.	n.s.	–
A_32_P88705		0.000108116	3.5537	6.76833	6.39418e-06	6.29093	12.5438	n.s.	n.s.	–
A_23_P48029	CLEC4A	6.54657e-05	6.63177	6.64591	2.653e-07	5.82469	10.8667	0.0107054	n.s.	–
A_23_P99906	HOMER2	2.32525e-11	7.45749	18.72	1.25584e-05	5.84745	10.4478	0.0024817	n.s.	–
A_23_P360605	CCDC165	4.14757e-07	7.71694	6.83342	0.00172817	8.40758	8.26258	n.s.	n.s.	–
A_23_P144096	CISH	4.33557e-16	20.3526	10.9808	1.6791e-06	10.2766	7.64776	n.s.	0.0422004	–
A_23_P121657	HS3ST1	0.00260918	17.3432	4.46379	3.20898e-06	8.43623	7.61803	n.s.	0.0104075	–
A_23_P166400	RASL10A	2.88799e-16	37.8823	13.5585	1.37674e-05	25.4503	7.55252	n.s.	0.00344123	–
A_23_P95130	SLC37A3	6.33387e-12	15.6957	12.0003	2.24048e-07	13.0817	6.94259	n.s.	n.s.	–
A_23_P12463	QSOX1	2.99044e-24	14.0523	16.8323	4.22594e-07	5.74977	6.92144	0.00536777	0.000208826	CLL
A_23_P162589	VDR	0.0162581	5.19639	4.05312	0.0295006	3.64506	6.59468	0.00882444	n.s.	–
A_23_P386320	MFI2	0.00169467	4.30278	5.08093	5.53958e-06	8.58537	6.50777	n.s.	n.s.	–
A_32_P227870	SLC30A4	5.78794e-08	6.26364	5.35834	2.30847e-06	3.53749	6.40522	n.s.	n.s.	–
A_23_P82503	PEG10	n.s.	1.23855	3.42172	0.00306982	3.03141	6.40516	n.s.	0.032589	–
A_23_P156880	ENPP1	0.0263723	2.44809	2.10554	5.45323e-05	6.71604	6.08595	n.s.	0.0154205	–
A_23_P321354	TMEM71	0.00895186	4.86249	2.65511	1.13506e-05	5.72964	6.05678	0.0453122	0.0001298	NBC
A_23_P41424	SLC39A8	9.18508e-08	15.7777	12.2891	1.06348e-05	10.47	5.90672	n.s.	n.s.	–
A_23_P369210	CLCN5	1.07373e-12	12.3979	12.9792	2.14434e-06	5.17881	5.77027	n.s.	n.s.	–
A_32_P108436	ZBTB8A	0.0245248	3.2982	3.45239	0.00010853	6.54938	5.31156	n.s.	n.s.	–
A_23_P19663	CTGF	n.s.	-1.18195	1.08498	3.80428e-05	11.058	5.18984	0.0419827	4.68329e-05	NBC
A_23_P166	MOBKL2C	1.7245e-10	10.1126	6.03162	2.88375e-05	5.64444	4.97511	n.s.	n.s.	–
A_24_P5653	NETO1	n.s.	-3.56552	1.46829	0.00162348	2.30045	4.89157	n.s.	0.00201745	–
A_24_P204870	LOC100291666	n.s.	-2.07849	1.25516	0.00241229	2.95288	4.83731	0.0266605	0.000248755	NBC
A_23_P206359	CDH1	0.00936778	3.4416	5.62479	0.00443351	9.4315	4.83359	n.s.	n.s.	–
A_24_P182947	GCET2	0.00345123	5.31633	4.3753	0.0457871	14.534	4.81949	0.0253149	n.s.	–
A_23_P22398	MACROD2	n.s.	1.67655	1.09257	0.00316156	2.64191	4.76429	n.s.	3.99061e-06	–
A_24_P548966	RAB3B	n.s.	-1.1582	-1.14662	0.0262894	4.50282	4.59565	0.0288428	9.81323e-06	NBC
A_32_P210525	AA854957	7.51387e-06	10.8048	9.29386	0.00966239	4.00077	4.38623	n.s.	n.s.	–
A_23_P8582	FAM126A	6.96518e-07	4.49257	4.54595	0.00170297	2.56646	4.33444	0.0125789	n.s.	–
A_23_P127288	IL2RA	0.0107183	5.29157	3.92936	0.000211843	6.63843	4.29397	n.s.	n.s.	–
A_24_P79070	GNG8	0.00103777	2.16118	2.51132	0.00170925	7.37578	4.28556	0.0283729	n.s.	–
A_23_P502520	IL4I1	0.00467527	2.08785	2.29346	6.12064e-06	19.2393	4.24819	9.17259e-05	n.s.	–
A_23_P76015	ARHGEF17	0.000320281	3.93247	3.23167	0.00239819	4.69652	4.087	n.s.	n.s.	–
A_32_P225806	AK094950	0.0105765	5.42837	3.64744	0.00602886	2.73089	4.03932	n.s.	n.s.	–
A_23_P146922	GAS6	0.00685745	4.71758	3.67673	0.00381209	5.39443	3.99865	n.s.	n.s.	–
A_23_P67278	ZNF443	0.000182358	9.43048	2.09499	0.000683361	4.13882	3.95896	n.s.	0.00953996	–
A_24_P182461	IGSF3	n.s.	-1.06003	1.73285	7.0784e-05	21.2275	3.93525	0.000456139	0.0162887	NBC
A_23_P155052	APOL6	n.s.	1.65844	1.25474	0.0166145	3.17371	3.93348	n.s.	2.13856e-05	–
A_23_P213102	PALLD	0.00623757	2.55772	4.01762	0.0467299	6.06242	3.83271	n.s.	n.s.	–
A_23_P27795	SPINT2	1.24015e-13	2.54753	2.92704	1.99578e-07	2.38045	3.80667	n.s.	n.s.	–
A_32_P87191	FLJ21408	n.s.	1.18846	1.79087	0.0090642	8.47192	3.78778	0.00780018	0.0224823	NBC
A_23_P7932	TREML2	2.04981e-09	3.56603	5.56485	8.52412e-05	4.117	3.76165	0.0345053	n.s.	–
A_23_P420196	SOCS1	2.5128e-11	6.51969	14.2138	3.09368e-06	4.71674	3.74289	n.s.	3.52374e-05	–
A_23_P257365	GFI1	0.0163291	3.48978	5.0806	0.00509377	5.21481	3.61441	0.0140959	n.s.	–
A_24_P389348	PHF20L1	1.09507e-08	2.17834	2.68224	0.000644433	3.03579	3.56916	n.s.	n.s.	–
A_24_P387926	KMO	n.s.	1.26256	5.20609	0.0107475	2.39506	3.43107	n.s.	n.s.	–
A_24_P469141	LOC100507254	n.s.	1.07708	1.04664	0.00931628	2.08012	3.38496	n.s.	0.00531294	–
A_23_P49279	C16orf87	n.s.	1.63916	2.58455	3.08439e-06	2.82163	3.35719	n.s.	n.s.	–
A_24_P109921	IGHE	4.86104e-08	8.94655	7.09374	0.000628346	2.76116	3.3115	0.00230091	0.0291357	CLL
A_23_P129556	IL4R	8.24164e-05	2.26656	3.08186	0.0044334	2.28747	3.29774	n.s.	n.s.	–
A_32_P9753	VMP1	1.86221e-05	6.21401	4.57516	6.10203e-05	9.94806	3.26148	n.s.	n.s.	–
A_23_P153320	ICAM1	0.0287669	6.05335	2.92655	0.0044334	2.99183	3.20694	n.s.	n.s.	–
A_32_P178635	BC033590	n.s.	3.63507	1.86966	0.0018991	3.25819	3.20614	n.s.	n.s.	–
A_23_P120845	XBP1	4.77656e-06	6.26583	9.4683	0.0270893	3.09285	3.12059	n.s.	0.00793764	–
A_24_P411899	RNF19A	3.29941e-10	3.764	5.82483	5.34894e-08	2.3742	3.11018	n.s.	n.s.	–
A_24_P915566		n.s.	1.35864	1.55459	0.00816918	2.59446	3.10505	n.s.	0.00176703	–
A_23_P36888	FAM113B	1.22868e-10	13.6813	3.89853	4.764e-06	6.35744	3.10056	n.s.	n.s.	–
A_24_P277211	HRH1	n.s.	-1.55462	-1.15606	0.00838539	2.69553	3.09228	n.s.	0.00596857	–
A_24_P246406	FAM69A	0.000163324	2.86562	2.93055	0.00455974	3.63735	3.04991	n.s.	n.s.	–
A_32_P399546	ARNTL2	n.s.	1.64201	1.39388	9.4368e-05	7.28488	3.04677	n.s.	n.s.	–
A_23_P100344	ORC6	9.26042e-07	4.75733	3.81468	0.00387452	4.44708	3.04263	n.s.	n.s.	–
A_23_P360964	DACT3	0.00163407	3.6778	3.23697	0.000129398	7.36099	3.02552	n.s.	n.s.	–
A_24_P158161	SPAG1	8.17916e-06	5.9401	8.966	0.0112536	2.11986	3.02202	0.0446181	0.00415783	CLL
A_23_P57856	BCL6	1.72811e-14	4.9691	7.09699	1.88022e-05	3.80199	2.99271	n.s.	0.00701435	–
A_23_P133691	RRAGD	n.s.	5.75574	2.50855	0.000107561	10.5195	2.97486	0.0176558	n.s.	–
A_24_P683553		2.49104e-06	3.82636	3.93226	0.0465479	3.20155	2.96656	n.s.	n.s.	–
A_24_P942177		n.s.	1.51914	2.35517	0.0276381	2.57854	2.91839	n.s.	n.s.	–
A_23_P85240	TLR7	5.82419e-09	8.34829	6.23452	5.26006e-06	5.10324	2.91581	0.00170018	0.0257171	CLL
A_23_P331560	SLC26A4	n.s.	3.41051	1.0602	0.0165835	2.2949	2.91054	n.s.	0.0198945	–
A_32_P46981	HSBP1L1	6.17237e-05	5.8876	2.65504	0.0131889	2.71629	2.8947	n.s.	n.s.	–
A_24_P391811	DOCK10	8.72059e-12	4.23172	3.20551	0.0027795	5.44853	2.85026	n.s.	n.s.	–
A_23_P20852	AUH	7.94391e-18	4.36255	5.10846	1.07073e-08	3.56163	2.84224	n.s.	0.00126891	–
A_24_P915225	CYSLTR1	n.s.	1.60306	-1.04138	0.00441483	5.2193	2.78628	0.0441869	2.98749e-05	NBC
A_23_P168587	CCDC126	n.s.	1.58812	1.55093	0.00484114	2.68923	2.78171	n.s.	n.s.	–
A_23_P37484	CHSY1	2.79515e-16	5.98433	4.53474	4.41215e-05	2.15471	2.76805	0.000212428	n.s.	–
A_24_P500621	HIPK2	2.39801e-07	4.39229	3.18546	0.00168702	3.56042	2.74937	n.s.	n.s.	–
A_24_P817490	LOC100128909	0.00862994	2.74054	2.10372	0.0190599	2.77426	2.74356	n.s.	n.s.	–
A_24_P27373	PLDN	0.000372602	2.95928	2.30615	0.000244631	2.48601	2.71693	n.s.	n.s.	–
A_23_P57379	CDC45	4.7005e-08	3.62814	3.85038	0.00789252	4.16963	2.7144	n.s.	n.s.	–
A_24_P410498	WDFY4	3.56488e-06	4.68687	2.90321	0.00520705	2.6989	2.70995	0.000821224	n.s.	–
A_24_P214598	PPM1K	0.000568632	2.81616	2.40474	0.000296885	2.98337	2.70775	n.s.	n.s.	–
A_24_P389916	LRRC32	n.s.	5.38964	1.38441	3.68497e-05	5.5422	2.70002	n.s.	0.000642017	–
A_23_P359043	AKAP2	n.s.	1.52252	3.50251	0.00131378	3.20425	2.65792	n.s.	n.s.	–
A_24_P237601	RPS6KA5	n.s.	1.34414	1.07313	0.0313986	3.13563	2.63606	n.s.	0.00217397	–
A_24_P288722	CASK	n.s.	1.21161	1.37006	0.025178	2.18968	2.63493	n.s.	0.000393335	–
A_23_P361984	ST8SIA4	1.10726e-08	6.02203	3.24538	9.48945e-06	6.59123	2.63246	n.s.	n.s.	–
A_23_P86434	LOC84989	6.88345e-07	2.66077	2.49474	0.01975	2.74235	2.61827	n.s.	n.s.	–
A_32_P137604	ANKRD33B	0.0492149	7.13519	3.51727	0.00050197	3.61863	2.615	n.s.	n.s.	–
A_23_P216340	SLA	3.9433e-06	5.14594	2.31393	0.0105433	3.26241	2.61216	0.0335515	n.s.	–
A_23_P80902	KIF15	2.38729e-15	13.1779	7.56969	0.000631248	5.1588	2.53781	0.0265271	1.08557e-05	CLL
A_24_P196774	SNX8	1.09507e-08	5.34646	3.17268	2.99875e-06	4.6695	2.53541	n.s.	0.0239701	–
A_24_P346859		0.00429139	11.316	5.88805	0.00070966	3.48805	2.48113	n.s.	n.s.	–
A_23_P125078	SLC26A11	2.72425e-11	7.06242	2.68514	1.29655e-05	8.32769	2.46213	n.s.	n.s.	–
A_23_P111929	OTUD6B	n.s.	2.52088	1.27831	0.00141567	4.118	2.43337	n.s.	0.00153471	–
A_32_P111254	THC2642650	n.s.	1.58905	2.30125	0.0178227	3.20576	2.4309	0.0115058	n.s.	–
A_23_P83857	MAOA	n.s.	1.54725	1.27972	0.0302843	2.23321	2.42532	n.s.	n.s.	–
A_23_P6398	AP1B1	1.09756e-12	6.45234	3.59847	0.00623855	2.10077	2.4157	0.00785863	n.s.	–
A_23_P14083	AMIGO2	n.s.	5.08219	1.75897	0.000622089	4.01175	2.39582	n.s.	n.s.	–
A_23_P253281	TBC1D8	0.000197753	14.113	5.50025	2.5991e-06	9.56331	2.39117	n.s.	0.0197305	–
A_24_P403561	LRP4	0.00124229	2.22533	3.66446	0.0101697	2.37229	2.38963	n.s.	n.s.	–
A_32_P34926	AL833696	8.26778e-08	7.18624	2.63367	0.0169714	4.27013	2.37513	n.s.	n.s.	–
A_24_P237559	LNPEP	0.000708778	2.74891	2.27218	9.68591e-05	4.11921	2.33244	9.2017e-06	n.s.	–
A_32_P13337		4.64621e-05	14.6685	2.63257	0.000609677	6.47239	2.31897	n.s.	n.s.	–
A_32_P77178		n.s.	2.68735	1.07711	0.0120232	2.33813	2.30024	n.s.	0.0267197	–
A_23_P33583	DNAH7	n.s.	1.32481	-1.06665	0.0219459	3.30672	2.2788	n.s.	0.0179226	–
A_23_P63319	SOAT1	n.s.	1.61879	1.26489	0.0203932	3.48829	2.27141	n.s.	n.s.	–
A_32_P57140	JMJD1C	n.s.	3.77463	1.85297	1.09726e-05	5.09109	2.25752	n.s.	n.s.	–
A_24_P226241	LIX1	2.06326e-05	3.18685	3.37844	0.00433927	2.9254	2.24208	n.s.	n.s.	–
A_23_P129786	SREBF1	3.09093e-06	3.48669	2.95959	0.00357478	2.57492	2.20685	n.s.	n.s.	–
A_24_P270999	SCN4A	1.44306e-09	9.84817	6.22852	0.00409427	3.97214	2.19748	0.0120477	0.00139751	CLL
A_23_P382460	NIPA1	n.s.	2.34259	1.4795	0.00154356	3.63977	2.18161	n.s.	n.s.	–
A_24_P13572	DLST	n.s.	1.67944	1.10049	0.000312414	2.99067	2.18069	n.s.	0.00380751	–
A_23_P200126	MKNK1	8.37792e-08	3.57568	3.27712	0.0410486	2.45088	2.16671	n.s.	n.s.	–
A_23_P334173	LY75	3.19887e-11	11.2205	5.39721	8.45664e-05	3.8608	2.14223	0.00126951	2.58894e-06	CLL
A_23_P210323	CEP68	5.47682e-09	4.70427	2.9749	0.0418826	3.31149	2.11969	n.s.	0.00833957	–
A_23_P78092	EVI2A	1.00288e-08	4.44412	2.59195	0.000360014	4.55247	2.11864	n.s.	n.s.	–
A_23_P58482	MGAT1	2.19614e-10	4.37018	2.2989	0.0331487	2.71288	2.11254	n.s.	n.s.	–
A_24_P397566	MAPK14	n.s.	1.21192	-1.08064	0.0422611	2.94927	2.11111	n.s.	0.000136579	–
A_24_P512054	DDX50	n.s.	-1.00175	-1.04426	0.00729377	3.28091	2.1101	n.s.	0.045945	–
A_23_P335848	GIT2	1.07373e-12	4.81183	2.70039	0.0151311	3.22547	2.0952	n.s.	n.s.	–
A_32_P84714		n.s.	2.29962	1.4911	0.0146911	3.18019	2.08885	0.0116889	n.s.	–
A_32_P86763	TGM2	n.s.	1.52457	-1.03344	3.72139e-05	8.776	2.07312	0.0230118	n.s.	–
A_24_P316939	LRRFIP1	n.s.	1.98468	2.18087	0.000428453	2.08989	2.04974	0.0318886	n.s.	–
A_23_P92490	BDH2	2.8256e-10	5.05437	2.65134	1.29655e-05	3.39297	2.03477	n.s.	n.s.	–
A_23_P114084	PHEX	0.00678741	4.05534	2.79469	0.0195296	2.32742	2.02956	n.s.	n.s.	–
A_24_P360499	ASAP1-IT1	n.s.	2.56277	1.25284	0.0338498	2.77882	2.02484	n.s.	0.0271936	–
A_32_P108156	MIR155HG	n.s.	-2.29809	1.05342	7.03531e-07	13.6987	2.01552	1.4236e-05	0.0391212	NBC
A_24_P926666	AK000925	9.22437e-05	4.01507	2.01463	0.000241381	3.22483	2.01367	n.s.	n.s.	–
A_24_P278839	RNF34	n.s.	1.14323	1.14228	0.0203992	2.65234	2.00024	n.s.	0.0106652	–
A_23_P86283	LAPTM5	5.52117e-05	-3.73997	-2.2528	0.0128065	-3.40964	-2.01484	n.s.	n.s.	–
A_23_P105442	GRASP	n.s.	-1.76134	-2.72364	6.63694e-07	-10.4695	-2.02529	0.00162228	n.s.	–
A_24_P148026	LOC100506504	n.s.	-1.90647	-1.6799	0.000339817	-4.14981	-2.02787	n.s.	n.s.	–
A_32_P116957		n.s.	-1.49514	-1.13221	0.0408122	-2.1492	-2.0697	n.s.	0.014776	–
A_23_P114947	RGS2	n.s.	1.03634	-1.34918	1.17844e-05	-6.34918	-2.07258	0.00229879	0.023473	NBC
A_23_P431305	FAM69B	n.s.	-4.36468	-1.68463	0.00362568	-4.14665	-2.10971	0.000869566	n.s.	–
A_24_P746314	THC2633920	0.0231582	-4.38552	-2.66954	0.0250468	-2.06756	-2.16953	0.000682109	n.s.	–
A_24_P235429	ABCA1	3.38475e-06	-10.5704	-3.68588	0.00235103	-4.0396	-2.20763	n.s.	n.s.	–
A_24_P319374	GPA33	n.s.	-2.28815	-1.74195	0.000988343	-3.47763	-2.38227	0.0231818	n.s.	–
A_23_P125618	GABRA3	1.2414e-05	-3.48378	-2.16836	0.00567095	-3.49477	-2.54043	n.s.	n.s.	–
A_23_P21495	FCGBP	0.000907303	-7.56201	-2.43592	0.038021	-2.81779	-2.75135	n.s.	n.s.	–
A_23_P10701	APBB2	n.s.	-2.04699	-1.96243	0.0109157	-4.53059	-3.51487	0.00112515	0.00681245	NBC
A_23_P160159	SLC2A5	n.s.	-1.02408	-1.49084	0.0126833	-2.56171	-4.07434	n.s.	0.000356998	–
*p-values for 1-way ANOVA test for comparisons between Pre, Ctrl and IL-4 followed by Tukey HSD post hoc analysis for intersection between IL-4 vs Pre and IL-4 vs Ctrl; n.s., not significant with p < 0.05 or fold changes were less than 2.
§Fold change IL-4 vs Ctrl in NBC was used for ordering.
†p-values for t test for comparisons between log ratios of IL-4 vs Pre in CLL and IL-4 vs Pre in NBC; n.s., not significant with p < 0.05.
‡p-values for t test for comparisons between log ratios of IL-4 vs Ctrl in CLL and IL-4 vs Ctrl in NBC; n.s., not significant with p < 0.05.
#according to (†) and (‡), when both comparisons were significant.
