# Supplementary material for: The Gene Expression Response of Chronic Lymphocytic Leukemia Cells to IL-4 Is Specific, Depends on ZAP-70 Status and Is Differentially Affected by an NFκB Inhibitor
Source: PLoS One. 2014 Oct 3;9(10):e109533. doi: 10.1371/journal.pone.0109533 (PMC4184842; doi:10.1371/journal.pone.0109533)
Supplement: Table S5 — Novel and previously known IL-4 targets in diverse cell types (with references) among the IL-4 targets identified in CLL and NBC in the present study. (XLS) [file pone.0109533.s008.xls]

## Sheet: Table S5
Table S5. Novel and previously known IL-4 targets in diverse cell types (with references) among the IL-4 targets identified in CLL and NBC in the present study
GeneSymbol / ID / GeneBank Acc No / ProbeName	Upregulated or Downregulated in		References (including additional 51-100, see below) and cell types		Description
ABCC8	CLL		Novel		Homo sapiens ATP-binding cassette, sub-family C (CFTR/MRP), member 8 (ABCC8), mRNA [NM_000352]
ADAP2	CLL		Novel		Homo sapiens ArfGAP with dual PH domains 2 (ADAP2), mRNA [NM_018404]
AKAP2		NBC	[29]	Human B cells (PB)	Homo sapiens A kinase (PRKA) anchor protein 2 (AKAP2), transcript variant 1, mRNA [NM_001004065]
AKAP4	CLL		Novel		Homo sapiens A kinase (PRKA) anchor protein 4 (AKAP4), transcript variant 1, mRNA [NM_003886]
ALOX5	CLL		[29]	Human B cells (PB)	Homo sapiens arachidonate 5-lipoxygenase (ALOX5), mRNA [NM_000698]
AMIGO2		NBC	[53]	HUVEC	Homo sapiens adhesion molecule with Ig-like domain 2 (AMIGO2), transcript variant 2, mRNA [NM_181847]
ANKRD33B	CLL	NBC	Novel		Homo sapiens ankyrin repeat domain 33B (ANKRD33B), mRNA [NM_001164440]
AP1B1	CLL	NBC	Novel		Homo sapiens adaptor-related protein complex 1, beta 1 subunit (AP1B1), transcript variant 1, mRNA [NM_001127]
APOL6		NBC	[55]	Breast cancer cells	Homo sapiens apolipoprotein L, 6 (APOL6), mRNA [NM_030641]
AQP11	CLL		Novel		Homo sapiens aquaporin 11 (AQP11), mRNA [NM_173039]
ARHGAP18	CLL		Novel		Homo sapiens Rho GTPase activating protein 18 (ARHGAP18), mRNA [NM_033515]
ARHGEF17	CLL	NBC	Novel		Homo sapiens Rho guanine nucleotide exchange factor (GEF) 17 (ARHGEF17), mRNA [NM_014786]
ARNTL2		NBC	Novel		Homo sapiens cycle-like factor CLIF mRNA, complete cds. [AF256215], aryl hydrocarbon receptor nuclear translocator-like 2 [Source:HGNC Symbol;Acc:18984] [ENST00000544915]
ASAP1-IT1		NBC	Novel		Homo sapiens HSPC054 mRNA, complete cds. [AF161539]
ATP2B1	CLL		Novel		Homo sapiens ATPase, Ca++ transporting, plasma membrane 1 (ATP2B1), transcript variant 2, mRNA [NM_001682]
ATPAF1	CLL		Novel		Homo sapiens ATP synthase mitochondrial F1 complex assembly factor 1 (ATPAF1), nuclear gene encoding mitochondrial protein, transcript variant 1, mRNA [NM_022745]
AUH	CLL	NBC	[28]	Mouse B splenocytes	Homo sapiens AU RNA binding protein/enoyl-CoA hydratase (AUH), nuclear gene encoding mitochondrial protein, mRNA [NM_001698]
BCL6	CLL	NBC	[28,29,56]	Human B cells (PB); Mouse B splenocytes	Homo sapiens B-cell CLL/lymphoma 6 (BCL6), transcript variant 2, mRNA [NM_001130845]
BDH2	CLL	NBC	Novel		Homo sapiens 3-hydroxybutyrate dehydrogenase, type 2 (BDH2), mRNA [NM_020139]
C10orf128	CLL		Novel		chromosome 10 open reading frame 128 [Source:HGNC Symbol;Acc:27274] [ENST00000474718]
C11orf93 (COLCA2)	CLL		Novel		Homo sapiens chromosome 11 open reading frame 93 (C11orf93), mRNA [NM_001136105], colorectal cancer associated 2 (COLCA2)
C12orf76	CLL		Novel		Homo sapiens chromosome 12 open reading frame 76 (C12orf76), mRNA [NM_207435]
C16orf87		NBC	Novel		Homo sapiens chromosome 16 open reading frame 87 (C16orf87), mRNA [NM_001001436]
C19orf28	CLL		Novel		Homo sapiens chromosome 19 open reading frame 28 (C19orf28), transcript variant 1, mRNA [NM_021731], Homo sapiens chromosome 19 open reading frame 28 (C19orf28), transcript variant 3, mRNA [NM_174983]
C19orf33	CLL		Novel		Homo sapiens chromosome 19 open reading frame 33 (C19orf33), mRNA [NM_033520]
C20orf72 (MGME1)	CLL		Novel		Homo sapiens chromosome 20 open reading frame 72 (C20orf72), mRNA [NM_052865], mitochondrial genome maintenance exonuclease 1 (MGME1)
C3orf18	CLL		Novel		Homo sapiens chromosome 3 open reading frame 18 (C3orf18), transcript variant 1, mRNA [NM_016210]
CABIN1	CLL		Novel		Homo sapiens calcineurin binding protein 1 (CABIN1), transcript variant 2, mRNA [NM_012295]
CARD9	CLL		Novel		Homo sapiens caspase recruitment domain family, member 9 (CARD9), transcript variant 1, mRNA [NM_052813]
CASK		NBC	Novel		Homo sapiens calcium/calmodulin-dependent serine protein kinase (MAGUK family) (CASK), transcript variant 1, mRNA [NM_003688]
CASP3	CLL		[53]	HUVEC	Homo sapiens caspase 3, apoptosis-related cysteine peptidase (CASP3), transcript variant alpha, mRNA [NM_004346]
CCDC126		NBC	Novel		Homo sapiens coiled-coil domain containing 126 (CCDC126), mRNA [NM_138771]
CCDC165 (SOGA2)	CLL	NBC	[29]	Human B cells (PB)	Homo sapiens coiled-coil domain containing 165 (CCDC165), mRNA [NM_015210]
CCL17	CLL	NBC	[57]	Mouse macrophages (peritoneal)	Homo sapiens chemokine (C-C motif) ligand 17 (CCL17), mRNA [NM_002987]
CCR2	CLL	NBC	[58]	Mouse lung fibroblasts	Homo sapiens chemokine (C-C motif) receptor 2 (CCR2), transcript variant A, mRNA [NM_001123041]
CD200R1	CLL		Novel		Homo sapiens CD200 receptor 1 (CD200R1), transcript variant 1, mRNA [NM_138806]
CD79B	CLL		[29]	Human B cells (PB)	Homo sapiens CD79b molecule, immunoglobulin-associated beta (CD79B), transcript variant 3, mRNA [NM_001039933]
CD83	CLL		[59]	Mouse B splenocytes	Homo sapiens CD83 molecule (CD83), transcript variant 1, mRNA [NM_004233]
CDC45	CLL	NBC	[53]	HUVEC	Homo sapiens cell division cycle 45 homolog (S. cerevisiae) (CDC45), transcript variant 2, mRNA [NM_003504]
CDH1	CLL	NBC	[60]	Human macrophages; Mouse macrophages	Homo sapiens cadherin 1, type 1, E-cadherin (epithelial) (CDH1), mRNA [NM_004360]
CEP68	CLL	NBC	Novel		Homo sapiens centrosomal protein 68kDa (CEP68), mRNA [NM_015147]
CHSY1	CLL	NBC	Novel		Homo sapiens chondroitin sulfate synthase 1 (CHSY1), mRNA [NM_014918]
CISH	CLL	NBC	[28,29,51,55,61-65]	Human B cells (PB); Mouse B splenocytes; Mouse T splenocytes; Breast cancer cells; Human conjuntival epithelial cells; Human kenatinocytes; Mouse dendritic cells; Human APL cell line	Homo sapiens cytokine inducible SH2-containing protein (CISH), transcript variant 2, mRNA [NM_145071]
CLCN5	CLL	NBC	Novel		chloride channel 5 [Source:HGNC Symbol;Acc:2023] [ENST00000376108]
CLDN1	CLL		Novel		Homo sapiens claudin 1 (CLDN1), mRNA [NM_021101]
CLEC4A	CLL	NBC	[66]	Human neutrophils	Homo sapiens C-type lectin domain family 4, member A (CLEC4A), transcript variant 1, mRNA [NM_016184]
CTGF		NBC	[29]	Human B cells (PB)	Homo sapiens connective tissue growth factor (CTGF), mRNA [NM_001901]
CYSLTR1		NBC	[41]	Human B cells (PB); Human T cells (PB)	cysteinyl leukotriene receptor 1 [Source:HGNC Symbol;Acc:17451] [ENST00000493254]
DACT3	CLL	NBC	Novel		Homo sapiens dapper, antagonist of beta-catenin, homolog 3 (Xenopus laevis) (DACT3), mRNA [NM_145056]
DDX50		NBC	Novel		Homo sapiens DEAD (Asp-Glu-Ala-Asp) box polypeptide 50 (DDX50), mRNA [NM_024045]
DLST		NBC	Novel		Homo sapiens dihydrolipoamide S-succinyltransferase (E2 component of 2-oxo-glutarate complex) (DLST), transcript variant 1, mRNA [NM_001933]
DNAH7		NBC	Novel		Homo sapiens dynein, axonemal, heavy chain 7 (DNAH7), mRNA [NM_018897]
DOCK10	CLL	NBC	[44,45]	Human B cells (PB); Mouse B splenocytes; CLL cells	Homo sapiens dedicator of cytokinesis 10 (DOCK10), mRNA [NM_014689], dedicator of cytokinesis 10 [Source:HGNC Symbol;Acc:23479] [ENST00000492369]
EIF2AK4	CLL		Novel		Homo sapiens eukaryotic translation initiation factor 2 alpha kinase 4 (EIF2AK4), mRNA [NM_001013703]
ENPP1	CLL	NBC	[53]	HUVEC	Homo sapiens ectonucleotide pyrophosphatase/phosphodiesterase 1 (ENPP1), mRNA [NM_006208]
EVI2A	CLL	NBC	[29]	Human B cells (PB)	Homo sapiens ecotropic viral integration site 2A (EVI2A), transcript variant 1, mRNA [NM_001003927]
FAM113B (PCED1B)	CLL	NBC	Novel		Homo sapiens family with sequence similarity 113, member B (FAM113B), mRNA [NM_138371], PC-esterase domain containing 1B (PCED1B)
FAM126A	CLL	NBC	Novel		Homo sapiens family with sequence similarity 126, member A (FAM126A), mRNA [NM_032581]
FAM69A	CLL	NBC	Novel		Homo sapiens family with sequence similarity 69, member A (FAM69A), mRNA [NM_001006605]
FCRL2	CLL		Novel		Homo sapiens Fc receptor-like 2 (FCRL2), mRNA [NM_030764]
FRY	CLL		Novel		Homo sapiens furry homolog (Drosophila) (FRY), mRNA [NM_023037]
GAS6	CLL	NBC	[54]	Human monocytes (PB)	Homo sapiens growth arrest-specific 6 (GAS6), transcript variant 1, mRNA [NM_000820]
GCET2	CLL	NBC	[29,67]	Human B cells (PB)	Homo sapiens germinal center expressed transcript 2 (GCET2), transcript variant 3, mRNA [NM_001190259]
GFI1	CLL	NBC	[51,68]	Mouse T splenocytes	Homo sapiens growth factor independent 1 transcription repressor (GFI1), transcript variant 1, mRNA [NM_005263]
GIT2	CLL	NBC	Novel		Homo sapiens G protein-coupled receptor kinase interacting ArfGAP 2 (GIT2), transcript variant 1, mRNA [NM_057169], Homo sapiens G protein-coupled receptor kinase interacting ArfGAP 2 (GIT2), transcript variant 4, mRNA [NM_139201]
GNG2	CLL		[29]	Human B cells (PB)	Homo sapiens guanine nucleotide binding protein (G protein), gamma 2 (GNG2), mRNA [NM_053064]
GNG8	CLL	NBC	Novel		Homo sapiens guanine nucleotide binding protein (G protein), gamma 8 (GNG8), mRNA [NM_033258]
HEMK1	CLL		Novel		Homo sapiens HemK methyltransferase family member 1 (HEMK1), mRNA [NM_016173]
HIPK2	CLL	NBC	[28,51]	Mouse B splenocytes; Mouse T splenocytes	Homo sapiens homeodomain interacting protein kinase 2 (HIPK2), transcript variant 1, mRNA [NM_022740]
HOMER2	CLL	NBC	[29]	Human B cells (PB)	Homo sapiens homer homolog 2 (Drosophila) (HOMER2), transcript variant 2, mRNA [NM_199330]
HRH1		NBC	[69]	Cervix carcinoma cell line	Homo sapiens histamine receptor H1 (HRH1), transcript variant 4, mRNA [NM_000861]
HS3ST1	CLL	NBC	[53]	HUVEC	Homo sapiens heparan sulfate (glucosamine) 3-O-sulfotransferase 1 (HS3ST1), mRNA [NM_005114]
HSBP1L1	CLL	NBC	Novel		Homo sapiens heat shock factor binding protein 1-like 1 (HSBP1L1), mRNA [NM_001136180], Homo sapiens cDNA FLJ10967 fis, clone PLACE1000798. [AK001829]
ICAM1	CLL	NBC	[70-78]	CLL cells; HCL cells; ALL cells; Human mast cells; Human glomerular epithelial cells; Human bronchial epithelial cells; Renal carcinoma cells; Human corneal epithelial cells; Human synovial cells; Human bronchial epithelial cells	Homo sapiens intercellular adhesion molecule 1 (ICAM1), mRNA [NM_000201]
IGHE	CLL	NBC	[42]	Human B cells (PB)	immunoglobulin heavy constant epsilon [Source:HGNC Symbol;Acc:5522] [ENST00000390541]
IGSF3		NBC	Novel		Homo sapiens immunoglobulin superfamily, member 3 (IGSF3), transcript variant 1, mRNA [NM_001542]
IL2RA	CLL	NBC	[29]	Human B cells (PB)	Homo sapiens interleukin 2 receptor, alpha (IL2RA), mRNA [NM_000417]
IL4I1	CLL	NBC	[28,51,79]	Mouse B splenocytes; Mouse T splenocytes	Homo sapiens interleukin 4 induced 1 (IL4I1), transcript variant 2, mRNA [NM_172374]
IL4R	CLL	NBC	[28,29,51]	Human B cells (PB); Mouse B splenocytes; Mouse T splenocytes	Homo sapiens interleukin 4 receptor (IL4R), transcript variant 1, mRNA [NM_000418]
INSM1	CLL		Novel		Homo sapiens insulinoma-associated 1 (INSM1), mRNA [NM_002196]
JMJD1C		NBC	[55]	Breast cancer cells	Homo sapiens jumonji domain containing 1C (JMJD1C), transcript variant 1, mRNA [NM_032776]
KIF15	CLL	NBC	Novel		Homo sapiens kinesin family member 15 (KIF15), mRNA [NM_020242]
KMO		NBC	[29]	Human B cells (PB)	Homo sapiens kynurenine 3-monooxygenase (kynurenine 3-hydroxylase) (KMO), mRNA [NM_003679]
LILRB1	CLL		Novel		Homo sapiens leukocyte immunoglobulin-like receptor, subfamily B (with TM and ITIM domains), member 1 (LILRB1), transcript variant 1, mRNA [NM_006669]
LILRB2	CLL		Novel		Homo sapiens leukocyte immunoglobulin-like receptor, subfamily B (with TM and ITIM domains), member 2 (LILRB2), transcript variant 1, mRNA [NM_005874]
LIX1	CLL	NBC	Novel		Homo sapiens Lix1 homolog (chicken) (LIX1), mRNA [NM_153234]
LNPEP	CLL	NBC	[80]	Human myelomonocytic cell line	Homo sapiens leucyl/cystinyl aminopeptidase (LNPEP), transcript variant 1, mRNA [NM_005575], Homo sapiens cDNA FLJ39485 fis, clone PROST2015124 [AK096804], leucyl/cystinyl aminopeptidase [Source:HGNC Symbol;Acc:6656] [ENST00000231368]
LRP4	CLL	NBC	Novel		Homo sapiens low density lipoprotein receptor-related protein 4 (LRP4), mRNA [NM_002334]
LRRC32		NBC	[81]	Mouse T splenocytes	Homo sapiens leucine rich repeat containing 32 (LRRC32), transcript variant 1, mRNA [NM_005512]
LRRC6	CLL		Novel		Homo sapiens leucine rich repeat containing 6 (LRRC6), mRNA [NM_012472]
LRRFIP1	CLL	NBC	Novel		Homo sapiens leucine rich repeat (in FLII) interacting protein 1 (LRRFIP1), transcript variant 1, mRNA [NM_001137550]
LRRN1	CLL		[55]	Breast cancer cells	Homo sapiens leucine rich repeat neuronal 1 (LRRN1), mRNA [NM_020873]
LY75	CLL	NBC	[29]	Human B cells (PB)	Homo sapiens lymphocyte antigen 75 (LY75), mRNA [NM_002349]
MACROD2		NBC	Novel		Homo sapiens MACRO domain containing 2 (MACROD2), transcript variant 1, mRNA [NM_080676]
MAOA		NBC	[54]	Human monocytes (PB)	Homo sapiens monoamine oxidase A (MAOA), nuclear gene encoding mitochondrial protein, mRNA [NM_000240]
MAPK14		NBC	Novel		Homo sapiens mitogen-activated protein kinase 14 (MAPK14), transcript variant 3, mRNA [NM_139013]
MFI2	CLL	NBC	Novel		Homo sapiens antigen p97 (melanoma associated) identified by monoclonal antibodies 133.2 and 96.5 (MFI2), transcript variant 2, mRNA [NM_033316], Human melanoma-associated antigen p97 (melanotransferrin) mRNA, 3' flank. [K03200]
MGAT1	CLL	NBC	Novel		Homo sapiens mannosyl (alpha-1,3-)-glycoprotein beta-1,2-N-acetylglucosaminyltransferase (MGAT1), transcript variant 2, mRNA [NM_002406]
MIR155HG		NBC	Novel		Homo sapiens MIR155 host gene (non-protein coding) (MIR155HG), non-coding RNA [NR_001458]
MKNK1	CLL	NBC	Novel		Homo sapiens MAP kinase interacting serine/threonine kinase 1 (MKNK1), transcript variant 1, mRNA [NM_003684]
MOBKL2C (MOB3C)	CLL	NBC	Novel		Homo sapiens MOB1, Mps One Binder kinase activator-like 2C (yeast) (MOBKL2C), transcript variant 1, mRNA [NM_145279], MOB kinase activator 3C (MOB3C)
MS4A1 (CD20)	CLL		[82]	CLL cells	Homo sapiens membrane-spanning 4-domains, subfamily A, member 1 (MS4A1), transcript variant 1, mRNA [NM_152866]
MTL5	CLL		Novel		Homo sapiens metallothionein-like 5, testis-specific (tesmin) (MTL5), transcript variant 1, mRNA [NM_004923]
MYO5C	CLL		Novel		Homo sapiens myosin VC (MYO5C), mRNA [NM_018728]
NCF2	CLL		[29]	Human B cells (PB)	Homo sapiens neutrophil cytosolic factor 2 (NCF2), transcript variant 1, mRNA [NM_000433]
NECAP2	CLL		Novel		Homo sapiens NECAP endocytosis associated 2 (NECAP2), transcript variant 1, mRNA [NM_018090]
NETO1		NBC	Novel		Homo sapiens neuropilin (NRP) and tolloid (TLL)-like 1 (NETO1), transcript variant 1, mRNA [NM_138999]
NFIL3	CLL	NBC	[28-29,43]	Human B cells (PB); Human T cells (CB); Mouse B splenocytes; Mouse T splenocytes	Homo sapiens nuclear factor, interleukin 3 regulated (NFIL3), mRNA [NM_005384]
NFKBIZ	CLL		[29]	Human B cells (PB)	Homo sapiens nuclear factor of kappa light polypeptide gene enhancer in B-cells inhibitor, zeta (NFKBIZ), transcript variant 1, mRNA [NM_031419]
NGEF	CLL		Novel		Homo sapiens neuronal guanine nucleotide exchange factor (NGEF), transcript variant 1, mRNA [NM_019850]
NIPA1		NBC	Novel		Homo sapiens non imprinted in Prader-Willi/Angelman syndrome 1 (NIPA1), transcript variant 1, mRNA [NM_144599]
NKG2D (KLRK1)		NBC	Novel		NKG2D_HUMAN (P26718) NKG2-D type II integral membrane protein (NKG2-D-activating NK receptor) (NK cell receptor D) (Killer cell lectin-like receptor subfamily K member 1) (CD314 antigen), partial (14%) (KLRK1) [THC2657737]
NR4A3	CLL		Novel		Homo sapiens nuclear receptor subfamily 4, group A, member 3 (NR4A3), transcript variant 3, mRNA [NM_173200], Homo sapiens nuclear receptor subfamily 4, group A, member 3 (NR4A3), transcript variant 4, mRNA [NM_173199]
OBFC2A	CLL		[55]	Breast cancer cells	Homo sapiens oligonucleotide/oligosaccharide-binding fold containing 2A (OBFC2A), transcript variant 1, mRNA [NM_001031716]
OCEL1	CLL		Novel		Homo sapiens occludin/ELL domain containing 1 (OCEL1), mRNA [NM_024578]
ORC6	CLL	NBC	Novel		Homo sapiens origin recognition complex, subunit 6 (ORC6), transcript variant 1, mRNA [NM_014321]
OTUD6B		NBC	Novel		Homo sapiens OTU domain containing 6B (OTUD6B), mRNA [NM_016023]
PALLD	CLL	NBC	Novel		Homo sapiens palladin, cytoskeletal associated protein (PALLD), transcript variant 2, mRNA [NM_016081]
PEG10		NBC	Novel		Homo sapiens paternally expressed 10 (PEG10), transcript variant 1, mRNA [NM_001040152]
PFKFB2	CLL		Novel		Homo sapiens 6-phosphofructo-2-kinase/fructose-2,6-biphosphatase 2 (PFKFB2), transcript variant 2, mRNA [NM_001018053]
PFKP	CLL		Novel		Homo sapiens phosphofructokinase, platelet (PFKP), transcript variant 1, mRNA [NM_002627]
PHEX	CLL	NBC	Novel		Homo sapiens phosphate regulating endopeptidase homolog, X-linked (PHEX), mRNA [NM_000444]
PHF20L1	CLL	NBC	Novel		Homo sapiens PHD finger protein 20-like 1 (PHF20L1), transcript variant 1, mRNA [NM_016018], Homo sapiens PHD finger protein 20-like 1 (PHF20L1), transcript variant 2, mRNA [NM_032205], Homo sapiens PHD finger protein 20-like 1 (PHF20L1), transcript variant 3, mRNA [NM_198513]
PLD6	CLL		Novel		Homo sapiens phospholipase D family, member 6 (PLD6), mRNA [NM_178836]
PLDN (BLOC1S6)	CLL	NBC	Novel		Homo sapiens pallidin homolog (mouse) (PLDN), mRNA [NM_012388], biogenesis of lysosomal organelles complex-1, subunit 6, pallidin (BLOC1S6)
PLEK2	CLL		Novel		Homo sapiens pleckstrin 2 (PLEK2), mRNA [NM_016445]
POU2AF1	CLL		[83]	Mouse B splenocytes	Homo sapiens POU class 2 associating factor 1 (POU2AF1), mRNA [NM_006235]
PPFIA3	CLL		Novel		Homo sapiens protein tyrosine phosphatase, receptor type, f polypeptide (PTPRF), interacting protein (liprin), alpha 3 (PPFIA3), mRNA [NM_003660]
PPM1K	CLL	NBC	Novel		Homo sapiens protein phosphatase, Mg2+/Mn2+ dependent, 1K (PPM1K), nuclear gene encoding mitochondrial protein, mRNA [NM_152542], protein phosphatase, Mg2+/Mn2+ dependent, 1K [Source:HGNC Symbol;Acc:25415] [ENST00000514204]
PRDM15	CLL		Novel		PR domain containing 15 [Source:HGNC Symbol;Acc:13999] [ENST00000447207]
QSOX1	CLL	NBC	[29]	Human B cells (PB)	Homo sapiens quiescin Q6 sulfhydryl oxidase 1 (QSOX1), transcript variant 1, mRNA [NM_002826]
RAB30	CLL		Novel		RAB30, member RAS oncogene family [Source:HGNC Symbol;Acc:9770] [ENST00000533486]
RAB3B		NBC	Novel		Homo sapiens RAB3B, member RAS oncogene family (RAB3B), mRNA [NM_002867]
RASL10A	CLL	NBC	Novel		Homo sapiens RAS-like, family 10, member A (RASL10A), transcript variant 2, mRNA [NM_001007279]
RGS11	CLL		Novel		Homo sapiens regulator of G-protein signaling 11 (RGS11), transcript variant 2, mRNA [NM_003834]
RMI2	CLL		Novel		Homo sapiens RMI2, RecQ mediated genome instability 2, homolog (S. cerevisiae) (RMI2), mRNA [NM_152308]
RNF125	CLL		[84]	Human mononuclear cells (PB)	Homo sapiens ring finger protein 125 (RNF125), mRNA [NM_017831]
RNF19A	CLL	NBC	Novel		Homo sapiens ring finger protein 19A (RNF19A), transcript variant 1, mRNA [NM_183419]
RNF34		NBC	Novel		Homo sapiens ring finger protein 34 (RNF34), transcript variant 1, mRNA [NM_194271]
RPS6KA2	CLL		Novel		Homo sapiens ribosomal protein S6 kinase, 90kDa, polypeptide 2 (RPS6KA2), transcript variant 1, mRNA [NM_021135]
RPS6KA5		NBC	Novel		Homo sapiens ribosomal protein S6 kinase, 90kDa, polypeptide 5 (RPS6KA5), transcript variant 2, mRNA [NM_182398]
RRAGD		NBC	[29]	Human B cells (PB)	Homo sapiens Ras-related GTP binding D (RRAGD), mRNA [NM_021244]
SCN4A	CLL	NBC	Novel		Homo sapiens sodium channel, voltage-gated, type IV, alpha subunit (SCN4A), mRNA [NM_000334]
SERP1	CLL		Novel		stress-associated endoplasmic reticulum protein 1 [Source:HGNC Symbol;Acc:10759] [ENST00000490945]
SGSH	CLL		Novel		Homo sapiens N-sulfoglucosamine sulfohydrolase (SGSH), mRNA [NM_000199]
SIGLEC10	CLL		Novel		Homo sapiens sialic acid binding Ig-like lectin 10 (SIGLEC10), transcript variant 1, mRNA [NM_033130]
SLA	CLL	NBC	[29]	Human B cells (PB)	Homo sapiens Src-like-adaptor (SLA), transcript variant 1, mRNA [NM_001045556]
SLC24A3	CLL		Novel		Homo sapiens solute carrier family 24 (sodium/potassium/calcium exchanger), member 3 (SLC24A3), mRNA [NM_020689]
SLC26A11	CLL	NBC	Novel		Homo sapiens solute carrier family 26, member 11 (SLC26A11), transcript variant 2, mRNA [NM_173626]
SLC26A4		NBC	[85]	Human bronchial epithelial cells	Homo sapiens solute carrier family 26, member 4 (SLC26A4), mRNA [NM_000441]
SLC30A4	CLL	NBC	Novel		Homo sapiens solute carrier family 30 (zinc transporter), member 4 (SLC30A4), mRNA [NM_013309], solute carrier family 30 (zinc transporter), member 4 [Source:HGNC Symbol;Acc:11015] [ENST00000261867]
SLC37A3	CLL	NBC	Novel		Homo sapiens solute carrier family 37 (glycerol-3-phosphate transporter), member 3 (SLC37A3), transcript variant 1, mRNA [NM_207113], Homo sapiens solute carrier family 37 (glycerol-3-phosphate transporter), member 3 (SLC37A3), transcript variant 2, mRNA [NM_032295]
SLC39A8	CLL	NBC	[52]	Human T cells (CB)	Homo sapiens solute carrier family 39 (zinc transporter), member 8 (SLC39A8), transcript variant 1, mRNA [NM_022154]
SLC41A1	CLL		Novel		Homo sapiens solute carrier family 41, member 1 (SLC41A1), mRNA [NM_173854]
SLC47A1	CLL		Novel		Homo sapiens solute carrier family 47, member 1 (SLC47A1), mRNA [NM_018242]
SLC5A12	CLL		Novel		Homo sapiens solute carrier family 5 (sodium/glucose cotransporter), member 12 (SLC5A12), mRNA [NM_178498]
SNX8	CLL	NBC	Novel		Homo sapiens sorting nexin 8 (SNX8), mRNA [NM_013321], Homo sapiens cDNA, FLJ96764, highly similar to Homo sapiens sorting nexin 8 (SNX8), mRNA. [AK315670]
SOAT1		NBC	Novel		Homo sapiens sterol O-acyltransferase 1 (SOAT1), nuclear gene encoding mitochondrial protein, transcript variant 688113, mRNA [NM_003101]
SOCS1	CLL	NBC	[52,53,55,62-65,86-91]	Human T cells (CB); Mouse T splenocytes; HUVEC; Breast cancer cells; Human keratinocytes; Mouse dendritic cells; Human APL cell line; Human neutrophils; Mouse bone marrow macrophages; Non small cell lung carcinoma cell line; Human airway smooth muscle cel	Homo sapiens suppressor of cytokine signaling 1 (SOCS1), mRNA [NM_003745]
SPAG1	CLL	NBC	[29]	Human B cells (PB)	Homo sapiens sperm associated antigen 1 (SPAG1), transcript variant 1, mRNA [NM_003114]
SPINT2	CLL	NBC	[29,52]	Human B cells (PB); Human T cells (CB)	Homo sapiens serine peptidase inhibitor, Kunitz type, 2 (SPINT2), transcript variant a, mRNA [NM_021102]
SREBF1	CLL	NBC	[92]	Porcine vascular endothelial cells	Homo sapiens sterol regulatory element binding transcription factor 1 (SREBF1), transcript variant 1, mRNA [NM_001005291]
ST8SIA4	CLL	NBC	Novel		Homo sapiens ST8 alpha-N-acetyl-neuraminide alpha-2,8-sialyltransferase 4 (ST8SIA4), transcript variant 1, mRNA [NM_005668]
STAMBPL1	CLL		Novel		Homo sapiens STAM binding protein-like 1 (STAMBPL1), mRNA [NM_020799]
STK17B	CLL		[52]	Human T cells (CB)	Homo sapiens serine/threonine kinase 17b (STK17B), mRNA [NM_004226]
SUSD2	CLL		Novel		Homo sapiens sushi domain containing 2 (SUSD2), mRNA [NM_019601]
TBC1D8	CLL	NBC	[29]	Human B cells (PB)	Homo sapiens TBC1 domain family, member 8 (with GRAM domain) (TBC1D8), mRNA [NM_001102426]
TBXAS1	CLL		Novel		Homo sapiens thromboxane A synthase 1 (platelet) (TBXAS1), transcript variant 5, mRNA [NM_001166254]
TGM2		NBC	[55,93]	Breast cancer cells; Human macrophages; Mouse macrophages	Homo sapiens transglutaminase 2 (C polypeptide, protein-glutamine-gamma-glutamyltransferase) (TGM2), transcript variant 1, mRNA [NM_004613]
TLR10	CLL		Novel		Homo sapiens toll-like receptor 10 (TLR10), transcript variant 1, mRNA [NM_030956]
TLR7	CLL	NBC	[29]	Human B cells (PB)	Homo sapiens toll-like receptor 7 (TLR7), mRNA [NM_016562]
TMEM71	CLL	NBC	Novel		Homo sapiens transmembrane protein 71 (TMEM71), transcript variant 1, mRNA [NM_144649]
TMTC4	CLL		Novel		Homo sapiens transmembrane and tetratricopeptide repeat containing 4 (TMTC4), transcript variant 1, mRNA [NM_032813]
TREML2	CLL	NBC	Novel		Homo sapiens triggering receptor expressed on myeloid cells-like 2 (TREML2), mRNA [NM_024807]
TRPM4	CLL		Novel		Homo sapiens transient receptor potential cation channel, subfamily M, member 4 (TRPM4), transcript variant 1, mRNA [NM_017636]
VDR	CLL	NBC	[94,95]	Human B cells (PB)	Homo sapiens vitamin D (1,25- dihydroxyvitamin D3) receptor (VDR), transcript variant 2, mRNA [NM_001017535]
VMP1	CLL	NBC	Novel		Homo sapiens vacuole membrane protein 1 (VMP1), mRNA [NM_030938], Homo sapiens transmembrane protein 49, mRNA (cDNA clone IMAGE:4295896), with apparent retained intron. [BC024020]
VSIG10L	CLL		Novel		Homo sapiens V-set and immunoglobulin domain containing 10 like (VSIG10L), mRNA [NM_001163922]
WDFY4	CLL	NBC	Novel		Homo sapiens WDFY family member 4 (WDFY4), mRNA [NM_020945], WDFY family member 4 [Source:HGNC Symbol;Acc:29323] [ENST00000374161]
WDR66	CLL		Novel		Homo sapiens WD repeat domain 66 (WDR66), transcript variant 1, mRNA [NM_144668]
WNT11	CLL		Novel		Homo sapiens wingless-type MMTV integration site family, member 11 (WNT11), mRNA [NM_004626]
WNT5B	CLL		Novel		Homo sapiens wingless-type MMTV integration site family, member 5B (WNT5B), transcript variant 2, mRNA [NM_030775]
XBP1	CLL	NBC	[28,29,96]	Human B cells (PB); Mouse B splenocytes	Homo sapiens X-box binding protein 1 (XBP1), transcript variant 1, mRNA [NM_005080], Homo sapiens X-box binding protein 1 (XBP1), transcript variant 2, mRNA [NM_001079539]
ZBTB8A	CLL	NBC	Novel		Homo sapiens zinc finger and BTB domain containing 8A (ZBTB8A), mRNA [NM_001040441]
ZC3HAV1L	CLL		Novel		Homo sapiens cDNA FLJ40837 fis, clone TRACH2013495. [AK098156]
ZNF107	CLL		Novel		Homo sapiens zinc finger protein 107 (ZNF107), transcript variant 1, mRNA [NM_016220]
ZNF443	CLL	NBC	[97]	Human T cells (PB)	Homo sapiens zinc finger protein 443 (ZNF443), mRNA [NM_005815]
ZNF680	CLL		Novel		Homo sapiens zinc finger protein 680 (ZNF680), transcript variant 1, mRNA [NM_178558]
AA854957	CLL	NBC	n.e.		aj70d02.s1 Soares_parathyroid_tumor_NbHPA Homo sapiens cDNA clone IMAGE:1401795 3', mRNA sequence [AA854957]
AF074982	CLL	NBC	n.e.		Homo sapiens full length insert cDNA YH65B08. [AF074982]
AK000925	CLL	NBC	n.e.		Homo sapiens cDNA FLJ10063 fis, clone HEMBA1001446. [AK000925]
AK094950	CLL	NBC	n.e.		Homo sapiens cDNA FLJ37631 fis, clone BRCOC2015944. [AK094950]
AK129547	CLL		n.e.		Homo sapiens cDNA FLJ26036 fis, clone PRS00145. [AK129547]
AL833696	CLL	NBC	n.e.		Homo sapiens mRNA; cDNA DKFZp667D139 (from clone DKFZp667D139). [AL833696]
BC033590		NBC	n.e.		Homo sapiens, clone IMAGE:4344826, mRNA. [BC033590]
CR620043	CLL		n.e.		full-length cDNA clone CS0DC001YP21 of Neuroblastoma Cot 25-normalized of Homo sapiens (human). [CR620043]
FLJ21408		NBC	n.e.		Homo sapiens hypothetical LOC400512 (FLJ21408), non-coding RNA [NR_037184]
FLJ23867	CLL		n.e.		Homo sapiens hypothetical protein FLJ23867 (FLJ23867), non-coding RNA [NR_026900]
LOC100128909	CLL	NBC	n.e.		PREDICTED: Homo sapiens hypothetical LOC100128909 (LOC100128909), partial miscRNA [XR_108975]
LOC100291666		NBC	n.e.		Homo sapiens serologically defined breast cancer antigen NY-BR-40 mRNA, partial cds. [AF308290]
LOC100507103	CLL		n.e.		PREDICTED: Homo sapiens hypothetical LOC100507103 (LOC100507103), partial miscRNA [XR_108974]
LOC100507254		NBC	n.e.		Homo sapiens, clone IMAGE:5583725, mRNA. [BC040870]
LOC100507429	CLL		n.e.		PREDICTED: Homo sapiens hypothetical LOC100507429 (LOC100507429), partial miscRNA [XR_110179]
LOC441461	CLL		n.e.		Homo sapiens hypothetical LOC441461 (LOC441461), non-coding RNA [NR_038853]
LOC84989	CLL	NBC	n.e.		Homo sapiens hypothetical LOC84989 (LOC84989), non-coding RNA [NR_027182]
THC2502237	CLL		n.e.		Q69QZ1_ORYSA (Q69QZ1) F-box protein-like, partial (7%) [THC2502237]
THC2551317	CLL		n.e.		IFM3_HUMAN (Q01628) Interferon-induced transmembrane protein 3 (Interferon-inducible protein 1-8U), partial (35%) [THC2551317]
THC2642650		NBC	n.e.		ALU7_HUMAN (P39194) Alu subfamily SQ sequence contamination warning entry, partial (7%) [THC2642650]
A_23_P121234	CLL		n.e.
A_24_P346859	CLL	NBC	n.e.
A_24_P392414	CLL		n.e.
A_24_P683553	CLL	NBC	n.e.
A_24_P915566		NBC	n.e.
A_24_P916299	CLL		n.e.
A_24_P942177		NBC	n.e.
A_32_P120211	CLL		n.e.
A_32_P13337	CLL	NBC	n.e.
A_32_P136204	CLL		n.e.
A_32_P152986	CLL		n.e.
A_32_P190181	CLL		n.e.
A_32_P195137	CLL		n.e.
A_32_P211414	CLL		n.e.
A_32_P215304	CLL		n.e.
A_32_P23187	CLL		n.e.
A_32_P41136	CLL		n.e.
A_32_P48329	CLL		n.e.
A_32_P57717	CLL		n.e.
A_32_P58029	CLL		n.e.
A_32_P77178		NBC	n.e.
A_32_P84714		NBC	n.e.
A_32_P88705	CLL	NBC	n.e.
ABCA1	CLL	NBC	Novel		Homo sapiens ATP-binding cassette, sub-family A (ABC1), member 1 (ABCA1), mRNA [NM_005502]
ABCG1	CLL		Novel		Homo sapiens ATP-binding cassette, sub-family G (WHITE), member 1 (ABCG1), transcript variant 5, mRNA [NM_207627]
APBB2		NBC	Novel		Homo sapiens amyloid beta (A4) precursor protein-binding, family B, member 2 (APBB2), transcript variant 3, mRNA [NM_173075]
C13orf15 (RGCC)	CLL		Novel		Homo sapiens chromosome 13 open reading frame 15 (C13orf15), mRNA [NM_014059], regulator of cell cycle (RGCC)
C16orf74	CLL		Novel		Homo sapiens chromosome 16 open reading frame 74 (C16orf74), mRNA [NM_206967]
C2orf89 (TRABD2A)	CLL		Novel		Homo sapiens chromosome 2 open reading frame 89 (C2orf89), mRNA [NM_001080824], TraB domain containing 2A (TRABD2A)
CASP10	CLL		Novel		Homo sapiens caspase 10, apoptosis-related cysteine peptidase (CASP10), transcript variant 1, mRNA [NM_032977]
CCR7	CLL		[28]	Mouse B splenocytes	Homo sapiens chemokine (C-C motif) receptor 7 (CCR7), mRNA [NM_001838]
CEACAM1	CLL		Novel		Homo sapiens carcinoembryonic antigen-related cell adhesion molecule 1 (biliary glycoprotein) (CEACAM1), transcript variant 1, mRNA [NM_001712]
CXCR3	CLL		Novel		Homo sapiens chemokine (C-X-C motif) receptor 3 (CXCR3), transcript variant 1, mRNA [NM_001504]
DFNB31	CLL		Novel		deafness, autosomal recessive 31 [Source:HGNC Symbol;Acc:16361] [ENST00000374057]
EGR3	CLL		Novel		Homo sapiens early growth response 3 (EGR3), transcript variant 1, mRNA [NM_004430]
ENC1	CLL		Novel		Homo sapiens ectodermal-neural cortex 1 (with BTB-like domain) (ENC1), mRNA [NM_003633]
FAM65B	CLL		Novel		Homo sapiens family with sequence similarity 65, member B (FAM65B), transcript variant 2, mRNA [NM_015864]
FAM69B		NBC	Novel		Homo sapiens family with sequence similarity 69, member B (FAM69B), mRNA [NM_152421]
FCGBP	CLL	NBC	Novel		Homo sapiens Fc fragment of IgG binding protein (FCGBP), mRNA [NM_003890]
FGR	CLL		Novel		Homo sapiens Gardner-Rasheed feline sarcoma viral (v-fgr) oncogene homolog (FGR), transcript variant 2, mRNA [NM_001042747]
GABRA3	CLL	NBC	Novel		Homo sapiens gamma-aminobutyric acid (GABA) A receptor, alpha 3 (GABRA3), mRNA [NM_000808]
GADD45B	CLL		[51]	Mouse T splenocytes	Homo sapiens growth arrest and DNA-damage-inducible, beta (GADD45B), mRNA [NM_015675]
GPA33		NBC	Novel		Homo sapiens glycoprotein A33 (transmembrane) (GPA33), mRNA [NM_005814]
GRASP		NBC	Novel		Homo sapiens GRP1 (general receptor for phosphoinositides 1)-associated scaffold protein (GRASP), mRNA [NM_181711]
ICOSLG	CLL		Novel		inducible T-cell co-stimulator ligand [Source:HGNC Symbol;Acc:17087] [ENST00000407780]
IGFBP4	CLL		[51]	Mouse T splenocytes	Homo sapiens insulin-like growth factor binding protein 4 (IGFBP4), mRNA [NM_001552]
IQSEC1	CLL		Novel		Homo sapiens IQ motif and Sec7 domain 1 (IQSEC1), transcript variant 2, mRNA [NM_014869]
JUN	CLL		[98]	Human myelomonocytic cell line	Homo sapiens jun proto-oncogene (JUN), mRNA [NM_002228]
KLF10	CLL		Novel		Homo sapiens Kruppel-like factor 10 (KLF10), transcript variant 1, mRNA [NM_005655]
LAPTM5	CLL	NBC	Novel		Homo sapiens lysosomal protein transmembrane 5 (LAPTM5), mRNA [NM_006762]
LY86	CLL		Novel		Homo sapiens lymphocyte antigen 86 (LY86), mRNA [NM_004271]
MNDA	CLL		Novel		Homo sapiens myeloid cell nuclear differentiation antigen (MNDA), mRNA [NM_002432]
NR4A2	CLL		Novel		Homo sapiens nuclear receptor subfamily 4, group A, member 2 (NR4A2), mRNA [NM_006186]
PIGR	CLL		Novel		Homo sapiens polymeric immunoglobulin receptor (PIGR), mRNA [NM_002644]
RASGEF1B	CLL		Novel		Homo sapiens RasGEF domain family, member 1B (RASGEF1B), mRNA [NM_152545]
RCSD1	CLL		Novel		Homo sapiens RCSD domain containing 1 (RCSD1), mRNA [NM_052862]
RGS2		NBC	Novel		Homo sapiens regulator of G-protein signaling 2, 24kDa (RGS2), mRNA [NM_002923]
SIDT1	CLL		Novel		Homo sapiens SID1 transmembrane family, member 1 (SIDT1), mRNA [NM_017699]
SLC2A5		NBC	Novel		Homo sapiens solute carrier family 2 (facilitated glucose/fructose transporter), member 5 (SLC2A5), transcript variant 1, mRNA [NM_003039]
TCF7	CLL		[52,99-100]	Human T cells (CB); Human T cells (PB); Mouse T splenocytes	Homo sapiens transcription factor 7 (T-cell specific, HMG-box) (TCF7), transcript variant 1, mRNA [NM_003202]
TKTL1	CLL		Novel		Homo sapiens transketolase-like 1 (TKTL1), transcript variant 1, mRNA [NM_012253]
TMEM2	CLL		Novel		Homo sapiens transmembrane protein 2 (TMEM2), transcript variant 1, mRNA [NM_013390]
TMX4	CLL		Novel		thioredoxin-related transmembrane protein 4 [Source:HGNC Symbol;Acc:25237] [ENST00000462384]
VAV2	CLL		Novel		Homo sapiens vav 2 guanine nucleotide exchange factor (VAV2), transcript variant 2, mRNA [NM_003371]
AF086547	CLL		n.e.		Homo sapiens full length insert cDNA clone ZE12B03. [AF086547]
AK092681	CLL		n.e.		Homo sapiens cDNA FLJ35362 fis, clone SKMUS2000330. [AK092681]
AL355688	CLL		n.e.		Homo sapiens EST from clone 208499, full insert. [AL355688]
AL833005	CLL		n.e.		Homo sapiens mRNA; cDNA DKFZp666D074 (from clone DKFZp666D074) [AL833005]
AV756170	CLL		n.e.		AV756170 BM Homo sapiens cDNA clone BMFBGA09 5', mRNA sequence [AV756170]
BU532663	CLL		n.e.		AGENCOURT_10205141 NIH_MGC_126 Homo sapiens cDNA clone IMAGE:6558480 5', mRNA sequence [BU532663]
LOC100506504		NBC	n.e.		PREDICTED: Homo sapiens hypothetical protein LOC100506504 (LOC100506504), mRNA [XM_003118494]
THC2633920	CLL	NBC	n.e.		Q3RFB1_XYLFA (Q3RFB1) Aminotransferase, class I and II, partial (4%) [THC2633920]
THC2690931	CLL		n.e.		AF235005 suppression of tumorigenicity 16 protein {Homo sapiens} (exp=-1; wgp=0; cg=0), partial (13%) [THC2690931]
A_32_P234405	CLL		n.e.
A_32_P116957		NBC	n.e.
Abbreviations: n.e., not evaluable; PB, peripheral blood; CB, cord blood; HUVEC, human vascular endothelial cells
Additional references (51-100)
51. Chen Z, Lund R, Aittokallio T, Kosonen M, Nevalainen O et al. (2003) Identification of novel IL-4/Stat6-regulated genes in T lymphocytes. J Immunol 171: 3627-3635.
52. Lund R, Ahlfors H, Kainonen E, Lahesmaa AM, Dixon C et al. (2005) Identification of genes involved in the initiation of human Th1 or Th2 cell commitment. Eur J Immunol 35: 3307-3319.
53. Lee YW, Eum SY, Chen KC, Hennig B, Toborek M (2004) Gene expression profile in interleukin-4-stimulated human vascular endothelial cells. Mol Med 10: 19-27.
54. Chaitidis P, O'Donnell V, Kuban RJ, Bermudez-Fajardo A, Ungethuem U et al. (2005) Gene expression alterations of human peripheral blood monocytes induced by medium-term treatment with the TH2-cytokines interleukin-4 and -13. Cytokine 30: 366-377.
55. Zhang WJ, Li BH, Yang XZ, Li PD, Yuan Q et al. (2008) IL-4-induced Stat6 activities affect apoptosis and gene expression in breast cancer cells. Cytokine 42: 39-47.
56. Arguni E, Arima M, Tsuruoka N, Sakamoto A, Hatano M et al. (2006) JunD/AP-1 and STAT3 are the major enhancer molecules for high Bcl6 expression in germinal center B cells. Int Immunol 18: 1079-1089.
57. Liddiard K, Welch JS, Lozach J, Heinz S, Glass CK et al. (2006) Greaves DR. Interleukin-4 induction of the CC chemokine TARC (CCL17) in murine macrophages is mediated by multiple STAT6 sites in the TARC gene promoter. BMC Mol Biol 7: 45.
58. Hogaboam CM, Bone-Larson CL, Lipinski S, Lukacs NW, Chensue SW et al. (1999) Differential monocyte chemoattractant protein-1 and chemokine receptor 2 expression by murine lung fibroblasts derived from Th1- and Th2-type pulmonary granuloma models. J Immunol 163: 2193-2201.
59. Kretschmer B, Lüthje K, Guse AH, Ehrlich S, Koch-Nolte F et al. (2007) CD83 modulates B cell function in vitro: increased IL-10 and reduced Ig secretion by CD83Tg B cells. PloS ONE 2: 755.
60. Van den Bossche J, Bogaert P, van Hengel J, Guérin CJ, Berx G et al. (2009) Alternatively activated macrophages engage in homotypic and heterotypic interactions through IL-4 and polyamine-induced E-cadherin/catenin complexes. Blood 114: 4664-4674.
61. Ueta M, Mizushima K, Yokoi N, Naito Y, Kinoshita S (2010) Expression of the interleukin-4 receptor α in human conjunctival epithelial cells. Br J Ophthalmol 94: 1239-1243.
62. Yu CR, Mahdi RM, Ebong S, Vistica BP, Chen J et al. (2004) Cell proliferation and STAT6 pathways are negatively regulated in T cells by STAT1 and suppressors of cytokine signaling. J Immunol 173: 737-746.
63. Federici M, Giustizieri ML, Scarponi C, Girolomoni G, Albanesi C (2002) Impaired IFN-gamma-dependent inflammatory responses in human keratinocytes overexpressing the suppressor of cytokine signaling 1. J Immunol 169: 434-442.
64. Jackson SH, Yu CR, Mahdi RM, Ebong S, Egwuagu CE (2004) Dendritic cell maturation requires STAT1 and is under feedback regulation by suppressors of cytokine signaling. J Immunol 172: 2307-2315.
65. Ratthe C, Girard D (2008) Investigation of the interleukin (IL)-4/IL-4 receptor system in promyelocytic leukaemia PLB-985 cells during differentiation toward neutrophil-like phenotype: mechanism involved in IL-4-induced SOCS3 protein expression. Br J Haematol 140: 59-70.
66. Richard M, Veilleux P, Rouleau M, Paquin R, Beaulieu AD (2002) The expression pattern of the ITIM-bearing lectin CLECSF6 in neutrophils suggests a key role in the control of inflammation. J Leuk Biol 71: 871-880.
67. Lossos IS, Alizadeh AA, Rajapaksa R, Tibshirani R, Levy R et al. (2003) HGAL is a novel interleukin-4-inducible gene that strongly predicts survival in diffuse large B-cell lymphoma. Blood 101: 433-440.
68. Zhu J, Guo L, Min B, Watson CJ, Hu-Li J et al. (2002) Growth factor independent-1 induced by IL-4 regulates Th2 cell proliferation. Immunity 16: 733-744.
69. Horio S, Fujimoto K, Mizuguchi H, Fukui H (2010) Interleukin-4 up-regulates histamine H1 receptors by activation of H1 receptor gene transcription. Naunyn Schmiedebergs Arch Pharmacol 381: 305-313.
70. Plander M, Seegers S, Ugocsai P, Diermeier-Daucher S, Ivanyi J et al. (2009) Different proliferative and survival capacity of CLL-cells in a newly established in vitro model for pseudofollicles. Leukemia 23: 2118-2128.
71. Jansen JH, van der Harst D, Wientjens GJ, Kooy-Winkelaar YM, Brand A et al. (1992) Induction of CD11a/leukocyte function antigen-1 and CD54/intercellular adhesion molecule-1 on hairy cell leukemia cells is accompanied by enhanced susceptibility to T-cell but not lymphokine-activated killer-cell cytotoxicity. Blood 80: 478-483.
72. Fabricius D, Breckerbohm L, Vollmer A, Queudeville M, Eckhoff SM et al. (2011) Acute lymphoblastic leukemia cells treated with CpG oligodeoxynucleotides, IL-4 and CD40 ligand facilitate enhanced anti-leukemic CTL responses. Leukemia 25: 1111-1121.
73. Toru H, Kinashi T, Ra C, Nonoyama S, Yata J et al. (1997) Interleukin-4 induces homotypic aggregation of human mast cells by promoting LFA-1/ICAM-1 adhesion molecules. Blood 89: 3296-3302.
74. Garner CM, Richards GM, Adu D, Pall AA, Taylor CM et al. (1994) Intercellular adhesion molecule-1 (ICAM-1) and vascular cell adhesion molecule-1 (VCAM-1) expression and function on cultured human glomerular epithelial cells. Clin Exp Immunol 95: 322-326.
75. Obiri NI, Tandon N, Puri RK (1995) Up-regulation of intercellular adhesion molecule 1 (ICAM-1) on human renal cell carcinoma cells by interleukin-4. Int J Cancer 61: 635-642.
76. Yannariello-brown J, Hallberg CK, Haberle H, Brysk MM, Jiang Z et al. (1998) Cytokine modulation of human corneal epithelial cell ICAM-1 (CD54) expression. Exp Eye Res 67: 383-393.
77. Shimada H, Eguchi K, Ueki Y, Nakashima M, Yamashita I et al. (1994) Interleukin 4 increases human synovial cell expression of VCAM-1 and T cell binding. Ann Rheum Dis 53: 601-607.
78. Kawaguchi M, Kokubu F, Kuga H, Matsukura S, Hoshino H et al. (2001) Modulation of bronchial epithelial cells by IL-17. J Allergy Clin Immunol 108: 804-809.
79. Chu CC, Paul WE (1997) Fig1, an interleukin 4-induced mouse B cell gene isolated by cDNA representational difference analysis. Proc Natl Acad Sci USA 94: 2507-2512.
80. Berger AE, Carter DB, Hankey SO, McEwan RN (1993) Cytokine regulation of the interleukin-1 receptor antagonist protein in U937 cells. Eur J Immunol 23: 39-45.
81. Edwards JP, Fujii H, Zhou AX, Creemers J, Unutmaz D et al (2013) Regulation of the expression of GARP/latent TGF-β1 complexes on mouse T cells and their role in regulatory T cell and Th17 differentiation. J Immunol 190: 5506-5515.
82. Venugopal P, Sivaraman S, Huang XK, Nayini J, Gregory SA et al. (2000) Effects of cytokines on CD20 antigen expression on tumor cells from patients with chronic lymphocytic leukemia. Leuk Res 24: 411-415.
83. Stevens S, Wang L, Roeder RG (1999) Functional analysis of the OCA-B promoter. J Immunol 162: 5327-5336.
84. Shoji-Kawata S, Zhong Q, Kameoka M, Iwabu Y, Sapsutthipas S et al. (2007) The RING finger ubiquitin ligase RNF125/TRAC-1 down-modulates HIV-1 replication in primary human peripheral blood mononuclear cells. Virology 368: 191-204.
85. Pedemonte N, Caci E, Sondo E, Caputo A, Rhoden K et al. (2007) Thiocyanate transport in resting and IL-4-stimulated human bronchial epithelial cells: role of pendrin and anion channels. J Immunol 178: 5144-5153.
86. Ratthe C, Pelletier M, Chiasson S, Girard D (2007) Molecular mechanisms involved in interleukin-4-induced human neutrophils: expression and regulation of suppressor of cytokine signaling. J Leuk Biol 81: 1287-1296.
87. Dickensheets H, Vazquez N, Sheikh F, Gingras S, Murray PJ et al. (2007) Suppressor of cytokine signaling-1 is an IL-4-inducible gene in macrophages and feedback inhibits IL-4 signaling. Genes Immun 8: 21-27.
88. Park SJ, Kim TH, Jun YJ, Lee SH, Ryu HY et al. (2013) Chronic rhinosinusitis with polyps and without polyps is associated with increased expression of suppressors of cytokine signaling 1 and 3. J Allergy Clin Immunol 131: 772-780.
89. Hebenstreit D, Luft P, Schmiedlechner A, Regl G, Frischauf AM et al. (2003) IL-4 and IL-13 induce SOCS-1 gene expression in A549 cells by three functional STAT6-binding motifs located upstream of the transcription initiation site. J Immunol 171: 5901-5907.
90. De Sepulveda P, Okkenhaug K, Rose JL, Hawley RG, Dubreuil P et al. (1999) Socs1 binds to multiple signalling proteins and suppresses steel factor-dependent proliferation. EMBO J 18: 904-915.
91. Moynihan BJ, Tolloczko B, El Bassam S, Ferraro P, Michoud MC et al. (2008) IFN-gamma, IL-4 and IL-13 modulate responsiveness of human airway smooth muscle cells to IL-13. Respir Res 9: 84.
92. Black SM, Schott ME, Batdorf BH, Benson BA, Rutherford MS et al. (2010) IL-4 induces protection of vascular endothelial cells against killing by complement and melittin through lipid biosynthesis. Eur J Immunol 40: 803-812.
93. Martinez FO, Helming L, Milde R, Varin A, Melgert BN et al. (2013) Genetic programs expressed in resting and IL-4 alternatively activated mouse and human macrophages: similarities and differences. Blood 121: 57-69.
94. Morgan JW, Morgan DM, Lasky SR, Ford D, Kouttab N (1996) Requirements for induction of vitamin D-mediated gene regulation in normal human B lymphocytes. J Immunol 157: 2900-2908.
95. Edfeldt K, Liu PT, Chun R, Fabri M, Schenk M et al. (2010) T-cell cytokines differentially control human monocyte antimicrobial responses by regulating vitamin D metabolism. Proc Natl Acad Sci USA 107: 22593-22598.
96. Iwakoshi NN, Lee AH, Vallabhajosyula P, Otipoby KL, Rajewsky K et al. (2003) Plasma cell differentiation and the unfolded protein response intersect at the transcription factor XBP-1. Nat Immunol 4: 321-329.
97. Lund RJ, Löytömäki M, Naumanen T, Dixon C, Chen Z et al. (2007) Genome-wide identification of novel genes involved in early Th1 and Th2 cell differentiation. J Immunol 178: 3648-3660.
98. Ouaaz F, Sola B, Issaly F, Kolb JP, Davi F et al. (1994) Growth arrest and terminal differentiation of leukemic myelomonocytic cells induced through ligation of surface CD23 antigen. Blood 84: 3095-3104.
99. Hebenstreit D, Giaisi M, Treiber MK, Zhang XB, Mi HF et al. (2008) LEF-1 negatively controls interleukin-4 expression through a proximal promoter regulatory element. J Biol Chem 283: 22490-22497.
100. Maier E, Hebenstreit D, Posselt G, Hammerl P, Duschl A et al. (2011) Inhibition of suppressive T cell factor 1 (TCF-1) isoforms in naive CD4+ T cells is mediated by IL-4/STAT6 signaling. J Biol Chem 286: 919-928.
