# Supplementary material for: The Gene Expression Response of Chronic Lymphocytic Leukemia Cells to IL-4 Is Specific, Depends on ZAP-70 Status and Is Differentially Affected by an NFκB Inhibitor
Source: PLoS One. 2014 Oct 3;9(10):e109533. doi: 10.1371/journal.pone.0109533 (PMC4184842; doi:10.1371/journal.pone.0109533)
Supplement: Table S6 — Gene expression changes induced by culture not counteracted by IL-4 in CLL. (XLS) [file pone.0109533.s009.xls]

## Sheet: Table S6
Table S6. Gene expression changes induced by culture not counteracted by IL-4 in CLL
ProbeName	GeneSymbol	p-value*	Fold change Ctrl vs Pre§	Fold change IL-4 vs Ctrl	Fold change IL-4 vs Pre	Description
A_23_P212204	SETD5	2.76426e-11	8.23492	-1.012	8.13726	Homo sapiens mRNA; cDNA DKFZp686A20205 (from clone DKFZp686A20205). [BX648380]
A_23_P259103	C5orf54	2.26256e-08	6.8213	-1.0774	6.33127	Homo sapiens chromosome 5 open reading frame 54 (C5orf54), mRNA [NM_022090]
A_23_P99360	TRIM13	0.00092977	6.62047	1.01499	6.71973	Homo sapiens tripartite motif containing 13 (TRIM13), transcript variant 3, mRNA [NM_213590]
A_24_P99046	STK38L	8.25044e-09	6.01593	1.06562	6.41072	Homo sapiens serine/threonine kinase 38 like (STK38L), mRNA [NM_015000]
A_23_P422851	CABLES1	0.00358722	5.6663	-1.65478	3.42421	Homo sapiens Cdk5 and Abl enzyme substrate 1 (CABLES1), transcript variant 1, mRNA [NM_138375]
A_23_P201979	CREM	0.00446745	5.54782	-1.17902	4.70546	Homo sapiens cAMP responsive element modulator (CREM), transcript variant 19, mRNA [NM_183013]
A_23_P336728	DKFZP564C152	6.92757e-05	5.4203	-1.14997	4.71342	Homo sapiens mRNA; cDNA DKFZp564C152 (from clone DKFZp564C152) [AL049980]
A_23_P320530	ZNF780A	5.1756e-06	5.34728	-1.0367	5.15799	Homo sapiens zinc finger protein 780A (ZNF780A), transcript variant 2, mRNA [NM_001010880]
A_32_P117170	NAPEPLD	2.83507e-09	5.05173	-1.03946	4.85997	Homo sapiens N-acyl phosphatidylethanolamine phospholipase D (NAPEPLD), transcript variant 1, mRNA [NM_001122838]
A_24_P225616	RRM2	3.81154e-05	5.04959	-1.50019	3.36596	Homo sapiens ribonucleotide reductase M2 (RRM2), transcript variant 2, mRNA [NM_001034]
A_32_P63086	SKIL	1.17765e-07	5.03385	-1.13054	4.45259	Homo sapiens SKI-like oncogene (SKIL), transcript variant 1, mRNA [NM_005414]
A_23_P168810	FAM200A	9.29961e-08	4.97798	1.01375	5.04641	Homo sapiens family with sequence similarity 200, member A (FAM200A), mRNA [NM_145111]
A_24_P173234	ZNF613	1.24958e-10	4.82382	1.0008	4.82767	Homo sapiens zinc finger protein 613 (ZNF613), transcript variant 2, mRNA [NM_024840]
A_23_P154962	RIMBP3	1.80233e-06	4.80621	1.22552	5.8901	Homo sapiens RIMS binding protein 3 (RIMBP3), mRNA [NM_015672]
A_23_P82449	DFNA5	0.0176794	4.8054	-1.33919	3.58828	Homo sapiens deafness, autosomal dominant 5 (DFNA5), transcript variant 1, mRNA [NM_004403]
A_24_P110558	IGIP	2.34987e-07	4.79726	-1.01871	4.70915	Homo sapiens IgA-inducing protein (IGIP), mRNA [NM_001007189]
A_24_P54253	PARS2	9.29961e-08	4.67015	1.04545	4.88241	Homo sapiens prolyl-tRNA synthetase 2, mitochondrial (putative) (PARS2), mRNA [NM_152268]
A_23_P95612	BBS10	8.30928e-08	4.56501	1.11833	5.10521	Homo sapiens Bardet-Biedl syndrome 10 (BBS10), mRNA [NM_024685]
A_24_P849467	ZNF585A	2.16558e-05	4.5605	-1.11232	4.09998	zinc finger protein 585A [Source:HGNC Symbol;Acc:26305] [ENST00000356958]
A_23_P392435	KBTBD6	1.047e-05	4.54518	1.00648	4.57463	Homo sapiens kelch repeat and BTB (POZ) domain containing 6 (KBTBD6), mRNA [NM_152903]
A_24_P295709	SUV420H1	1.24269e-08	4.54042	1.12561	5.11075	suppressor of variegation 4-20 homolog 1 (Drosophila) [Source:HGNC Symbol;Acc:24283] [ENST00000304363]
A_24_P171075	CREM	0.0111617	4.54033	-1.14226	3.97486	Homo sapiens cAMP responsive element modulator (CREM), transcript variant 19, mRNA [NM_183013]
A_24_P934135	LOC100129406	0.00317372	4.48926	-1.46901	3.05597	Homo sapiens cDNA FLJ35472 fis, clone SMINT2007062. [AK092791]
A_32_P99171	CHST11	1.89413e-08	4.47558	-1.20328	3.71949	Homo sapiens carbohydrate (chondroitin 4) sulfotransferase 11 (CHST11), transcript variant 1, mRNA [NM_018413]
A_32_P162374	C18orf54	1.33808e-05	4.47225	-1.26179	3.54437	Homo sapiens chromosome 18 open reading frame 54 (C18orf54), mRNA [NM_173529]
A_23_P28246	SLC23A3	7.65511e-07	4.35684	-1.00855	4.3199	Homo sapiens solute carrier family 23, member 3 (SLC23A3), transcript variant 1, mRNA [NM_144712]
A_32_P235796	BBS12	1.62687e-07	4.34326	-1.12663	3.85509	Homo sapiens Bardet-Biedl syndrome 12 (BBS12), transcript variant 2, mRNA [NM_152618]
A_23_P422144	FAM43A	0.00119669	4.33182	-1.9999	2.16602	Homo sapiens family with sequence similarity 43, member A (FAM43A), mRNA [NM_153690]
A_32_P177300	ZADH2	1.65088e-06	4.32403	-1.07942	4.00588	zinc binding alcohol dehydrogenase domain containing 2 [Source:HGNC Symbol;Acc:28697] [ENST00000322342]
A_24_P25470	ZNF586	8.8241e-06	4.31566	1.03863	4.48239	Homo sapiens zinc finger protein 586, mRNA (cDNA clone IMAGE:5225593), complete cds. [BC027922]
A_23_P405707	BCOR	5.75397e-07	4.29894	1.02886	4.42303	BCL6 corepressor [Source:HGNC Symbol;Acc:20893] [ENST00000490976]
A_23_P90542	ZNF540	4.9584e-05	4.29714	-1.03438	4.1543	Homo sapiens zinc finger protein 540 (ZNF540), transcript variant 2, mRNA [NM_152606]
A_23_P210445	L3MBTL1	5.36735e-05	4.27216	-1.05577	4.0465	Homo sapiens l(3)mbt-like 1 (Drosophila) (L3MBTL1), transcript variant II, mRNA [NM_032107]
A_23_P208143	ZNF397	8.36252e-08	4.26738	-1.16105	3.67545	Homo sapiens zinc finger protein 397 (ZNF397), transcript variant 1, mRNA [NM_001135178]
A_24_P413791	FUBP1	0.00205296	4.25455	-1.03382	4.11536	far upstream element (FUSE) binding protein 1 [Source:HGNC Symbol;Acc:4004] [ENST00000489495]
A_23_P32054	CAMSAP1	0.00346834	4.24654	-1.20256	3.53127	Homo sapiens calmodulin regulated spectrin-associated protein 1 (CAMSAP1), mRNA [NM_015447]
A_23_P413456	CIRBP	7.33071e-07	4.23081	1.01285	4.28516	Homo sapiens cold inducible RNA binding protein (CIRBP), transcript variant 2, non-coding RNA [NR_023312]
A_23_P12147	C1orf74	7.5654e-07	4.19416	1.02184	4.28577	Homo sapiens chromosome 1 open reading frame 74 (C1orf74), mRNA [NM_152485]
A_23_P380951	ZNF420	1.35711e-05	4.1928	-1.01617	4.12606	Homo sapiens zinc finger protein 420 (ZNF420), mRNA [NM_144689]
A_23_P322593	TAPT1-AS1	0.000561933	4.18868	-1.13192	3.70052	TAPT1 antisense RNA 1 (head to head) [Source:HGNC Symbol;Acc:26832] [ENST00000598538]
A_23_P373716	ZNF563	1.34436e-06	4.18075	1.03297	4.31861	Homo sapiens zinc finger protein 563, mRNA (cDNA clone MGC:26658 IMAGE:4794529), complete cds. [BC022523]
A_24_P360529	PDE7A	8.68344e-07	4.18055	1.29949	5.43257	Homo sapiens cAMP-specific cyclic nucleotide phosphodiesterase PDE7A3 mRNA, complete cds. [AF332652]
A_24_P926314	FAM173B	1.00315e-05	4.16078	-1.10505	3.76522	Homo sapiens family with sequence similarity 173, member B (FAM173B), transcript variant 1, mRNA [NM_199133]
A_32_P226620	ARHGAP31	5.96486e-05	4.14734	1.25317	5.19733	Rho GTPase activating protein 31 [Source:HGNC Symbol;Acc:29216] [ENST00000264245]
A_32_P179083	MGC21881	0.000343206	4.13802	-1.26788	3.26374	Homo sapiens uncharacterized locus MGC21881 (MGC21881), long non-coding RNA [NR_015363]
A_32_P146635	SESN3	0.00397019	4.12693	-1.58659	2.60114	Homo sapiens sestrin 3 (SESN3), transcript variant 1, mRNA [NM_144665]
A_23_P364236	MGA	1.54256e-05	4.12461	-1.13824	3.62368	Homo sapiens mRNA; cDNA DKFZp667M0810 (from clone DKFZp667M0810). [AL713737]
A_23_P54055	AJUBA	0.00274283	4.05107	-1.30564	3.10275	Homo sapiens ajuba LIM protein (AJUBA), transcript variant 1, mRNA [NM_032876]
A_23_P377616	CIRBP	1.84582e-07	4.01336	1.00579	4.03661	Homo sapiens cold inducible RNA binding protein (CIRBP), transcript variant 2, non-coding RNA [NR_023312]
A_24_P186342	ZFP14	0.000119122	3.99065	-1.14146	3.4961	Homo sapiens ZFP14 zinc finger protein (ZFP14), mRNA [NM_020917]
A_23_P165408	KLHL23	0.000693547	3.97558	-1.47451	2.6962	Homo sapiens kelch-like family member 23 (KLHL23), mRNA [NM_144711]
A_32_P190316	VTA1	1.03455e-07	3.97387	-1.03109	3.85405	Vps20-associated 1 homolog (S. cerevisiae) [Source:HGNC Symbol;Acc:20954] [ENST00000367630]
A_24_P328969	YIPF5	1.02615e-06	3.96432	1.01034	4.0053	Homo sapiens Yip1 domain family, member 5 (YIPF5), transcript variant 2, mRNA [NM_030799]
A_23_P59700	BET1	4.84023e-05	3.96077	-1.27215	3.11344	Homo sapiens Bet1 golgi vesicular membrane trafficking protein (BET1), mRNA [NM_005868]
A_24_P350437	THAP2	4.14274e-06	3.94381	-1.17515	3.356	Homo sapiens THAP domain containing, apoptosis associated protein 2 (THAP2), mRNA [NM_031435]
A_23_P76829	HOMEZ	8.34364e-08	3.9323	1.04585	4.11261	Homo sapiens homeobox and leucine zipper encoding (HOMEZ), mRNA [NM_020834]
A_23_P336796	GXYLT1	0.00103709	3.92913	1.03964	4.08487	Homo sapiens glucoside xylosyltransferase 1 (GXYLT1), transcript variant 1, mRNA [NM_173601]
A_23_P364544	C12orf60	3.99944e-06	3.89384	-1.1695	3.32948	Homo sapiens chromosome 12 open reading frame 60 (C12orf60), mRNA [NM_175874]
A_23_P103248	PIGM	3.1786e-08	3.88497	1.03076	4.00446	Homo sapiens phosphatidylinositol glycan anchor biosynthesis, class M (PIGM), mRNA [NM_145167]
A_32_P135890	HTATSF1P2	0.000696084	3.87056	1.03935	4.02285	Homo sapiens cDNA FLJ46534 fis, clone THYMU3037052, weakly similar to Homo sapiens HIV TAT specific factor 1 (HTATSF1). [AK128391]
A_24_P106794	NUDCD1	6.95307e-06	3.86981	1.23922	4.79556	Homo sapiens NudC domain containing 1 (NUDCD1), transcript variant 1, mRNA [NM_032869]
A_24_P267522	ZNF585A	6.41989e-06	3.84992	-1.16916	3.2929	Homo sapiens zinc finger protein 585A (ZNF585A), transcript variant 1, mRNA [NM_152655]
A_32_P163533	ZNF322	1.80233e-06	3.84077	1.04215	4.00265	Homo sapiens zinc finger protein 322 (ZNF322), transcript variant 1, mRNA [NM_001242797]
A_23_P333592	ZNF547	1.64793e-05	3.83162	-1.13414	3.37845	Homo sapiens zinc finger protein 547 (ZNF547), mRNA [NM_173631]
A_23_P301360	ZNF572	2.5459e-05	3.82882	1.09298	4.18481	Homo sapiens zinc finger protein 572 (ZNF572), mRNA [NM_152412]
A_24_P913666	MRPS11	2.34524e-05	3.79947	-1.16203	3.26968	mitochondrial ribosomal protein S11 [Source:HGNC Symbol;Acc:14050] [ENST00000559323]
A_23_P46690	TMEM81	0.00180297	3.79604	-1.29139	2.93949	Homo sapiens transmembrane protein 81 (TMEM81), mRNA [NM_203376]
A_24_P942850	PGAP1	0.0106082	3.76098	-1.24228	3.02749	Homo sapiens post-GPI attachment to proteins 1 (PGAP1), mRNA [NM_024989]
A_23_P168812	FAM200A	4.2481e-05	3.73994	1.01626	3.80075	Homo sapiens family with sequence similarity 200, member A (FAM200A), mRNA [NM_145111]
A_24_P141520	RIC3	0.00256239	3.73895	-1.01455	3.68535	Homo sapiens cDNA FLJ12235 fis, clone MAMMA1001243. [AK022297]
A_24_P181149	BBS10	5.50941e-08	3.73531	1.06772	3.98825	Homo sapiens Bardet-Biedl syndrome 10 (BBS10), mRNA [NM_024685]
A_23_P375566	STXBP4	0.000105093	3.72015	-1.17469	3.16692	Homo sapiens syntaxin binding protein 4 (STXBP4), mRNA [NM_178509]
A_23_P363472	NDFIP2	7.81261e-07	3.70167	1.52297	5.63754	Homo sapiens Nedd4 family interacting protein 2 (NDFIP2), transcript variant 1, mRNA [NM_019080]
A_24_P302785	RABL3	2.84394e-05	3.65111	1.03542	3.78043	Homo sapiens RAB, member of RAS oncogene family-like 3 (RABL3), mRNA [NM_173825]
A_23_P92184	WDR5B	2.39049e-05	3.64921	1.15065	4.19895	Homo sapiens WD repeat domain 5B (WDR5B), mRNA [NM_019069]
A_23_P318420	CTTNBP2NL	0.00255489	3.61849	1.06033	3.83679	Homo sapiens CTTNBP2 N-terminal like (CTTNBP2NL), mRNA [NM_018704]
A_23_P321377	C1orf216	1.30391e-05	3.60502	1.38168	4.98097	Homo sapiens chromosome 1 open reading frame 216 (C1orf216), mRNA [NM_152374]
A_23_P12746	MRC1	0.0324634	3.60376	1.03422	3.72709	Homo sapiens mannose receptor, C type 1 (MRC1), mRNA [NM_002438]
A_23_P135015	RGP1	0.000979635	3.59934	1.23125	4.43167	Homo sapiens RGP1 retrograde golgi transport homolog (S. cerevisiae) (RGP1), mRNA [NM_001080496]
A_23_P131676	ACKR3	0.0332766	3.58921	1.04975	3.76776	Homo sapiens atypical chemokine receptor 3 (ACKR3), mRNA [NM_020311]
A_23_P5742	CCDC121	0.00371465	3.57971	1.18704	4.24926	Homo sapiens coiled-coil domain containing 121 (CCDC121), transcript variant 3, mRNA [NM_024584]
A_23_P303423	SLAIN2	1.56936e-05	3.5682	-1.04195	3.42454	Homo sapiens SLAIN motif family, member 2 (SLAIN2), mRNA [NM_020846]
A_23_P255331	MGARP	0.00129138	3.5666	1.15395	4.11568	Homo sapiens mitochondria-localized glutamic acid-rich protein (MGARP), mRNA [NM_032623]
A_23_P144622	GNPDA1	1.6389e-05	3.56343	-1.12933	3.15534	Homo sapiens glucosamine-6-phosphate deaminase 1 (GNPDA1), mRNA [NM_005471]
A_23_P202737	JRKL	7.84528e-05	3.54666	-1.03854	3.41504	Homo sapiens jerky homolog-like (mouse) (JRKL), transcript variant 1, mRNA [NM_003772]
A_23_P113380	USP47	1.1491e-05	3.52512	1.25437	4.42179	Homo sapiens ubiquitin specific peptidase 47 (USP47), transcript variant 2, mRNA [NM_017944]
A_24_P40907	PPAPDC2	4.45167e-06	3.52347	-1.05835	3.3292	Homo sapiens phosphatidic acid phosphatase type 2 domain containing 2 (PPAPDC2), mRNA [NM_203453]
A_32_P89976	POLR1E	0.000232206	3.52319	-1.22358	2.87941	Homo sapiens mRNA for RNA polymerase I associated factor 53 variant, clone: adSE00728. [AK225050]
A_32_P95960	CLEC2D	0.00954541	3.51242	-1.57298	2.23297	Homo sapiens C-type lectin domain family 2, member D (CLEC2D), transcript variant 2, mRNA [NM_001004419]
A_24_P278393	CREM	0.0195509	3.51017	-1.14829	3.05687	Homo sapiens cAMP responsive element modulator (CREM), transcript variant 19, mRNA [NM_183013]
A_23_P68700	DNAJC28	0.000293188	3.46235	-1.16151	2.9809	Homo sapiens DnaJ (Hsp40) homolog, subfamily C, member 28 (DNAJC28), transcript variant 1, mRNA [NM_017833]
A_23_P86623	ENTPD7	0.000155819	3.42624	-1.01415	3.37842	Homo sapiens ectonucleoside triphosphate diphosphohydrolase 7 (ENTPD7), mRNA [NM_020354]
A_24_P97785	PURA	9.03226e-08	3.42466	-1.0216	3.35224	Homo sapiens purine-rich element binding protein A (PURA), mRNA [NM_005859]
A_23_P30495	HMGCR	6.60844e-08	3.4237	1.02177	3.49824	Homo sapiens 3-hydroxy-3-methylglutaryl-CoA reductase (HMGCR), transcript variant 1, mRNA [NM_000859]
A_24_P186401	DCLRE1C	3.91398e-06	3.42329	-1.25206	2.73412	Homo sapiens DNA cross-link repair 1C (PSO2 homolog, S. cerevisiae), mRNA (cDNA clone MGC:22216 IMAGE:4272155), complete cds. [BC022254]
A_24_P300483	C7orf25	0.00025994	3.42299	-1.12797	3.03464	Homo sapiens chromosome 7 open reading frame 25 (C7orf25), transcript variant 2, mRNA [NM_024054]
A_23_P142969	ZNF2	1.72956e-05	3.40847	-1.14637	2.97328	Homo sapiens zinc finger protein 2 (ZNF2), transcript variant 1, mRNA [NM_021088]
A_24_P942933	APOBEC3G	8.83971e-06	3.40764	-1.09179	3.12115	apolipoprotein B mRNA editing enzyme, catalytic polypeptide-like 3G [Source:HGNC Symbol;Acc:17357] [ENST00000481958]
A_24_P791669	ZNF879	8.20895e-07	3.40686	-1.06198	3.20804	Homo sapiens zinc finger protein 879 (ZNF879), mRNA [NM_001136116]
A_23_P127557	KBTBD3	0.000119048	3.40385	-1.07467	3.16734	Homo sapiens kelch repeat and BTB (POZ) domain containing 3 (KBTBD3), transcript variant 2, mRNA [NM_198439]
A_24_P923102	PHOSPHO2-KLHL23	0.000843132	3.3825	1.12057	3.79032	Homo sapiens PHOSPHO2-KLHL23 readthrough (PHOSPHO2-KLHL23), mRNA [NM_001199290]
A_24_P918706	SESN3	0.0139976	3.37914	-1.26119	2.67933	Homo sapiens sestrin 3 (SESN3), transcript variant 1, mRNA [NM_144665]
A_23_P25605	KBTBD7	1.66849e-09	3.37629	-1.01536	3.32521	Homo sapiens kelch repeat and BTB (POZ) domain containing 7 (KBTBD7), mRNA [NM_032138]
A_23_P380815	KIAA1279	7.14442e-08	3.37365	1.00415	3.38765	Homo sapiens KIAA1279 (KIAA1279), mRNA [NM_015634]
A_32_P330000	MIRLET7BHG	0.0145549	3.37344	1.02454	3.45623	Homo sapiens MIRLET7B host gene (non-protein coding) (MIRLET7BHG), long non-coding RNA [NR_027033]
A_23_P66158	KNOP1	6.40051e-09	3.36933	1.06063	3.57361	Homo sapiens lysine-rich nucleolar protein 1 (KNOP1), mRNA [NM_001012991]
A_23_P418477	AKAP11	0.00355379	3.366	1.04731	3.52525	Homo sapiens cDNA FLJ11304 fis, clone PLACE1009997, weakly similar to Rattus norvegicus A-kinase anchoring protein AKAP 220 mRNA. [AK002166]
A_24_P67148	PP12719	2.73707e-05	3.36108	-1.29562	2.59419	Homo sapiens pp12719 mRNA, complete cds. [AF318328]
A_23_P201376	SSX2IP	0.00192673	3.35714	-1.21229	2.76925	Homo sapiens synovial sarcoma, X breakpoint 2 interacting protein (SSX2IP), transcript variant 5, mRNA [NM_014021]
A_23_P88691	CHRNA5	8.72881e-05	3.34383	-1.17492	2.84601	Homo sapiens cholinergic receptor, nicotinic, alpha 5 (neuronal) (CHRNA5), mRNA [NM_000745]
A_23_P215214	LMBR1	3.26411e-05	3.34358	-1.26234	2.64871	Homo sapiens limb development membrane protein 1 (LMBR1), mRNA [NM_022458]
A_24_P925664	MDM2	8.56981e-07	3.32388	1.05024	3.49089	Homo sapiens MDM2 oncogene, E3 ubiquitin protein ligase (MDM2), transcript variant 1, mRNA [NM_002392]
A_23_P127002	THNSL1	0.000809572	3.31083	-1.01684	3.256	Homo sapiens threonine synthase-like 1 (S. cerevisiae) (THNSL1), mRNA [NM_024838]
A_23_P130787	QPCTL	2.29409e-06	3.30605	1.75554	5.80388	Homo sapiens glutaminyl-peptide cyclotransferase-like (QPCTL), transcript variant 1, mRNA [NM_017659]
A_32_P41026	SC5D	6.96471e-05	3.29749	1.17147	3.86292	Homo sapiens sterol-C5-desaturase (SC5D), transcript variant 2, mRNA [NM_001024956]
A_23_P137035	PIR	0.0339304	3.29379	1.21504	4.0021	Homo sapiens pirin (iron-binding nuclear protein) (PIR), transcript variant 1, mRNA [NM_003662]
A_23_P146058	ATP6V1C1	8.0324e-11	3.2863	1.09595	3.60162	Homo sapiens ATPase, H+ transporting, lysosomal 42kDa, V1 subunit C1 (ATP6V1C1), mRNA [NM_001695]
A_24_P190877	TRMT1L	1.20306e-05	3.28595	1.01629	3.33947	Homo sapiens tRNA methyltransferase 1 homolog (S. cerevisiae)-like (TRMT1L), transcript variant 1, mRNA [NM_030934]
A_23_P109055	TP53RK	6.30504e-07	3.2855	1.04579	3.43594	Homo sapiens TP53 regulating kinase (TP53RK), mRNA [NM_033550]
A_24_P277511	HSPA4	0.000112429	3.28208	-1.01966	3.2188	heat shock 70kDa protein 4 [Source:HGNC Symbol;Acc:5237] [ENST00000304858]
A_24_P46659	NDUFAF4	1.10849e-05	3.28184	-1.05019	3.125	Homo sapiens NADH dehydrogenase (ubiquinone) complex I, assembly factor 4 (NDUFAF4), mRNA [NM_014165]
A_24_P166211	DNAJC21	0.00147917	3.27731	-1.12393	2.91595	Homo sapiens DnaJ (Hsp40) homolog, subfamily C, member 21 (DNAJC21), transcript variant 1, mRNA [NM_194283]
A_24_P80776	SMIM13	0.00259683	3.27664	-1.24947	2.62242	Homo sapiens small integral membrane protein 13 (SMIM13), mRNA [NM_001135575]
A_32_P220750	PLGLB1	8.67884e-05	3.27363	-1.01539	3.224	Homo sapiens plasminogen-like B1 (PLGLB1), mRNA [NM_001032392]
A_23_P377350	LRRC1	0.00219855	3.26867	1.01956	3.33259	leucine rich repeat containing 1 [Source:HGNC Symbol;Acc:14307] [ENST00000487251]
A_32_P231941	LYRM9	0.00107093	3.26041	-1.05366	3.09438	LYR motif containing 9 [Source:HGNC Symbol;Acc:27314] [ENST00000582343]
A_24_P627984	EPM2AIP1	4.28671e-05	3.25867	-1.05203	3.0975	Homo sapiens EPM2A (laforin) interacting protein 1 (EPM2AIP1), mRNA [NM_014805]
A_32_P230720	E2F6	2.94485e-09	3.25463	1.00321	3.26508	Homo sapiens E2F transcription factor 6 (E2F6), transcript variant a, mRNA [NM_198256]
A_24_P390060	IQCD	5.41792e-05	3.24918	1.26093	4.09699	Homo sapiens IQ motif containing D (IQCD), mRNA [NM_138451]
A_24_P497186	IRF2BP2	2.15272e-11	3.23814	1.18049	3.82258	Homo sapiens interferon regulatory factor 2 binding protein 2 (IRF2BP2), transcript variant 1, mRNA [NM_182972]
A_24_P269624	CDC37L1	0.000119238	3.23451	1.39021	4.49664	cell division cycle 37-like 1 [Source:HGNC Symbol;Acc:17179] [ENST00000381854]
A_23_P212655	KLHL6	7.2358e-06	3.22351	-1.29893	2.48167	Homo sapiens kelch-like family member 6 (KLHL6), mRNA [NM_130446]
A_23_P31218	C7orf13	0.000278689	3.21994	-1.02717	3.13477	Homo sapiens chromosome 7 open reading frame 13 (C7orf13), long non-coding RNA [NR_026865]
A_23_P365119	CCDC57	0.00316745	3.21976	-1.32095	2.43745	Homo sapiens cDNA FLJ23754 fis, clone HEP17288. [AK074334]
A_23_P143147	TCFL5	3.10803e-06	3.213	-1.42404	2.25626	Homo sapiens transcription factor-like 5 (basic helix-loop-helix) (TCFL5), mRNA [NM_006602]
A_23_P214281	PAQR8	2.88424e-05	3.20856	-1.38082	2.32366	Homo sapiens progestin and adipoQ receptor family member VIII (PAQR8), mRNA [NM_133367]
A_32_P180920	RAB3IP	0.000824096	3.19664	-1.42836	2.23798	Homo sapiens RAB3A interacting protein (RAB3IP), transcript variant alpha 2, mRNA [NM_175623]
A_24_P488105	ETNK1	0.000211399	3.19582	1.02806	3.28551	Homo sapiens ethanolamine kinase 1 (ETNK1), transcript variant 1, mRNA [NM_018638]
A_24_P571864	ALG1L	3.22263e-06	3.19487	1.01872	3.25469	PREDICTED: Homo sapiens ALG1, chitobiosyldiphosphodolichol beta-mannosyltransferase-like (ALG1L), transcript variant X3, mRNA [XM_005247203]
A_23_P130876	ZNF546	0.000478417	3.19339	-1.08222	2.95077	Homo sapiens zinc finger protein 546 (ZNF546), mRNA [NM_178544]
A_24_P275984	ZNF616	5.46789e-05	3.18839	1.02884	3.28033	zinc finger protein 616 [Source:HGNC Symbol;Acc:28062] [ENST00000600228]
A_23_P50735	ZNF181	0.000371141	3.18603	-1.43811	2.21543	Homo sapiens zinc finger protein 181 (ZNF181), transcript variant 1, mRNA [NM_001029997]
A_24_P192338	CBLL1	4.12605e-08	3.17	-1.1304	2.80431	Homo sapiens Cbl proto-oncogene-like 1, E3 ubiquitin protein ligase (CBLL1), transcript variant 1, mRNA [NM_024814]
A_23_P204640	NANOG	0.0438842	3.1616	-1.05854	2.98676	Homo sapiens Nanog homeobox (NANOG), mRNA [NM_024865]
A_23_P332374	ZNF175	4.39999e-07	3.15995	-1.07505	2.93934	Homo sapiens zinc finger protein 175 (ZNF175), mRNA [NM_007147]
A_23_P12896	FANCF	6.25544e-08	3.15911	1.04608	3.30467	Homo sapiens Fanconi anemia, complementation group F (FANCF), mRNA [NM_022725]
A_24_P149023	SCAMP1	0.00358486	3.15197	-1.24863	2.52434	Homo sapiens secretory carrier membrane protein 1 (SCAMP1), mRNA [NM_004866]
A_23_P304054	ZCCHC2	2.06458e-05	3.14138	-1.20561	2.60563	zinc finger, CCHC domain containing 2 [Source:HGNC Symbol;Acc:22916] [ENST00000585873]
A_23_P398491	MRPL42P5	0.0347749	3.12597	-1.14196	2.73737	Homo sapiens mitochondrial ribosomal protein L42 pseudogene 5 (MRPL42P5), non-coding RNA [NR_002208]
A_23_P359630	PLGLB1	0.00902707	3.11227	1.16479	3.62515	Homo sapiens plasminogen-like B1 (PLGLB1), mRNA [NM_001032392]
A_32_P155826	USP27X-AS1	0.000692539	3.1032	1.57161	4.87703	Homo sapiens USP27X antisense RNA 1 (head to head) (USP27X-AS1), long non-coding RNA [NR_026742]
A_24_P415839	LIG4	0.0214753	3.10284	-1.22023	2.54283	Homo sapiens ligase IV, DNA, ATP-dependent (LIG4), transcript variant 1, mRNA [NM_002312]
A_23_P115861	ZNF485	8.09307e-05	3.10241	1.03814	3.22075	Homo sapiens zinc finger protein 485 (ZNF485), mRNA [NM_145312]
A_23_P107513	CEP76	4.97666e-08	3.10239	-1.12512	2.75738	Homo sapiens centrosomal protein 76kDa (CEP76), transcript variant 1, mRNA [NM_024899]
A_24_P944063	ZNF785	0.000503345	3.09937	-1.24409	2.49127	Homo sapiens zinc finger protein 785 (ZNF785), mRNA [NM_152458]
A_32_P65804	GPR65	0.0312515	3.09756	-1.19999	2.58132	Homo sapiens G protein-coupled receptor 65 (GPR65), mRNA [NM_003608]
A_24_P944541	PREPL	0.000392812	3.09641	-1.19202	2.59762	Homo sapiens prolyl endopeptidase-like (PREPL), transcript variant 1, mRNA [NM_006036]
A_24_P342388	DMD	0.036102	3.09149	-1.21175	2.55125	Homo sapiens dystrophin (DMD), transcript variant Dp40, mRNA [NM_004019]
A_24_P841622	RPL32P3	7.35729e-05	3.08625	-1.02658	3.00635	Homo sapiens cDNA FLJ39270 fis, clone OCBBF2010557. [AK096589]
A_24_P565556	ALG1	0.00215181	3.08542	-1.08681	2.83896	Homo sapiens ALG1, chitobiosyldiphosphodolichol beta-mannosyltransferase (ALG1), mRNA [NM_019109]
A_24_P156267	SOX12	0.00252219	3.08402	-1.16222	2.65355	Homo sapiens SRY (sex determining region Y)-box 12 (SOX12), mRNA [NM_006943]
A_32_P198330	SREK1IP1	0.00124727	3.08309	-1.24923	2.468	Homo sapiens SREK1-interacting protein 1 (SREK1IP1), mRNA [NM_173829]
A_24_P226962	KIAA0368	0.000196018	3.0782	-1.32329	2.32618	Homo sapiens KIAA0368 (KIAA0368), mRNA [NM_001080398]
A_32_P41924	KCNQ1OT1	0.0111121	3.06967	-1.07311	2.86053	Homo sapiens KCNQ1 opposite strand/antisense transcript 1 (non-protein coding) (KCNQ1OT1), long non-coding RNA [NR_002728]
A_23_P252711	LACTB2	0.00659188	3.0603	1.01216	3.09752	Homo sapiens lactamase, beta 2 (LACTB2), mRNA [NM_016027]
A_23_P311410	FLCN	0.000886903	3.05518	-1.04359	2.92756	folliculin [Source:HGNC Symbol;Acc:27310] [ENST00000466317]
A_32_P401723	ZNF17	0.00141993	3.0492	-1.05901	2.87931	Homo sapiens mRNA for KIAA1947 protein. [AB075827]
A_23_P165390	SLC30A6	3.75417e-05	3.04176	-1.11075	2.73847	Homo sapiens solute carrier family 30 (zinc transporter), member 6 (SLC30A6), transcript variant 2, mRNA [NM_017964]
A_24_P129205	FBXL4	0.00026038	3.03899	-1.00517	3.02337	Homo sapiens F-box and leucine-rich repeat protein 4 (FBXL4), transcript variant 1, mRNA [NM_012160]
A_23_P384816	SLC45A4	0.00185463	3.03815	-1.11697	2.71999	Homo sapiens solute carrier family 45, member 4 (SLC45A4), transcript variant 1, mRNA [NM_001286646]
A_32_P4018	ROR1	0.00305312	3.03572	1.21312	3.6827	Homo sapiens receptor tyrosine kinase-like orphan receptor 1 (ROR1), transcript variant 1, mRNA [NM_005012]
A_23_P43597	KIF24	0.00207636	3.0284	-1.42274	2.12856	Homo sapiens cDNA FLJ10933 fis, clone OVARC1000605. [AK001795]
A_23_P99226	SIRT4	0.000371391	3.02542	1.00618	3.04411	Homo sapiens sirtuin 4 (SIRT4), mRNA [NM_012240]
A_24_P210888	SMURF2	5.19122e-06	3.02197	-1.20749	2.50268	SMAD specific E3 ubiquitin protein ligase 2 [Source:HGNC Symbol;Acc:16809] [ENST00000577997]
A_23_P253921	ZKSCAN7	0.000217714	3.0209	1.06945	3.2307	Homo sapiens zinc finger with KRAB and SCAN domains 7 (ZKSCAN7), transcript variant 1, mRNA [NM_018651]
A_23_P402164	LOC142937	3.73487e-05	3.01992	1.09758	3.31459	Homo sapiens cDNA clone IMAGE:3454038. [BC008131]
A_24_P22746	ZADH2	4.2803e-06	3.01488	-1.0908	2.76391	Homo sapiens zinc binding alcohol dehydrogenase domain containing 2 (ZADH2), mRNA [NM_175907]
A_23_P55666	ZNF702P	0.00498747	3.01134	-1.23743	2.43354	Homo sapiens cDNA FLJ12985 fis, clone NT2RP3000050. [AK023047]
A_23_P131967	CRNKL1	6.0286e-06	3.01086	1.07277	3.22996	Homo sapiens crooked neck pre-mRNA splicing factor 1 (CRNKL1), transcript variant 1, mRNA [NM_016652]
A_32_P5800	LOC100506014	0.00285899	3.00782	1.01756	3.06065
A_32_P224751	ARL10	0.000554402	3.00226	1.09723	3.29415	ADP-ribosylation factor-like 10 [Source:HGNC Symbol;Acc:22042] [ENST00000310389]
A_32_P27271	E2F6	1.0921e-09	3.00153	-1.02149	2.93838	Homo sapiens E2F transcription factor 6 (E2F6), transcript variant a, mRNA [NM_198256]
A_23_P358709	AHRR	0.0211382	2.99944	1.64103	4.92217	Homo sapiens aryl-hydrocarbon receptor repressor (AHRR), transcript variant 1, mRNA [NM_020731]
A_23_P416751	ZNF610	0.00020612	2.99887	-1.01106	2.96606	Homo sapiens zinc finger protein 610 (ZNF610), transcript variant 3, mRNA [NM_173530]
A_23_P90333	ZNF404	0.0387122	2.99623	-1.07885	2.77724	Homo sapiens zinc finger protein 404 (ZNF404), mRNA [NM_001033719]
A_32_P131050	ZNF148	6.29807e-07	2.98346	1.0656	3.17916	Homo sapiens zinc finger protein 148 (ZNF148), mRNA [NM_021964]
A_32_P226700	CCDC127	6.79517e-06	2.98227	-1.04947	2.84171	coiled-coil domain containing 127 [Source:HGNC Symbol;Acc:30520] [ENST00000296824]
A_23_P74022	DBT	0.00693558	2.97857	1.01337	3.01839	Homo sapiens dihydrolipoamide branched chain transacylase E2 (DBT), mRNA [NM_001918]
A_32_P129419	NARG2	1.19172e-05	2.97635	-1.0402	2.86133	Homo sapiens NMDA receptor regulated 2 (NARG2), transcript variant 1, mRNA [NM_024611]
A_24_P352864	PSME3	0.000697769	2.97567	1.04672	3.11469	Homo sapiens proteasome (prosome, macropain) activator subunit 3 (PA28 gamma; Ki) (PSME3), transcript variant 1, mRNA [NM_005789]
A_23_P125042	ZNF222	5.40422e-07	2.97198	-1.12182	2.64924	Homo sapiens zinc finger protein 222 (ZNF222), transcript variant 2, mRNA [NM_013360]
A_23_P306956	ZNF566	6.45397e-05	2.9689	1.09716	3.25737	Homo sapiens zinc finger protein 566 (ZNF566), transcript variant 3, mRNA [NM_032838]
A_24_P924329	ZNF234	7.07838e-06	2.96799	1.08383	3.21679	Homo sapiens zinc finger protein 234 (ZNF234), transcript variant 1, mRNA [NM_006630]
A_23_P161197	SEC61A2	4.31336e-06	2.96731	-1.22207	2.42811	Homo sapiens Sec61 alpha 2 subunit (S. cerevisiae) (SEC61A2), transcript variant 1, mRNA [NM_018144]
A_23_P331072	LRRIQ3	0.00681626	2.96527	-1.24299	2.3856	leucine-rich repeats and IQ motif containing 3 [Source:HGNC Symbol;Acc:28318] [ENST00000463724]
A_32_P19608	GNPDA2	6.80661e-07	2.96161	1.08457	3.21206	Homo sapiens glucosamine-6-phosphate deaminase 2 (GNPDA2), transcript variant 1, mRNA [NM_138335]
A_24_P378581	ABCA6	0.0141281	2.96132	-1.33319	2.22124	ATP-binding cassette, sub-family A (ABC1), member 6 [Source:HGNC Symbol;Acc:36] [ENST00000590645]
A_23_P138461	C10orf2	0.000396124	2.95581	-1.12403	2.62966	Homo sapiens chromosome 10 open reading frame 2 (C10orf2), transcript variant 1, mRNA [NM_021830]
A_24_P13376	ADIPOR2	0.000471722	2.95385	1.14838	3.39215	Homo sapiens adiponectin receptor 2 (ADIPOR2), mRNA [NM_024551]
A_32_P5673	FABP3	0.00387201	2.95271	-1.25276	2.35697	602405126F1 NIH_MGC_21 Homo sapiens cDNA clone IMAGE:4542655 5', mRNA sequence [BG336702]
A_23_P151851	DUOX2	0.000483471	2.94462	1.98578	5.84735	Homo sapiens dual oxidase 2 (DUOX2), mRNA [NM_014080]
A_24_P15563	GPATCH2L	0.000276307	2.93882	-1.26949	2.31497	G patch domain containing 2-like [Source:HGNC Symbol;Acc:20210] [ENST00000554125]
A_24_P166045	GRPEL1	0.000239653	2.93691	-1.09847	2.67363	GrpE-like 1, mitochondrial (E. coli) [Source:HGNC Symbol;Acc:19696] [ENST00000264954]
A_23_P361448	SESN3	0.0116266	2.93466	-1.45066	2.02298	Homo sapiens sestrin 3 (SESN3), transcript variant 1, mRNA [NM_144665]
A_24_P941625	ZNF70	0.000153564	2.93074	-1.0446	2.80561	Homo sapiens zinc finger protein 70 (ZNF70), mRNA [NM_021916]
A_23_P403081	C5orf34	0.0101161	2.92675	-1.14515	2.55577	Homo sapiens chromosome 5 open reading frame 34 (C5orf34), mRNA [NM_198566]
A_23_P98159	TPCN2	0.000214043	2.92169	-1.25939	2.31993	Homo sapiens two pore segment channel 2 (TPCN2), mRNA [NM_139075]
A_23_P251962	ZNF273	0.00326914	2.91581	-1.10629	2.63567	zinc finger protein 273 [Source:HGNC Symbol;Acc:13067] [ENST00000489672]
A_23_P170331	AP3M2	0.0055365	2.91508	1.03529	3.01795	Homo sapiens adaptor-related protein complex 3, mu 2 subunit (AP3M2), transcript variant 2, mRNA [NM_006803]
A_23_P153286	ZNF234	8.6822e-05	2.909	1.07555	3.12879	Homo sapiens zinc finger protein 234 (ZNF234), transcript variant 1, mRNA [NM_006630]
A_32_P81806	ZNF738	4.13227e-05	2.89004	1.00185	2.89539	Homo sapiens zinc finger protein 738 (ZNF738), non-coding RNA [NR_027130]
A_24_P306063	FAM135A	0.000693619	2.88673	-1.27372	2.26638	Homo sapiens family with sequence similarity 135, member A (FAM135A), transcript variant 2, mRNA [NM_020819]
A_23_P46356	TNFAIP8L2	0.000858987	2.88035	-1.25297	2.29883	Homo sapiens tumor necrosis factor, alpha-induced protein 8-like 2 (TNFAIP8L2), mRNA [NM_024575]
A_23_P154022	C2orf44	4.78539e-07	2.88032	-1.05302	2.73529	Homo sapiens chromosome 2 open reading frame 44 (C2orf44), transcript variant 1, mRNA [NM_025203]
A_24_P132624	NIPSNAP3B	0.00108168	2.87911	-1.2265	2.34742	Homo sapiens nipsnap homolog 3B (C. elegans) (NIPSNAP3B), mRNA [NM_018376]
A_23_P312536	ARSK	0.0024013	2.87813	-1.40609	2.0469	Homo sapiens arylsulfatase family, member K (ARSK), mRNA [NM_198150]
A_32_P48244	ZNF100	0.00669471	2.86767	-1.1159	2.56982	zinc finger protein 100 [Source:HGNC Symbol;Acc:12880] [ENST00000358296]
A_23_P400603	MGC21881	0.0046305	2.86644	-1.18314	2.42275	Homo sapiens uncharacterized locus MGC21881 (MGC21881), long non-coding RNA [NR_015363]
A_23_P51202	ZNF436	7.63616e-11	2.86248	1.00633	2.88061	Homo sapiens zinc finger protein 436 (ZNF436), transcript variant 1, mRNA [NM_001077195]
A_23_P169934	RILPL1	0.00037165	2.86078	-1.21231	2.35977	Homo sapiens Rab interacting lysosomal protein-like 1 (RILPL1), mRNA [NM_178314]
A_24_P932308	COQ9	0.003954	2.85304	-1.10291	2.58683	coenzyme Q9 homolog (S. cerevisiae) [Source:HGNC Symbol;Acc:25302] [ENST00000566388]
A_23_P31177	TMEM140	1.15948e-05	2.85053	1.09486	3.12094	Homo sapiens transmembrane protein 140 (TMEM140), mRNA [NM_018295]
A_32_P186921	ZNF616	2.26691e-07	2.8501	-1.09892	2.59355	zinc finger protein 616 [Source:HGNC Symbol;Acc:28062] [ENST00000600228]
A_23_P374322	LACC1	0.00400532	2.85006	-1.09396	2.60527	Homo sapiens laccase (multicopper oxidoreductase) domain containing 1 (LACC1), transcript variant 2, mRNA [NM_153218]
A_24_P186065	DHFRL1	1.18508e-06	2.84335	-1.04727	2.71502	Homo sapiens dihydrofolate reductase-like 1 (DHFRL1), transcript variant 2, mRNA [NM_176815]
A_23_P395555	ZNF226	4.60425e-06	2.84292	1.03063	2.92999	Homo sapiens zinc finger protein 226 (ZNF226), transcript variant 1, mRNA [NM_001032372]
A_23_P361940	CD84	1.38068e-05	2.84009	1.58706	4.50739	Homo sapiens CD84 molecule (CD84), transcript variant 2, mRNA [NM_003874]
A_32_P167208	LOC101930555	0.00040313	2.83945	1.20131	3.41106	PREDICTED: Homo sapiens uncharacterized LOC101930555 (LOC101930555), misc_RNA [XR_249488]
A_32_P149298	KIAA1841	0.0018359	2.83917	1.05142	2.98515	Homo sapiens KIAA1841 (KIAA1841), transcript variant 1, mRNA [NM_001129993]
A_23_P321160	ZNF594	5.11369e-05	2.83857	-1.01713	2.79078	Homo sapiens zinc finger protein 594 (ZNF594), mRNA [NM_032530]
A_23_P136172	TMEM68	8.46233e-06	2.83784	1.06359	3.0183	Homo sapiens transmembrane protein 68 (TMEM68), transcript variant 2, mRNA [NM_152417]
A_32_P181061	RSPH3	0.00869934	2.8367	-1.21356	2.3375	radial spoke 3 homolog (Chlamydomonas) [Source:HGNC Symbol;Acc:21054] [ENST00000367069]
A_23_P145424	KIAA1009	8.19302e-07	2.83221	-1.06192	2.66707	Homo sapiens KIAA1009 (KIAA1009), transcript variant 1, mRNA [NM_014895]
A_24_P419276	ZNF248	0.00159372	2.83177	-1.13412	2.49689	Homo sapiens zinc finger protein 248 (ZNF248), transcript variant 1, mRNA [NM_021045]
A_32_P223644	EDC3	0.00072126	2.82979	-1.0674	2.6511	Homo sapiens enhancer of mRNA decapping 3 (EDC3), transcript variant 3, mRNA [NM_025083]
A_24_P483145	LOC286272	0.0253893	2.82775	-1.1793	2.39782	Homo sapiens cDNA FLJ10077 fis, clone HEMBA1001864. [AK000939]
A_23_P433829	C5orf24	0.0191811	2.82108	-1.03239	2.73257	Homo sapiens chromosome 5 open reading frame 24 (C5orf24), transcript variant 2, mRNA [NM_152409]
A_23_P344400	AHRR	0.0172459	2.82039	1.6019	4.51798	Homo sapiens aryl-hydrocarbon receptor repressor (AHRR), transcript variant 1, mRNA [NM_020731]
A_32_P23989	TSC22D1-AS1	0.00363687	2.81824	1.13183	3.18976	Homo sapiens TSC22D1 antisense RNA 1 (TSC22D1-AS1), long non-coding RNA [NR_038381]
A_23_P14845	ADAL	2.42453e-05	2.81285	1.07582	3.02613	Homo sapiens adenosine deaminase-like (ADAL), transcript variant 1, mRNA [NM_001159280]
A_23_P115482	UBE2T	1.00792e-06	2.81042	1.1868	3.3354	Homo sapiens ubiquitin-conjugating enzyme E2T (putative) (UBE2T), mRNA [NM_014176]
A_23_P358662	CEP44	0.000335867	2.80976	1.10381	3.10143	Homo sapiens centrosomal protein 44kDa (CEP44), transcript variant 1, mRNA [NM_001040157]
A_32_P223370	FLJ43489	1.16371e-05	2.80443	1.10532	3.09979	Homo sapiens cDNA clone IMAGE:5277957, with apparent retained intron. [BC041401]
A_23_P333138	MON2	0.00344117	2.80366	-1.23347	2.27299	Homo sapiens MON2 homolog (S. cerevisiae) (MON2), transcript variant 1, mRNA [NM_015026]
A_24_P168398	ZNF177	0.00542064	2.79783	-1.08981	2.56727	Homo sapiens zinc finger protein 177 (ZNF177), transcript variant 3, mRNA [NM_003451]
A_24_P416411	PEX12	4.24796e-05	2.79641	1.04515	2.92267	Homo sapiens peroxisomal biogenesis factor 12 (PEX12), mRNA [NM_000286]
A_32_P103309	ALG10B	0.000435364	2.79531	1.02364	2.86138	Homo sapiens ALG10B, alpha-1,2-glucosyltransferase (ALG10B), mRNA [NM_001013620]
A_24_P316270	UBA6	0.00117641	2.79506	-1.05975	2.63748	ubiquitin-like modifier activating enzyme 6 [Source:HGNC Symbol;Acc:25581] [ENST00000429659]
A_24_P115511	RAB14	1.95225e-06	2.79324	-1.07161	2.60658	Homo sapiens RAB14, member RAS oncogene family (RAB14), mRNA [NM_016322]
A_23_P97221	ZNF691	0.000644813	2.7917	1.23683	3.45288	Homo sapiens zinc finger protein 691 (ZNF691), transcript variant 2, mRNA [NM_015911]
A_23_P24751	TTC9C	2.33801e-10	2.78995	1.28711	3.59097	Homo sapiens tetratricopeptide repeat domain 9C (TTC9C), mRNA [NM_173810]
A_24_P173124	FLCN	0.0005974	2.78798	-1.07306	2.59817	Homo sapiens folliculin (FLCN), transcript variant 1, mRNA [NM_144997]
A_23_P49686	CLTC-IT1	0.0222353	2.78622	-1.09778	2.53806	Homo sapiens clone HQ0456 PRO0456 mRNA, complete cds. [AF090926]
A_24_P5550	PHF23	7.3806e-06	2.78567	1.06813	2.97545	Homo sapiens PHD finger protein 23 (PHF23), transcript variant 1, mRNA [NM_024297]
A_23_P379634	SLFNL1	0.00130502	2.77968	-1.10468	2.51628	Homo sapiens cDNA FLJ23878 fis, clone LNG13675. [AK074458]
A_23_P170579	ZNF778	1.31087e-05	2.77718	-1.08284	2.56471	PREDICTED: Homo sapiens zinc finger protein 778 (ZNF778), transcript variant X4, mRNA [XM_005256291]
A_24_P453740	DNAJC21	0.00700215	2.77167	-1.21293	2.28511	Homo sapiens DnaJ (Hsp40) homolog, subfamily C, member 21 (DNAJC21), transcript variant 1, mRNA [NM_194283]
A_24_P682285	HSPA1A	0.00390974	2.77152	-1.2615	2.19701	Homo sapiens heat shock 70kDa protein 1A (HSPA1A), mRNA [NM_005345]
A_24_P569907	ELP2	0.012282	2.76748	-1.35116	2.04823	elongator acetyltransferase complex subunit 2 [Source:HGNC Symbol;Acc:18248] [ENST00000358232]
A_32_P221121	HAUS3	1.12657e-08	2.75991	1.05759	2.91885	Homo sapiens cDNA FLJ52073 complete cds. [AK293948]
A_23_P202307	INPP5A	0.00192903	2.75965	-1.20709	2.2862	Homo sapiens inositol polyphosphate-5-phosphatase, 40kDa (INPP5A), mRNA [NM_005539]
A_24_P390583	USP31	1.13268e-05	2.75928	-1.28295	2.15073	Homo sapiens ubiquitin specific peptidase 31 (USP31), mRNA [NM_020718]
A_23_P379071	FBXL13	0.00139777	2.75614	-1.2806	2.15222	Homo sapiens F-box and leucine-rich repeat protein 13 (FBXL13), transcript variant 1, mRNA [NM_145032]
A_23_P112311	TRIM32	0.00032092	2.75312	1.08418	2.98488	Homo sapiens tripartite motif containing 32 (TRIM32), transcript variant 1, mRNA [NM_012210]
A_24_P927883	JADE2	3.91187e-05	2.75251	-1.01888	2.7015	PHD finger protein 15 [Source:HGNC Symbol;Acc:22984] [ENST00000470876]
A_24_P944723	PGM3	7.03686e-07	2.752	1.03658	2.85268	Homo sapiens phosphoglucomutase 3 (PGM3), transcript variant 1, mRNA [NM_001199917]
A_23_P117447	C14orf119	6.5578e-10	2.75099	-1.02217	2.69131	Homo sapiens chromosome 14 open reading frame 119 (C14orf119), mRNA [NM_017924]
A_32_P196520	LSM11	5.8823e-06	2.75056	1.025	2.81933	LSM11, U7 small nuclear RNA associated [Source:HGNC Symbol;Acc:30860] [ENST00000286307]
A_23_P70566	FKBPL	0.00109435	2.75013	1.0414	2.86399	Homo sapiens FK506 binding protein like (FKBPL), mRNA [NM_022110]
A_23_P404045	MTHFR	0.000574901	2.74706	1.14679	3.15029	Homo sapiens methylenetetrahydrofolate reductase (NAD(P)H) (MTHFR), mRNA [NM_005957]
A_23_P33768	ZFYVE9	0.00483089	2.7444	1.4716	4.03865	Homo sapiens zinc finger, FYVE domain containing 9 (ZFYVE9), transcript variant 3, mRNA [NM_004799]
A_23_P7732	CETN3	1.55282e-06	2.74269	1.0928	2.99721	Homo sapiens centrin, EF-hand protein, 3 (CETN3), mRNA [NM_004365]
A_23_P98002	CYP2E1	0.00344117	2.73702	-1.16278	2.35386	Homo sapiens cytochrome P450, family 2, subfamily E, polypeptide 1 (CYP2E1), mRNA [NM_000773]
A_24_P925191	CAT	0.000274429	2.73402	1.05285	2.87852	catalase [Source:HGNC Symbol;Acc:1516] [ENST00000530343]
A_23_P67089	ZNF772	2.789e-05	2.73365	1.13346	3.09848	Homo sapiens zinc finger protein 772 (ZNF772), transcript variant 1, mRNA [NM_001024596]
A_24_P408341	CRYZL1	0.00074138	2.7323	-1.03609	2.63712	crystallin, zeta (quinone reductase)-like 1 [Source:HGNC Symbol;Acc:2420] [ENST00000420072]
A_24_P197537	PDE8B	0.00520687	2.72936	-1.09394	2.49498	Homo sapiens phosphodiesterase 8B (PDE8B), transcript variant 1, mRNA [NM_003719]
A_23_P257387	GLRA3	0.0424539	2.72873	1.02845	2.80636	Homo sapiens glycine receptor, alpha 3 (GLRA3), transcript variant 1, mRNA [NM_006529]
A_24_P56484	BRMS1L	0.000190744	2.72339	-1.253	2.1735	Homo sapiens breast cancer metastasis-suppressor 1-like (BRMS1L), mRNA [NM_032352]
A_24_P405981	TTC33	0.00271171	2.72325	-1.28035	2.12695	Homo sapiens tetratricopeptide repeat domain 33 (TTC33), mRNA [NM_012382]
A_23_P102950	RSPH1	0.0145142	2.72087	-1.02234	2.66142	Homo sapiens radial spoke head 1 homolog (Chlamydomonas) (RSPH1), transcript variant 1, mRNA [NM_080860]
A_23_P57877	ALAS1	0.00303958	2.70602	1.20485	3.26035	Homo sapiens aminolevulinate, delta-, synthase 1 (ALAS1), transcript variant 1, mRNA [NM_000688]
A_23_P4294	ZNF232	5.50941e-08	2.70455	-1.19422	2.2647	Homo sapiens zinc finger protein 232 (ZNF232), mRNA [NM_014519]
A_23_P160742	GLMN	0.033422	2.70298	-1.24567	2.16991	Homo sapiens glomulin, FKBP associated protein (GLMN), mRNA [NM_053274]
A_23_P117635	ATXN3	6.94147e-08	2.69818	-1.15756	2.33091	Homo sapiens ataxin 3 (ATXN3), transcript variant reference, mRNA [NM_004993]
A_24_P410605	ROR1	0.0056222	2.69492	1.03196	2.78106	Homo sapiens receptor tyrosine kinase-like orphan receptor 1 (ROR1), transcript variant 2, mRNA [NM_001083592]
A_24_P37946	SLC30A5	3.85081e-06	2.69096	1.12627	3.03074	Homo sapiens solute carrier family 30 (zinc transporter), member 5 (SLC30A5), transcript variant 1, mRNA [NM_022902]
A_24_P1255	BCCIP	0.00741658	2.69018	-1.25687	2.14037	Homo sapiens BRCA2 and CDKN1A interacting protein (BCCIP), transcript variant C, mRNA [NM_078469]
A_23_P25030	HSD17B6	0.011793	2.6879	-1.09569	2.45316	Homo sapiens hydroxysteroid (17-beta) dehydrogenase 6 (HSD17B6), mRNA [NM_003725]
A_24_P941166	ZNF425	1.02403e-05	2.68042	-1.13516	2.36126	Homo sapiens zinc finger protein 425 (ZNF425), mRNA [NM_001001661]
A_23_P131866	AURKA	8.99454e-07	2.6782	-1.0693	2.50462	Homo sapiens aurora kinase A (AURKA), transcript variant 1, mRNA [NM_198433]
A_24_P201936	GTF2A1	1.255e-05	2.67138	1.05683	2.82319	Homo sapiens general transcription factor IIA, 1, 19/37kDa (GTF2A1), transcript variant 3, mRNA [NM_001278940]
A_23_P108437	FZD5	0.00189525	2.67087	-1.19002	2.24439	Homo sapiens frizzled family receptor 5 (FZD5), mRNA [NM_003468]
A_23_P259506	CYSTM1	0.000612957	2.67064	-1.11505	2.39507	Homo sapiens cysteine-rich transmembrane module containing 1 (CYSTM1), mRNA [NM_032412]
A_23_P303210	IKBIP	0.00614037	2.6686	-1.01554	2.62777	Homo sapiens IKBKB interacting protein (IKBIP), transcript variant 1, mRNA [NM_153687]
A_24_P782308	NEDD4L	0.000903081	2.66702	-1.16335	2.29255	Homo sapiens neural precursor cell expressed, developmentally down-regulated 4-like, E3 ubiquitin protein ligase (NEDD4L), transcript variant j, mRNA [NM_001144967]
A_32_P92536	STRN	0.00391769	2.6665	-1.26821	2.10258	Homo sapiens striatin, calmodulin binding protein (STRN), mRNA [NM_003162]
A_24_P110983	AKT3	0.000528136	2.66561	1.20719	3.21791	Homo sapiens v-akt murine thymoma viral oncogene homolog 3 (AKT3), transcript variant 1, mRNA [NM_005465]
A_23_P165984	ZSWIM3	3.08263e-07	2.66497	1.28577	3.42654	Homo sapiens zinc finger, SWIM-type containing 3 (ZSWIM3), transcript variant 1, mRNA [NM_080752]
A_23_P209288	CUL3	0.000436433	2.65959	-1.03965	2.55815	Homo sapiens cullin 3 (CUL3), transcript variant 1, mRNA [NM_003590]
A_23_P412707	C14orf79	0.00630574	2.6593	-1.06326	2.50108	Homo sapiens chromosome 14 open reading frame 79 (C14orf79), mRNA [NM_174891]
A_24_P319624	CLCC1	4.87035e-05	2.65842	-1.02381	2.5966	Homo sapiens chloride channel CLIC-like 1 (CLCC1), transcript variant 1, mRNA [NM_001048210]
A_24_P235870	RNF121	4.60918e-08	2.65838	-1.04608	2.54127	Homo sapiens ring finger protein 121 (RNF121), transcript variant 1, mRNA [NM_018320]
A_23_P70007	HMMR	0.000522205	2.65374	1.26436	3.35528	Homo sapiens hyaluronan-mediated motility receptor (RHAMM) (HMMR), transcript variant 2, mRNA [NM_012484]
A_24_P172990	AARS	0.000144087	2.65298	1.21453	3.22214	Homo sapiens alanyl-tRNA synthetase (AARS), mRNA [NM_001605]
A_23_P35343	ZNF248	9.6369e-05	2.64438	-1.10993	2.38247	Homo sapiens zinc finger protein 248 (ZNF248), transcript variant 1, mRNA [NM_021045]
A_23_P385911	CEP44	0.0111235	2.64317	-1.01695	2.59912	Homo sapiens centrosomal protein 44kDa (CEP44), transcript variant 2, mRNA [NM_001145314]
A_23_P64785	ZNF641	0.0019257	2.63981	-1.1955	2.20813	Homo sapiens zinc finger protein 641 (ZNF641), transcript variant 1, mRNA [NM_152320]
A_23_P11598	ZNF684	0.00406145	2.63691	-1.01729	2.59209	Homo sapiens zinc finger protein 684 (ZNF684), mRNA [NM_152373]
A_24_P53465	CLEC4M	0.0134627	2.63296	-1.22682	2.14616	Homo sapiens C-type lectin domain family 4, member M (CLEC4M), transcript variant 2, mRNA [NM_001144904]
A_23_P327519	STARD4	0.0316749	2.63273	-1.16844	2.2532	Homo sapiens StAR-related lipid transfer (START) domain containing 4 (STARD4), mRNA [NM_139164]
A_24_P273865	MED20	5.34217e-08	2.63203	1.02152	2.68867	Homo sapiens mediator complex subunit 20 (MED20), mRNA [NM_004275]
A_24_P212826	ZNF525	0.0104287	2.6269	-1.19684	2.19487	Homo sapiens zinc finger protein 525 (ZNF525), non-coding RNA [NR_003699]
A_23_P92300	ZNF501	0.00076815	2.62682	1.32668	3.48495	Homo sapiens zinc finger protein 501 (ZNF501), transcript variant 1, mRNA [NM_145044]
A_32_P228612	LINC00658	0.00221798	2.62561	-1.03709	2.53171	Homo sapiens long intergenic non-protein coding RNA 658 (LINC00658), transcript variant 1, long non-coding RNA [NR_038239]
A_24_P299996	SHQ1	0.000595658	2.6226	-1.2809	2.04746	Homo sapiens SHQ1, H/ACA ribonucleoprotein assembly factor (SHQ1), mRNA [NM_018130]
A_23_P255057	SLC35A5	0.00212616	2.62154	-1.08378	2.41889	Homo sapiens solute carrier family 35, member A5 (SLC35A5), mRNA [NM_017945]
A_23_P83556	CRK	2.83932e-05	2.61735	-1.04459	2.50563	Homo sapiens v-crk avian sarcoma virus CT10 oncogene homolog (CRK), transcript variant II, mRNA [NM_016823]
A_23_P106158	L2HGDH	0.000183579	2.61623	-1.20038	2.17949	Homo sapiens L-2-hydroxyglutarate dehydrogenase (L2HGDH), mRNA [NM_024884]
A_23_P78493	VN1R1	0.000886903	2.61453	-1.03165	2.53432	Homo sapiens vomeronasal 1 receptor 1 (VN1R1), mRNA [NM_020633]
A_23_P77286	KATNBL1	1.28424e-05	2.6121	1.07743	2.81434	Homo sapiens katanin p80 subunit B-like 1 (KATNBL1), mRNA [NM_024713]
A_32_P104432	LINC00087	0.0395306	2.61136	-1.10361	2.36621	Homo sapiens long intergenic non-protein coding RNA 87 (LINC00087), long non-coding RNA [NR_024493]
A_24_P310224	ZNF347	0.00231273	2.60955	-1.30138	2.00522	Homo sapiens zinc finger protein 347 (ZNF347), transcript variant 3, mRNA [NM_032584]
A_23_P313728	FAM98A	1.12128e-06	2.60918	1.33685	3.48808	Homo sapiens family with sequence similarity 98, member A (FAM98A), mRNA [NM_015475]
A_32_P86962	MGC21881	0.00117432	2.60541	-1.11516	2.33635	Homo sapiens uncharacterized locus MGC21881 (MGC21881), long non-coding RNA [NR_015363]
A_24_P937319	HGS	0.00100995	2.6048	-1.01297	2.57145	Homo sapiens cDNA FLJ39878 fis, clone SPLEN2016045. [AK097197]
A_32_P58215	CD84	1.20263e-07	2.60405	2.00644	5.22487	Homo sapiens CD84 molecule (CD84), transcript variant 1, mRNA [NM_001184879]
A_24_P38754	CISD1	0.00205184	2.60384	-1.08414	2.40176	Homo sapiens CDGSH iron sulfur domain 1 (CISD1), mRNA [NM_018464]
A_23_P320578	RGS16	0.00908271	2.60345	1.711	4.45451	Homo sapiens regulator of G-protein signaling 16 (RGS16), mRNA [NM_002928]
A_23_P127652	ZNF202	7.53669e-05	2.60313	1.08379	2.82126	Homo sapiens zinc finger protein 202 (ZNF202), mRNA [NM_003455]
A_23_P53530	MTERFD3	0.00980514	2.60009	-1.25722	2.06812	Homo sapiens MTERF domain containing 3 (MTERFD3), transcript variant 1, mRNA [NM_001033050]
A_24_P943000	POP1	1.33158e-06	2.59426	1.15377	2.99318	Homo sapiens processing of precursor 1, ribonuclease P/MRP subunit (S. cerevisiae) (POP1), transcript variant 1, mRNA [NM_001145860]
A_23_P349944	SLC26A1	0.00121006	2.59283	-1.06357	2.43784	Homo sapiens solute carrier family 26 (anion exchanger), member 1 (SLC26A1), transcript variant 2, mRNA [NM_134425]
A_32_P169679	LCORL	0.000886903	2.58871	1.08439	2.80718	Homo sapiens mRNA; cDNA DKFZp434K087 (from clone DKFZp434K087). [AL133031]
A_23_P38482	PHF23	5.00661e-09	2.58727	-1.06333	2.43317	Homo sapiens PHD finger protein 23 (PHF23), transcript variant 1, mRNA [NM_024297]
A_24_P324998	RMND1	3.89641e-05	2.58068	1.04044	2.68505	Homo sapiens required for meiotic nuclear division 1 homolog (S. cerevisiae) (RMND1), transcript variant 1, mRNA [NM_017909]
A_24_P757255	GPR157	0.00428762	2.57939	-1.22216	2.11051	G protein-coupled receptor 157 [Source:HGNC Symbol;Acc:23687] [ENST00000377411]
A_24_P191357	KCMF1	0.000318868	2.57854	-1.141	2.2599	Homo sapiens potassium channel modulatory factor 1 (KCMF1), mRNA [NM_020122]
A_23_P89921	ZNF180	5.08781e-09	2.57831	1.00946	2.6027	Homo sapiens zinc finger protein 180 (ZNF180), transcript variant 1, mRNA [NM_013256]
A_24_P243834	MTERFD1	9.9909e-11	2.57705	1.05786	2.72616	Homo sapiens MTERF domain containing 1 (MTERFD1), transcript variant 1, mRNA [NM_015942]
A_24_P219094	SIPA1L1	0.000159282	2.57694	1.05685	2.72344	Homo sapiens signal-induced proliferation-associated 1 like 1 (SIPA1L1), transcript variant 3, mRNA [NM_001284246]
A_32_P42518	LOC100129361	0.0155485	2.57616	-1.07991	2.38553	Homo sapiens chromosome X open reading frame 69-like (LOC100129361), mRNA [NM_001271592]
A_23_P10081	ARL13B	2.16558e-05	2.57453	1.00687	2.59223	Homo sapiens ADP-ribosylation factor-like 13B (ARL13B), transcript variant 1, mRNA [NM_182896]
A_23_P82738	RAD54B	0.000307656	2.57346	-1.18339	2.17466	Homo sapiens RAD54 homolog B (S. cerevisiae) (RAD54B), transcript variant 1, mRNA [NM_012415]
A_32_P177953	GCLM	6.38299e-05	2.57344	1.06757	2.74733	glutamate-cysteine ligase, modifier subunit [Source:HGNC Symbol;Acc:4312] [ENST00000370238]
A_24_P408603	RAB39B	4.50345e-05	2.57264	1.1571	2.97681	Homo sapiens RAB39B, member RAS oncogene family (RAB39B), mRNA [NM_171998]
A_23_P204087	OAS2	0.000896411	2.56596	-1.2555	2.04378	Homo sapiens 2'-5'-oligoadenylate synthetase 2, 69/71kDa (OAS2), transcript variant 1, mRNA [NM_016817]
A_24_P916141	DCAF7	1.03122e-05	2.55863	-1.01896	2.51101	Homo sapiens DDB1 and CUL4 associated factor 7 (DCAF7), transcript variant 1, mRNA [NM_005828]
A_23_P18739	TMEM184C	0.000348685	2.55816	-1.06146	2.41004	Homo sapiens transmembrane protein 184C (TMEM184C), mRNA [NM_018241]
A_32_P107493	SPATA33	0.00351355	2.55625	-1.01222	2.52539	spermatogenesis associated 33 [Source:HGNC Symbol;Acc:26463] [ENST00000301031]
A_23_P216869	ZNF189	4.9584e-05	2.55555	-1.13918	2.24333	Homo sapiens zinc finger protein 189 (ZNF189), transcript variant 2, mRNA [NM_197977]
A_24_P921933	SRSF1	2.36629e-05	2.55342	-1.11974	2.28036	Homo sapiens serine/arginine-rich splicing factor 1 (SRSF1), transcript variant 2, mRNA [NM_001078166]
A_24_P508012	TAF3	0.000144641	2.55055	1.06079	2.7056	TAF3 RNA polymerase II, TATA box binding protein (TBP)-associated factor, 140kDa [Source:HGNC Symbol;Acc:17303] [ENST00000344293]
A_24_P416079	NUSAP1	0.00480564	2.54992	1.01101	2.57799	Homo sapiens nucleolar and spindle associated protein 1 (NUSAP1), transcript variant 1, mRNA [NM_016359]
A_23_P40039	AMMECR1L	1.84955e-10	2.54879	0.999954	2.54867	Homo sapiens AMMECR1-like (AMMECR1L), transcript variant 1, mRNA [NM_031445]
A_23_P148984	DARS2	7.26455e-05	2.54854	-1.01581	2.50887	Homo sapiens aspartyl-tRNA synthetase 2, mitochondrial (DARS2), mRNA [NM_018122]
A_32_P58062	MRPS30	0.00302432	2.54826	1.03388	2.63459	mitochondrial ribosomal protein S30 [Source:HGNC Symbol;Acc:8769] [ENST00000230914]
A_23_P123463	ERI1	1.03671e-07	2.54596	1.6651	4.23928	Homo sapiens exoribonuclease 1 (ERI1), mRNA [NM_153332]
A_23_P112341	RMI1	8.56981e-07	2.54397	1.03571	2.63481	Homo sapiens RecQ mediated genome instability 1 (RMI1), mRNA [NM_024945]
A_24_P942385	ARHGAP44	0.048441	2.54203	-1.11404	2.28181	Rho GTPase activating protein 44 [Source:HGNC Symbol;Acc:29096] [ENST00000584974]
A_24_P394698	ORC5	0.0109777	2.53835	-1.07592	2.35924	Homo sapiens origin recognition complex, subunit 5 (ORC5), transcript variant 2, mRNA [NM_181747]
A_23_P137765	PAFAH2	0.00207536	2.53604	-1.10651	2.29193	Homo sapiens platelet-activating factor acetylhydrolase 2, 40kDa (PAFAH2), mRNA [NM_000437]
A_24_P509177	BBIP1	0.000271543	2.53311	-1.23045	2.05869	Homo sapiens BBSome interacting protein 1 (BBIP1), transcript variant 1, mRNA [NM_001195304]
A_32_P132396	FAM86JP	0.000107716	2.53126	1.07035	2.70934	Homo sapiens family with sequence similarity 86, member J, pseudogene (FAM86JP), transcript variant 1, non-coding RNA [NR_024251]
A_23_P52793	PPP2R1B	8.8241e-06	2.53031	-1.02448	2.46985	Homo sapiens protein phosphatase 2, regulatory subunit A, beta (PPP2R1B), transcript variant 1, mRNA [NM_002716]
A_24_P381555	SAP18	0.00441606	2.53024	-1.04589	2.41922	Homo sapiens Sin3A-associated protein, 18kDa (SAP18), mRNA [NM_005870]
A_23_P160559	ECM1	0.00501239	2.52794	-1.00979	2.50344	Homo sapiens extracellular matrix protein 1 (ECM1), transcript variant 1, mRNA [NM_004425]
A_23_P7543	ZFYVE16	0.000612543	2.52763	-1.19722	2.11125	Homo sapiens zinc finger, FYVE domain containing 16 (ZFYVE16), transcript variant 1, mRNA [NM_014733]
A_32_P157295	CCDC90B	0.00791897	2.52418	-1.08426	2.32803	Homo sapiens coiled-coil domain containing 90B (CCDC90B), transcript variant 3, mRNA [NM_001286117]
A_23_P90612	MCM6	3.08951e-07	2.52247	1.31553	3.31839	Homo sapiens minichromosome maintenance complex component 6 (MCM6), mRNA [NM_005915]
A_24_P193600	ZNF174	1.95664e-05	2.52228	-1.06232	2.37431	Homo sapiens zinc finger protein 174 (ZNF174), transcript variant 1, mRNA [NM_003450]
A_23_P334635	JRK	0.00217801	2.52222	1.0919	2.75403	Homo sapiens jerky homolog (mouse) (JRK), transcript variant 1, mRNA [NM_003724]
A_23_P157795	CTNNAL1	0.00448055	2.52107	1.15695	2.91675	Homo sapiens catenin (cadherin-associated protein), alpha-like 1 (CTNNAL1), transcript variant 1, mRNA [NM_003798]
A_24_P74571	CBY1	1.38801e-10	2.52082	1.1933	3.0081	Homo sapiens chibby homolog 1 (Drosophila) (CBY1), transcript variant 2, mRNA [NM_001002880]
A_24_P765975	LOC101929140	0.00836348	2.52053	-1.05373	2.392	PREDICTED: Homo sapiens uncharacterized LOC101929140 (LOC101929140), misc_RNA [XR_247912]
A_23_P90079	ZNF799	2.99065e-07	2.52047	1.5061	3.79608	Homo sapiens zinc finger protein 799 (ZNF799), mRNA [NM_001080821]
A_23_P200030	FPGT	0.000206196	2.51927	1.0837	2.73013	Homo sapiens fucose-1-phosphate guanylyltransferase (FPGT), transcript variant 1, mRNA [NM_003838]
A_24_P261203	GTF3C4	6.50233e-09	2.51318	-1.05275	2.38725	general transcription factor IIIC, polypeptide 4, 90kDa [Source:HGNC Symbol;Acc:4667] [ENST00000372146]
A_24_P270814	CRK	7.12709e-06	2.51287	-1.12177	2.2401	Homo sapiens v-crk avian sarcoma virus CT10 oncogene homolog (CRK), transcript variant II, mRNA [NM_016823]
A_24_P49142	ZNF490	0.000434457	2.51241	1.00196	2.51734	Homo sapiens zinc finger protein 490 (ZNF490), mRNA [NM_020714]
A_24_P920730	GDPD1	0.000263595	2.51186	-1.16649	2.15335	Homo sapiens glycerophosphodiester phosphodiesterase domain containing 1 (GDPD1), transcript variant 1, mRNA [NM_182569]
A_23_P147950	HGSNAT	5.34336e-05	2.5111	1.00038	2.51205	Homo sapiens heparan-alpha-glucosaminide N-acetyltransferase (HGSNAT), mRNA [NM_152419]
A_23_P303763	ZNF79	2.37705e-08	2.51037	1.09159	2.7403	Homo sapiens zinc finger protein 79 (ZNF79), transcript variant 1, mRNA [NM_007135]
A_24_P145066	KIF1B	0.00182101	2.50874	1.17053	2.93656	Homo sapiens kinesin family member 1B (KIF1B), transcript variant 2, mRNA [NM_183416]
A_23_P127522	HYLS1	1.00879e-05	2.50723	-1.24791	2.00915	Homo sapiens hydrolethalus syndrome 1 (HYLS1), transcript variant 1, mRNA [NM_145014]
A_24_P940537	STK35	0.000737564	2.50719	1.05398	2.64254	Homo sapiens serine/threonine kinase 35 (STK35), mRNA [NM_080836]
A_23_P164559	CHAMP1	1.86962e-05	2.50316	1.02089	2.55547	Homo sapiens chromosome alignment maintaining phosphoprotein 1 (CHAMP1), transcript variant 1, mRNA [NM_032436]
A_24_P60217	SLC23A3	0.0170264	2.50077	1.0164	2.54178	solute carrier family 23 (nucleobase transporters), member 3 [Source:HGNC Symbol;Acc:20601] [ENST00000497918]
A_23_P54996	TEX14	0.00849389	2.49895	-1.08711	2.2987	Homo sapiens testis expressed 14 (TEX14), transcript variant 1, mRNA [NM_198393]
A_23_P109001	TTI1	0.001252	2.49731	-1.16124	2.15056	Homo sapiens TELO2 interacting protein 1 (TTI1), mRNA [NM_014657]
A_23_P396804	ZNF160	7.19669e-06	2.49528	-1.18075	2.11331	PREDICTED: Homo sapiens zinc finger protein 160 (ZNF160), transcript variant X2, mRNA [XM_005259379]
A_23_P419786	ZNF781	0.0198535	2.49417	-1.13178	2.20376	Homo sapiens zinc finger protein 781 (ZNF781), mRNA [NM_152605]
A_32_P119248	FOXD4	0.00136957	2.49234	1.36515	3.40242	Homo sapiens forkhead box D4 (FOXD4), mRNA [NM_207305]
A_23_P304511	ZNF397	0.000267396	2.48974	-1.01916	2.44293	Homo sapiens zinc finger protein 397 (ZNF397), transcript variant 2, mRNA [NM_032347]
A_24_P28524	DBT	0.00378006	2.48888	-1.02511	2.42791	Homo sapiens dihydrolipoamide branched chain transacylase E2 (DBT), mRNA [NM_001918]
A_32_P105637	NAPEPLD	0.00260333	2.4877	-1.15303	2.15753	Homo sapiens N-acyl phosphatidylethanolamine phospholipase D (NAPEPLD), transcript variant 2, mRNA [NM_198990]
A_32_P123966	RPGRIP1L	0.00203871	2.48586	-1.15481	2.15261	Homo sapiens RPGRIP1-like (RPGRIP1L), transcript variant 1, mRNA [NM_015272]
A_24_P165816	CCNT2	1.86449e-05	2.48539	-1.07969	2.30196	Homo sapiens cyclin T2 (CCNT2), transcript variant b, mRNA [NM_058241]
A_24_P606239	RFX2	0.00114427	2.48197	1.16393	2.88884	regulatory factor X, 2 (influences HLA class II expression) [Source:HGNC Symbol;Acc:9983] [ENST00000587700]
A_23_P168019	ZKSCAN3	1.17491e-06	2.48163	1.15889	2.87594	Homo sapiens zinc finger with KRAB and SCAN domains 3 (ZKSCAN3), transcript variant 2, mRNA [NM_024493]
A_32_P77977	UTP11L	0.000201734	2.48033	-1.09653	2.26199	Homo sapiens UTP11-like, U3 small nucleolar ribonucleoprotein, (yeast) (UTP11L), mRNA [NM_016037]
A_23_P105382	THAP2	0.000365113	2.48022	-1.13031	2.19428	Homo sapiens THAP domain containing, apoptosis associated protein 2 (THAP2), mRNA [NM_031435]
A_24_P677734	OIP5-AS1	6.26277e-06	2.47983	1.21281	3.00756	OIP5 antisense RNA 1 [Source:HGNC Symbol;Acc:43563] [ENST00000500949]
A_24_P928986	KAT6A	0.00577771	2.47918	1.03325	2.56161	Homo sapiens cDNA FLJ14455 fis, clone HEMBB1001908. [AK027361]
A_24_P88775	ZNF514	0.0188179	2.47903	-1.14416	2.16669	Homo sapiens zinc finger protein 514 (ZNF514), mRNA [NM_032788]
A_32_P167904	ZNF681	0.000103691	2.4774	1.0084	2.49821	Homo sapiens zinc finger protein 681 (ZNF681), mRNA [NM_138286]
A_24_P89887	C9orf3	0.00141379	2.47535	1.38414	3.42624	Homo sapiens chromosome 9 open reading frame 3 (C9orf3), transcript variant 2, mRNA [NM_032823]
A_23_P70794	RAB23	0.00671185	2.47478	1.17351	2.90417	Homo sapiens RAB23, member RAS oncogene family (RAB23), transcript variant 1, mRNA [NM_016277]
A_23_P149171	FAM63A	0.00119929	2.47461	1.22906	3.04144	Homo sapiens family with sequence similarity 63, member A (FAM63A), transcript variant 2, mRNA [NM_001040217]
A_24_P133488	CDCA4	0.000207014	2.47449	-1.04355	2.37121	Homo sapiens cell division cycle associated 4 (CDCA4), transcript variant 1, mRNA [NM_017955]
A_24_P263776	PWWP2A	0.00316371	2.47331	1.07005	2.64658	Homo sapiens PWWP domain containing 2A (PWWP2A), transcript variant 1, mRNA [NM_052927]
A_24_P14932	WDR52	0.00648435	2.47174	-1.2095	2.04361	Homo sapiens WD repeat domain 52 (WDR52), transcript variant 2, mRNA [NM_018338]
A_23_P208172	ZNF613	0.020131	2.46755	0.999064	2.46524	Homo sapiens cDNA FLJ13590 fis, clone PLACE1009398. [AK023652]
A_32_P88764	LOC221272	0.00354798	2.467	-1.06945	2.3068	Homo sapiens cDNA: FLJ21659 fis, clone COL08743. [AK025312]
A_32_P139654	SS18L1	7.76185e-05	2.46629	-1.01442	2.43123	Homo sapiens synovial sarcoma translocation gene on chromosome 18-like 1 (SS18L1), mRNA [NM_198935]
A_24_P166311	C5orf54	0.00162701	2.46545	1.21577	2.99743	Homo sapiens chromosome 5 open reading frame 54 (C5orf54), mRNA [NM_022090]
A_24_P185036	CMTR2	1.69466e-06	2.46072	-1.09237	2.25265	Homo sapiens cap methyltransferase 2 (CMTR2), transcript variant 1, mRNA [NM_018348]
A_24_P354337	ARL6	0.0259126	2.46051	-1.06708	2.30583	Homo sapiens ADP-ribosylation factor-like 6 (ARL6), transcript variant 1, mRNA [NM_032146]
A_24_P935919	RAPGEF2	0.00630574	2.46015	1.16451	2.86487	Rap guanine nucleotide exchange factor (GEF) 2 [Source:HGNC Symbol;Acc:16854] [ENST00000513816]
A_24_P68153	SLC35A3	0.0377295	2.45777	-1.11035	2.2135	Homo sapiens solute carrier family 35 (UDP-N-acetylglucosamine (UDP-GlcNAc) transporter), member A3 (SLC35A3), transcript variant 1, mRNA [NM_012243]
A_24_P841662	ESD	0.00159777	2.45635	1.15828	2.84515	Homo sapiens cDNA FLJ36324 fis, clone THYMU2005546, highly similar to ESTERASE D (EC 3.1.1.1). [AK093643]
A_23_P124417	BUB1	0.000545472	2.45589	1.23902	3.0429	Homo sapiens BUB1 mitotic checkpoint serine/threonine kinase (BUB1), transcript variant 1, mRNA [NM_004336]
A_32_P187663	ZNF596	0.0249163	2.45543	-1.13533	2.16275	Homo sapiens zinc finger protein 596 (ZNF596), transcript variant 1, mRNA [NM_001042416]
A_23_P382460	NIPA1	0.00964309	2.45542	1.3002	3.19254	Homo sapiens non imprinted in Prader-Willi/Angelman syndrome 1 (NIPA1), transcript variant 1, mRNA [NM_144599]
A_23_P368740	HDAC10	8.00491e-05	2.45405	1.12554	2.76214	Homo sapiens histone deacetylase 10 (HDAC10), transcript variant 1, mRNA [NM_032019]
A_23_P99496	MCF2L	0.0173079	2.45241	-1.02526	2.39199	Homo sapiens cDNA FLJ12122 fis, clone MAMMA1000129. [AK022184]
A_24_P145009	ZNRF2P1	0.0341354	2.44935	-1.10826	2.21008	Homo sapiens zinc and ring finger 2 pseudogene 1 (ZNRF2P1), non-coding RNA [NR_003502]
A_23_P304171	KIAA0226	3.03059e-05	2.44906	1.08193	2.64972	Homo sapiens KIAA0226 (KIAA0226), transcript variant 1, mRNA [NM_001145642]
A_23_P259663	ZKSCAN5	1.68977e-06	2.44809	1.03708	2.53885	Homo sapiens zinc finger with KRAB and SCAN domains 5 (ZKSCAN5), transcript variant 1, mRNA [NM_014569]
A_24_P213590	TMEM259	0.0340001	2.44651	-1.15619	2.116	Homo sapiens mRNA for FLJ00277 protein. [AK090400]
A_24_P264909	NDFIP2	1.32979e-06	2.44379	1.61967	3.95813	Homo sapiens Nedd4 family interacting protein 2 (NDFIP2), transcript variant 1, mRNA [NM_019080]
A_23_P140434	MYO5C	0.000657492	2.44228	1.87701	4.58419	Homo sapiens myosin VC (MYO5C), mRNA [NM_018728]
A_23_P82488	ZNF800	0.000506698	2.44216	-1.02976	2.37158	PREDICTED: Homo sapiens zinc finger protein 800 (ZNF800), transcript variant X1, mRNA [XM_005250179]
A_24_P98161	KRIT1	0.000363709	2.44039	-1.09215	2.23448	Homo sapiens KRIT1, ankyrin repeat containing (KRIT1), transcript variant 4, mRNA [NM_194455]
A_32_P447001	C15orf65	0.000505697	2.43937	-1.03781	2.35051	Homo sapiens chromosome 15 open reading frame 65 (C15orf65), mRNA [NM_001198784]
A_24_P396327	TYW3	0.0191046	2.43748	1.02596	2.50076	Homo sapiens tRNA-yW synthesizing protein 3 homolog (S. cerevisiae) (TYW3), transcript variant 1, mRNA [NM_138467]
A_24_P573533	CBWD5	0.000118365	2.43661	-1.13325	2.15012	Homo sapiens COBW domain containing 5 (CBWD5), transcript variant 1, mRNA [NM_001024916]
A_24_P912228	LOC100131053	0.00251877	2.43619	-1.15116	2.1163	Homo sapiens cDNA FLJ38245 fis, clone FCBBF2007186. [AK095564]
A_23_P339079	ZNF573	2.19833e-05	2.43587	1.0359	2.52332	Homo sapiens zinc finger protein 573 (ZNF573), transcript variant 1, mRNA [NM_152360]
A_32_P196047	DPY19L4	0.000117658	2.43541	-1.04498	2.33058	Homo sapiens dpy-19-like 4 (C. elegans) (DPY19L4), mRNA [NM_181787]
A_24_P372134	TMEM140	5.48439e-05	2.43483	1.06467	2.5923	Homo sapiens transmembrane protein 140 (TMEM140), mRNA [NM_018295]
A_23_P255663	MANEA	1.08543e-06	2.43425	-1.09216	2.22884	Homo sapiens mannosidase, endo-alpha (MANEA), mRNA [NM_024641]
A_24_P807883	PAPOLG	0.000297033	2.43419	-1.06388	2.28803	Homo sapiens poly(A) polymerase gamma (PAPOLG), mRNA [NM_022894]
A_23_P69329	HYAL1	0.0202995	2.4337	1.0337	2.51571	Homo sapiens hyaluronoglucosaminidase 1 (HYAL1), transcript variant 8, mRNA [NM_153281]
A_24_P211064	TWSG1	0.0145142	2.43333	1.07384	2.61302	Homo sapiens twisted gastrulation BMP signaling modulator 1 (TWSG1), mRNA [NM_020648]
A_23_P250554	AGGF1	7.63616e-11	2.43195	1.03127	2.508	Homo sapiens angiogenic factor with G patch and FHA domains 1 (AGGF1), mRNA [NM_018046]
A_24_P171041	CLPX	3.3913e-08	2.43046	-1.01908	2.38497	ClpX caseinolytic peptidase X homolog (E. coli) [Source:HGNC Symbol;Acc:2088] [ENST00000300107]
A_23_P49060	SPINT1	0.00164434	2.42677	1.04857	2.54465	Homo sapiens serine peptidase inhibitor, Kunitz type 1 (SPINT1), transcript variant 1, mRNA [NM_181642]
A_23_P59988	SLC35G5	0.00294934	2.42671	1.06386	2.58168	Homo sapiens solute carrier family 35, member G5 (SLC35G5), mRNA [NM_054028]
A_23_P110941	GSTA4	0.000750101	2.42619	1.55829	3.78072	Homo sapiens glutathione S-transferase alpha 4 (GSTA4), mRNA [NM_001512]
A_23_P70328	CENPQ	8.26554e-06	2.42602	1.09696	2.66124	Homo sapiens centromere protein Q (CENPQ), mRNA [NM_018132]
A_24_P356592	PRKAR1A	0.000103691	2.4237	-1.08455	2.23476	Homo sapiens protein kinase, cAMP-dependent, regulatory, type I, alpha (PRKAR1A), transcript variant 3, mRNA [NM_212472]
A_24_P283928	NABP2	0.00884145	2.42204	1.05811	2.56279	Homo sapiens nucleic acid binding protein 2 (NABP2), mRNA [NM_024068]
A_23_P164706	ZNF177	0.012883	2.42119	-1.02671	2.3582	Homo sapiens zinc finger protein 177 (ZNF177), transcript variant 3, mRNA [NM_003451]
A_32_P213678	SMARCA5	3.31836e-05	2.41932	-1.09581	2.20778	Homo sapiens SWI/SNF related, matrix associated, actin dependent regulator of chromatin, subfamily a, member 5 (SMARCA5), mRNA [NM_003601]
A_24_P165082	ZNF222	2.19028e-07	2.41752	-1.03001	2.34708	Homo sapiens zinc finger protein 222 (ZNF222), transcript variant 2, mRNA [NM_013360]
A_24_P148836	KLHDC8B	0.0270432	2.41521	-1.08294	2.23024	Homo sapiens kelch domain containing 8B (KLHDC8B), mRNA [NM_173546]
A_24_P920398	PARP14	0.0034681	2.41432	1.08982	2.63118	Homo sapiens poly (ADP-ribose) polymerase family, member 14 (PARP14), mRNA [NM_017554]
A_23_P124934	IKZF1	0.000273347	2.41284	1.69373	4.0867	Homo sapiens PRO0758 mRNA, complete cds. [AF116605]
A_23_P208288	ZNF304	2.19674e-07	2.41223	-1.0592	2.27741	Homo sapiens zinc finger protein 304 (ZNF304), mRNA [NM_020657]
A_24_P305556	MCM8	0.000134565	2.41123	-1.17538	2.05144	Homo sapiens minichromosome maintenance complex component 8 (MCM8), transcript variant 2, mRNA [NM_182802]
A_24_P345377	GOLPH3L	9.96953e-07	2.41076	1.03168	2.48713	Homo sapiens golgi phosphoprotein 3-like (GOLPH3L), mRNA [NM_018178]
A_23_P150857	SUOX	0.0026703	2.40865	1.66811	4.01788	Homo sapiens sulfite oxidase (SUOX), transcript variant 1, mRNA [NM_000456]
A_32_P11	ZNF585B	0.00113189	2.40858	-1.08177	2.22651	zinc finger protein 585B [Source:HGNC Symbol;Acc:30948] [ENST00000534363]
A_24_P791040	FBXW2	0.00689515	2.40658	-1.07604	2.23652	Homo sapiens F-box and WD repeat domain containing 2 (FBXW2), mRNA [NM_012164]
A_23_P201676	METTL13	4.48935e-07	2.40623	-1.01646	2.36727	Homo sapiens methyltransferase like 13 (METTL13), transcript variant 1, mRNA [NM_015935]
A_23_P121222	RAD18	0.00150618	2.40556	1.04231	2.50733	Homo sapiens RAD18 homolog (S. cerevisiae) (RAD18), mRNA [NM_020165]
A_24_P200962	ING3	0.0112001	2.405	-1.07158	2.24435	inhibitor of growth family, member 3 [Source:HGNC Symbol;Acc:14587] [ENST00000315870]
A_23_P209649	FASTKD2	0.00033157	2.4049	-1.01272	2.3747	Homo sapiens FAST kinase domains 2 (FASTKD2), transcript variant 3, mRNA [NM_014929]
A_23_P82859	OSGIN2	1.03401e-06	2.40483	1.24834	3.00204	Homo sapiens oxidative stress induced growth inhibitor family member 2 (OSGIN2), transcript variant 2, mRNA [NM_004337]
A_24_P112395	PBLD	0.0136877	2.40303	1.07013	2.57154	Homo sapiens phenazine biosynthesis-like protein domain containing (PBLD), transcript variant 1, mRNA [NM_022129]
A_32_P64716	DNAJC3-AS1	0.0440707	2.40202	1.01585	2.4401	DNAJC3 antisense RNA 1 (head to head) [Source:HGNC Symbol;Acc:39808] [ENST00000499499]
A_23_P6023	RAE1	0.00205432	2.39991	-1.03559	2.31743	RAE1 RNA export 1 homolog (S. pombe) [Source:HGNC Symbol;Acc:9828] [ENST00000371242]
A_24_P934522	HSPH1	0.00450604	2.39935	-1.09174	2.19773	Homo sapiens heat shock 105kDa/110kDa protein 1 (HSPH1), transcript variant 1, mRNA [NM_006644]
A_23_P403588	USP47	4.67226e-08	2.39838	1.17751	2.82412	Homo sapiens ubiquitin specific peptidase 47 (USP47), transcript variant 2, mRNA [NM_017944]
A_24_P940599	SYNCRIP	0.000199101	2.39833	-1.03685	2.31308	Homo sapiens synaptotagmin binding, cytoplasmic RNA interacting protein (SYNCRIP), transcript variant 6, mRNA [NM_001159677]
A_23_P154330	TXNDC9	4.39999e-07	2.39724	1.1072	2.65423	Homo sapiens thioredoxin domain containing 9 (TXNDC9), mRNA [NM_005783]
A_23_P204333	ALG10	3.48554e-05	2.39641	1.01865	2.44111	Homo sapiens ALG10, alpha-1,2-glucosyltransferase (ALG10), mRNA [NM_032834]
A_24_P93624	RAB3IP	0.0070961	2.39552	1.05195	2.51998	Homo sapiens RAB3A interacting protein (RAB3IP), transcript variant alpha 2, mRNA [NM_175623]
A_24_P301186	WDR89	0.00642426	2.39494	-1.08605	2.20519	Homo sapiens WD repeat domain 89 (WDR89), transcript variant 1, mRNA [NM_001008726]
A_32_P12610	E2F6	0.000938303	2.39435	1.07308	2.56932	Homo sapiens E2F transcription factor 6 (E2F6), transcript variant a, mRNA [NM_198256]
A_23_P25868	NAA30	3.64207e-08	2.39371	1.0226	2.44781	Homo sapiens N(alpha)-acetyltransferase 30, NatC catalytic subunit (NAA30), mRNA [NM_001011713]
A_24_P151834	ANKFY1	0.0016229	2.39128	1.03286	2.46985	ankyrin repeat and FYVE domain containing 1 [Source:HGNC Symbol;Acc:20763] [ENST00000433651]
A_23_P257716	CYP51A1	0.00229349	2.38819	1.00261	2.39442	Homo sapiens cytochrome P450, family 51, subfamily A, polypeptide 1 (CYP51A1), transcript variant 1, mRNA [NM_000786]
A_24_P932680	LOC100289230	0.00169655	2.38733	-1.01409	2.35417	Homo sapiens uncharacterized LOC100289230 (LOC100289230), long non-coding RNA [NR_036530]
A_24_P194730	ZSCAN22	0.000119238	2.38524	1.01148	2.41262	Homo sapiens zinc finger and SCAN domain containing 22 (ZSCAN22), mRNA [NM_181846]
A_24_P6428	FAM217B	0.0209991	2.38495	1.02157	2.43639	Homo sapiens family with sequence similarity 217, member B (FAM217B), transcript variant 1, mRNA [NM_022106]
A_32_P206293	ZNF322	6.9374e-07	2.38362	1.03945	2.47765	Homo sapiens zinc finger protein 322 (ZNF322), transcript variant 1, mRNA [NM_001242797]
A_23_P23234	LINC00260	0.00630574	2.3827	-1.01232	2.3537	Homo sapiens long intergenic non-protein coding RNA 260 (LINC00260), long non-coding RNA [NR_046213]
A_23_P8119	ZBTB9	6.78396e-05	2.38115	-1.12677	2.11325	Homo sapiens zinc finger and BTB domain containing 9 (ZBTB9), mRNA [NM_152735]
A_32_P92563	LOC257396	0.00272597	2.38024	1.19989	2.85603	Homo sapiens uncharacterized LOC257396 (LOC257396), transcript variant 1, long non-coding RNA [NR_034107]
A_23_P132654	TLR9	0.000556262	2.37943	-1.18551	2.00709	Homo sapiens toll-like receptor 9 (TLR9), mRNA [NM_017442]
A_24_P382026	MIF4GD	7.74834e-05	2.37854	1.06777	2.53973	Homo sapiens MIF4G domain containing (MIF4GD), transcript variant 2, mRNA [NM_020679]
A_23_P158725	SLC16A3	0.0374963	2.37605	-1.13902	2.08606	Homo sapiens solute carrier family 16 (monocarboxylate transporter), member 3 (SLC16A3), transcript variant 2, mRNA [NM_001042422]
A_32_P38404	MRPL50	5.36774e-06	2.37534	-1.11431	2.13167	mitochondrial ribosomal protein L50 [Source:HGNC Symbol;Acc:16654] [ENST00000374865]
A_23_P201179	PHTF1	0.00316745	2.37352	-1.11046	2.13743	Homo sapiens mRNA for homeobox protein LSX. [AJ011863]
A_24_P12904	TMEM245	0.000997686	2.37206	-1.11045	2.13612	Homo sapiens transmembrane protein 245 (TMEM245), mRNA [NM_032012]
A_23_P90021	ZNF557	3.50338e-06	2.37105	1.0302	2.44267	Homo sapiens zinc finger protein 557 (ZNF557), transcript variant 1, mRNA [NM_024341]
A_23_P372988	PRR22	0.00888002	2.37053	-1.05427	2.24851	Homo sapiens proline rich 22 (PRR22), mRNA [NM_001134316]
A_23_P402437	COG2	0.000273148	2.37037	1.12171	2.65887	component of oligomeric golgi complex 2 [Source:HGNC Symbol;Acc:6546] [ENST00000494371]
A_23_P145197	BYSL	1.77653e-06	2.36885	1.40465	3.3274	Homo sapiens bystin-like (BYSL), mRNA [NM_004053]
A_23_P95330	ZDHHC9	0.0131248	2.36843	1.18014	2.79507	Homo sapiens zinc finger, DHHC-type containing 9 (ZDHHC9), transcript variant 1, mRNA [NM_016032]
A_23_P202029	ERLIN1	3.39543e-09	2.36822	-1.01475	2.3338	Homo sapiens ER lipid raft associated 1, mRNA (cDNA clone MGC:24915 IMAGE:4214940), complete cds. [BC031791]
A_24_P66545	KIAA0226	0.00148	2.3679	1.02507	2.42727	Homo sapiens KIAA0226 (KIAA0226), transcript variant 1, mRNA [NM_001145642]
A_24_P12181	UBTD2	1.16146e-06	2.36648	1.23526	2.92321	Homo sapiens ubiquitin domain containing 2 (UBTD2), mRNA [NM_152277]
A_23_P160200	ZFP69B	1.40715e-06	2.36612	-1.16144	2.03722	Homo sapiens ZFP69 zinc finger protein B (ZFP69B), mRNA [NM_023070]
A_23_P81094	SLC9B2	0.0021466	2.36525	-1.18255	2.00012	Homo sapiens solute carrier family 9, subfamily B (NHA2, cation proton antiporter 2), member 2 (SLC9B2), mRNA [NM_178833]
A_32_P205637	PARD6B	1.10744e-05	2.36472	1.04625	2.4741	Homo sapiens par-6 family cell polarity regulator beta (PARD6B), mRNA [NM_032521]
A_23_P133216	NLN	9.34147e-05	2.36337	1.53403	3.62548	Homo sapiens neurolysin (metallopeptidase M3 family) (NLN), mRNA [NM_020726]
A_23_P79962	MKKS	2.15015e-08	2.36226	1.08954	2.57378	Homo sapiens McKusick-Kaufman syndrome (MKKS), transcript variant 2, mRNA [NM_170784]
A_32_P54242	LCORL	0.000134157	2.36222	-1.12074	2.10773	Homo sapiens ligand dependent nuclear receptor corepressor-like (LCORL), transcript variant 2, mRNA [NM_153686]
A_23_P88817	MLYCD	0.000135138	2.36181	1.42372	3.36255	Homo sapiens malonyl-CoA decarboxylase (MLYCD), mRNA [NM_012213]
A_23_P409541	POLR1D	0.00195395	2.35892	-1.088	2.16813	Homo sapiens polymerase (RNA) I polypeptide D, 16kDa (POLR1D), transcript variant 2, mRNA [NM_152705]
A_23_P14493	DNAAF2	6.0286e-06	2.35832	-1.1788	2.00061	Homo sapiens dynein, axonemal, assembly factor 2 (DNAAF2), transcript variant 1, mRNA [NM_018139]
A_24_P817209	ARL10	0.000110886	2.35826	1.14167	2.69237	ADP-ribosylation factor-like 10 [Source:HGNC Symbol;Acc:22042] [ENST00000310389]
A_24_P943193	PREPL	0.000235509	2.35635	-1.02466	2.29964	Homo sapiens prolyl endopeptidase-like (PREPL), transcript variant 1, mRNA [NM_006036]
A_24_P89872	ZNF189	8.68406e-07	2.35628	-1.02329	2.30264	Homo sapiens zinc finger protein 189 (ZNF189), transcript variant 2, mRNA [NM_197977]
A_24_P307714	POLR2M	0.016131	2.35457	-1.02558	2.29585	Homo sapiens cDNA FLJ90286 fis, clone NT2RP1000740. [AK074767]
A_23_P379200	FMNL3	0.000585298	2.35273	1.32874	3.12616	Homo sapiens formin-like 3 (FMNL3), transcript variant 1, mRNA [NM_175736]
A_24_P923945	UBR4	0.0136913	2.35264	-1.0129	2.32267	ubiquitin protein ligase E3 component n-recognin 4 [Source:HGNC Symbol;Acc:30313] [ENST00000375218]
A_23_P212626	LINC00969	0.00361967	2.35179	1.40248	3.29835	long intergenic non-protein coding RNA 969 [Source:HGNC Symbol;Acc:48729] [ENST00000601955]
A_23_P74467	KIAA0907	5.47577e-06	2.35087	-1.03872	2.26325	Homo sapiens KIAA0907 (KIAA0907), mRNA [NM_014949]
A_24_P680857	ATG12	7.10799e-06	2.35054	-1.0995	2.13782	Homo sapiens autophagy related 12 (ATG12), transcript variant 1, mRNA [NM_004707]
A_24_P942469	SPAG9	2.01342e-07	2.34446	-1.10908	2.11388	Homo sapiens sperm associated antigen 9 (SPAG9), transcript variant 1, mRNA [NM_001130528]
A_23_P111995	LOXL2	0.0170264	2.34371	-1.02836	2.27908	Homo sapiens lysyl oxidase-like 2 (LOXL2), mRNA [NM_002318]
A_23_P150807	PPFIBP2	0.0048201	2.34258	-1.06582	2.19791	Homo sapiens PTPRF interacting protein, binding protein 2 (liprin beta 2) (PPFIBP2), transcript variant 1, mRNA [NM_003621]
A_23_P130444	ZNF701	0.0099321	2.34152	1.00542	2.3542	Homo sapiens zinc finger protein 701 (ZNF701), transcript variant 2, mRNA [NM_018260]
A_23_P202658	GSTP1	6.4463e-06	2.34032	1.069	2.50181	Homo sapiens glutathione S-transferase pi 1 (GSTP1), mRNA [NM_000852]
A_24_P320572	ZNF451	0.00260627	2.3399	1.05996	2.4802	Homo sapiens zinc finger protein 451 (ZNF451), transcript variant 2, mRNA [NM_015555]
A_24_P136758	SAMD4B	0.0110198	2.33291	-1.03548	2.25298	Homo sapiens sterile alpha motif domain containing 4B (SAMD4B), mRNA [NM_018028]
A_24_P40529	TMLHE	0.0418085	2.33189	-1.05215	2.21631	Homo sapiens trimethyllysine hydroxylase, epsilon (TMLHE), transcript variant 1, mRNA [NM_018196]
A_23_P306479	ZBTB11-AS1	0.000155048	2.32982	1.20634	2.81055	Homo sapiens ZBTB11 antisense RNA 1 (ZBTB11-AS1), long non-coding RNA [NR_024407]
A_23_P214156	SENP6	0.00105687	2.32559	-1.06514	2.18336	Homo sapiens SUMO1/sentrin specific peptidase 6 (SENP6), transcript variant 1, mRNA [NM_015571]
A_24_P244575	TPCN1	0.00620516	2.32147	1.07719	2.50067	Homo sapiens two pore segment channel 1 (TPCN1), transcript variant 1, mRNA [NM_001143819]
A_24_P303080	MFSD8	3.85692e-05	2.32063	-1.05947	2.19036	Homo sapiens major facilitator superfamily domain containing 8 (MFSD8), mRNA [NM_152778]
A_23_P86731	ZNF239	0.00163371	2.31939	-1.02038	2.27306	Homo sapiens zinc finger protein 239 (ZNF239), transcript variant 1, mRNA [NM_005674]
A_23_P363255	CCDC68	0.00974688	2.31897	1.03194	2.39304	Homo sapiens coiled-coil domain containing 68 (CCDC68), transcript variant 1, mRNA [NM_025214]
A_23_P207106	CHRNB1	0.00694004	2.31749	-1.08222	2.14142	Homo sapiens cholinergic receptor, nicotinic, beta 1 (muscle) (CHRNB1), mRNA [NM_000747]
A_23_P112061	HGSNAT	0.000119522	2.31633	-1.11189	2.08323	Homo sapiens heparan-alpha-glucosaminide N-acetyltransferase (HGSNAT), mRNA [NM_152419]
A_23_P217643	F8	0.00956491	2.3137	-1.10377	2.09617	Homo sapiens coagulation factor VIII, procoagulant component (F8), transcript variant 1, mRNA [NM_000132]
A_24_P296907	THAP8	0.00271361	2.31121	-1.03399	2.23524	Homo sapiens THAP domain containing 8 (THAP8), mRNA [NM_152658]
A_24_P276463	FAM223B	0.000561933	2.31091	-1.09033	2.11947	Homo sapiens family with sequence similarity 223, member B (non-protein coding) (FAM223B), long non-coding RNA [NR_027402]
A_24_P228266	ZNF304	1.02026e-05	2.30956	-1.04374	2.21276	Homo sapiens zinc finger protein 304 (ZNF304), mRNA [NM_020657]
A_23_P331560	SLC26A4	0.010813	2.30951	1.02645	2.37059	Homo sapiens solute carrier family 26 (anion exchanger), member 4 (SLC26A4), mRNA [NM_000441]
A_24_P142885	PANK2	0.0189863	2.30822	1.04868	2.42058	pantothenate kinase 2 [Source:HGNC Symbol;Acc:15894] [ENST00000497424]
A_23_P329593	SEC24A	0.000200128	2.30761	-1.02372	2.25414	Homo sapiens SEC24 family member A (SEC24A), transcript variant 2, mRNA [NM_001252231]
A_32_P157481	ERCC4	3.07306e-05	2.30666	1.14645	2.64447	Homo sapiens excision repair cross-complementing rodent repair deficiency, complementation group 4 (ERCC4), mRNA [NM_005236]
A_24_P188056	PARP11	0.0148785	2.3056	-1.12553	2.04846	poly (ADP-ribose) polymerase family, member 11 [Source:HGNC Symbol;Acc:1186] [ENST00000416739]
A_23_P9415	ACO1	1.71789e-06	2.30443	1.01127	2.3304	Homo sapiens aconitase 1, soluble (ACO1), transcript variant 2, mRNA [NM_002197]
A_23_P139600	RASAL1	0.00841442	2.30434	1.1143	2.56772	Homo sapiens RAS protein activator like 1 (GAP1 like) (RASAL1), transcript variant 2, mRNA [NM_004658]
A_32_P169574	OTUD5	0.00145872	2.30075	-1.00422	2.29107	Homo sapiens OTU domain containing 5 (OTUD5), transcript variant 1, mRNA [NM_017602]
A_23_P430902	MORN4	0.0200063	2.29841	-1.13459	2.02576	Homo sapiens MORN repeat containing 4 (MORN4), transcript variant 1, mRNA [NM_178832]
A_24_P902100	AGPS	0.000116578	2.29803	-1.10123	2.08679	Homo sapiens alkylglycerone phosphate synthase (AGPS), mRNA [NM_003659]
A_24_P270357	CLN5	0.00232919	2.29763	-1.07828	2.13083	Homo sapiens ceroid-lipofuscinosis, neuronal 5 (CLN5), mRNA [NM_006493]
A_32_P486443	ZNF500	8.45039e-05	2.29568	1.0088	2.31589	zinc finger protein 500 [Source:HGNC Symbol;Acc:23716] [ENST00000219478]
A_32_P208097	ADAL	0.0115712	2.29364	1.07426	2.46397	Homo sapiens adenosine deaminase-like (ADAL), transcript variant 1, mRNA [NM_001159280]
A_24_P139742	NMNAT1	0.000268032	2.29225	-1.0514	2.18018	Homo sapiens nicotinamide nucleotide adenylyltransferase 1 (NMNAT1), mRNA [NM_022787]
A_24_P184388	LRTOMT	0.000440588	2.29074	-1.10382	2.07529	Homo sapiens leucine rich transmembrane and O-methyltransferase domain containing (LRTOMT), transcript variant 1, mRNA [NM_145309]
A_23_P89835	MAPRE2	1.48145e-05	2.29026	-1.01097	2.26541	Homo sapiens microtubule-associated protein, RP/EB family, member 2 (MAPRE2), transcript variant 3, mRNA [NM_001143827]
A_32_P219279	ELFN2	0.0321998	2.28976	-1.03727	2.2075	Homo sapiens extracellular leucine-rich repeat and fibronectin type III domain containing 2 (ELFN2), mRNA [NM_052906]
A_23_P7253	LARP1B	0.000585573	2.28827	-1.02656	2.22907	Homo sapiens La ribonucleoprotein domain family, member 1B (LARP1B), transcript variant 1, mRNA [NM_018078]
A_23_P43425	C9orf40	4.25449e-11	2.28723	1.12659	2.57678	Homo sapiens chromosome 9 open reading frame 40 (C9orf40), mRNA [NM_017998]
A_24_P16694	LOC100130285	0.00156777	2.28533	1.03943	2.37543	PREDICTED: Homo sapiens uncharacterized LOC100130285 (LOC100130285), misc_RNA [XR_243328]
A_32_P97739	LOC100294145	0.00068798	2.28435	-1.00408	2.27506	Homo sapiens uncharacterized LOC100294145 (LOC100294145), transcript variant 1, long non-coding RNA [NR_037177]
A_23_P399146	ZNF549	1.87153e-05	2.28395	-1.06556	2.14343	Homo sapiens zinc finger protein 549 (ZNF549), transcript variant 2, mRNA [NM_153263]
A_23_P41487	TBC1D9	0.0104333	2.28238	1.54464	3.52545	Homo sapiens TBC1 domain family, member 9 (with GRAM domain) (TBC1D9), mRNA [NM_015130]
A_23_P217845	RGS16	0.01075	2.28216	1.43655	3.27843	Homo sapiens regulator of G-protein signaling 16 (RGS16), mRNA [NM_002928]
A_23_P149695	ATP1A1OS	0.000114616	2.28165	1.1262	2.5696	Homo sapiens ATP1A1 opposite strand (ATP1A1OS), transcript variant 3, long non-coding RNA [NR_024126]
A_23_P166306	CBS	0.0010258	2.28134	1.16466	2.65698	Homo sapiens cystathionine-beta-synthase (CBS), transcript variant 1, mRNA [NM_000071]
A_24_P63950	AP1S1	0.0410463	2.27969	1.08572	2.47511	Homo sapiens adaptor-related protein complex 1, sigma 1 subunit (AP1S1), mRNA [NM_001283]
A_32_P53183	HSD17B7	0.00076815	2.27928	1.01446	2.31225	hydroxysteroid (17-beta) dehydrogenase 7 [Source:HGNC Symbol;Acc:5215] [ENST00000470195]
A_24_P48627	PIAS4	0.00062058	2.27838	1.10647	2.52095	protein inhibitor of activated STAT, 4 [Source:HGNC Symbol;Acc:17002] [ENST00000262971]
A_23_P256716	SMARCA5	3.80373e-05	2.27719	0.99966	2.27641	Homo sapiens SWI/SNF related, matrix associated, actin dependent regulator of chromatin, subfamily a, member 5 (SMARCA5), mRNA [NM_003601]
A_24_P343929	OAS2	0.0170592	2.27612	-1.07709	2.11322	Homo sapiens 2'-5'-oligoadenylate synthetase 2, 69/71kDa (OAS2), transcript variant 1, mRNA [NM_016817]
A_23_P9416	ACO1	1.13346e-07	2.27377	1.01533	2.30863	Homo sapiens aconitase 1, soluble (ACO1), transcript variant 2, mRNA [NM_002197]
A_23_P38446	TNFAIP1	2.44939e-11	2.2735	1.01901	2.31672	Homo sapiens tumor necrosis factor, alpha-induced protein 1 (endothelial) (TNFAIP1), mRNA [NM_021137]
A_23_P339309	LIN52	0.00519707	2.27341	-1.04536	2.17477	Homo sapiens lin-52 homolog (C. elegans) (LIN52), mRNA [NM_001024674]
A_23_P111929	OTUD6B	0.000417404	2.27307	1.35245	3.07422	Homo sapiens OTU domain containing 6B (OTUD6B), transcript variant 1, mRNA [NM_016023]
A_23_P61674	CLK4	7.10669e-06	2.27255	-1.08152	2.10126	Homo sapiens CDC-like kinase 4 (CLK4), mRNA [NM_020666]
A_24_P69274	MANEA	0.000297033	2.27215	1.01414	2.30427	Homo sapiens mannosidase, endo-alpha (MANEA), mRNA [NM_024641]
A_24_P141522	NUP98	0.000118019	2.27132	-1.04139	2.18105	Homo sapiens nucleoporin 98kDa (NUP98), transcript variant 1, mRNA [NM_016320]
A_24_P304449	MLEC	0.00023091	2.27026	-1.01161	2.24421	Homo sapiens malectin (MLEC), mRNA [NM_014730]
A_32_P69166	ANKRD42	0.000147467	2.2699	1.03849	2.35727	Homo sapiens ankyrin repeat domain 42 (ANKRD42), mRNA [NM_182603]
A_23_P93236	TRIM38	1.25142e-05	2.26959	-1.03805	2.18638	Homo sapiens tripartite motif containing 38 (TRIM38), mRNA [NM_006355]
A_23_P56567	GEMIN6	3.27348e-07	2.26955	1.06047	2.40679	Homo sapiens gem (nuclear organelle) associated protein 6 (GEMIN6), mRNA [NM_024775]
A_23_P399726	C22orf29	0.00137368	2.26951	1.09688	2.48939	Homo sapiens chromosome 22 open reading frame 29 (C22orf29), mRNA [NM_024627]
A_23_P170774	E2F6	5.1193e-09	2.26685	1.11059	2.51753	Homo sapiens E2F transcription factor 6 (E2F6), transcript variant a, mRNA [NM_198256]
A_24_P256830	EXOC5	0.0189727	2.26612	1.14682	2.59884	Homo sapiens exocyst complex component 5 (EXOC5), mRNA [NM_006544]
A_23_P150841	ZNF140	0.00495393	2.26605	1.02615	2.32531	Homo sapiens zinc finger protein 140 (ZNF140), mRNA [NM_003440]
A_23_P398172	FAM135A	0.0027175	2.265	-1.09242	2.07338	Homo sapiens family with sequence similarity 135, member A (FAM135A), transcript variant 2, mRNA [NM_020819]
A_32_P170736	CCDC71L	4.49501e-05	2.26302	1.05921	2.39701	Homo sapiens coiled-coil domain containing 71-like (CCDC71L), mRNA [NM_175884]
A_24_P126873	SUPT6H	0.00336996	2.26127	1.07643	2.4341	Homo sapiens suppressor of Ty 6 homolog (S. cerevisiae) (SUPT6H), mRNA [NM_003170]
A_23_P211080	IFNAR2	0.00094643	2.26022	-1.06311	2.12605	Homo sapiens interferon (alpha, beta and omega) receptor 2 (IFNAR2), transcript variant 1, mRNA [NM_207585]
A_24_P62860	STAM2	2.34524e-05	2.25795	0.997345	2.25195	Homo sapiens signal transducing adaptor molecule (SH3 domain and ITAM motif) 2 (STAM2), mRNA [NM_005843]
A_23_P374315	LACC1	0.0121938	2.25779	1.0572	2.38694	Homo sapiens laccase (multicopper oxidoreductase) domain containing 1 (LACC1), transcript variant 2, mRNA [NM_153218]
A_23_P39050	ZNF823	0.00104483	2.25747	1.02017	2.30301	Homo sapiens zinc finger protein 823 (ZNF823), mRNA [NM_001080493]
A_23_P55639	RPRD1A	0.0218854	2.25574	1.10603	2.49492	Homo sapiens regulation of nuclear pre-mRNA domain containing 1A (RPRD1A), mRNA [NM_018170]
A_24_P105747	AP1S3	0.00849685	2.25152	1.01903	2.29438	Homo sapiens adaptor-related protein complex 1, sigma 3 subunit (AP1S3), mRNA [NM_001039569]
A_23_P343843	CENPBD1	0.00112525	2.25107	0.99769	2.24587	Homo sapiens CENPB DNA-binding domains containing 1 (CENPBD1), mRNA [NM_145039]
A_24_P395621	RUNDC1	3.65572e-06	2.25025	-1.08825	2.06778	Homo sapiens RUN domain containing 1 (RUNDC1), mRNA [NM_173079]
A_23_P83159	KLHL9	0.000921608	2.24971	-1.09229	2.05962	Homo sapiens kelch-like family member 9 (KLHL9), mRNA [NM_018847]
A_23_P334777	PGBD2	8.80925e-07	2.24905	-1.02292	2.19865	Homo sapiens piggyBac transposable element derived 2 (PGBD2), transcript variant 1, mRNA [NM_170725]
A_23_P33894	MAGED2	2.00161e-08	2.2484	1.66531	3.74429	Homo sapiens melanoma antigen family D, 2 (MAGED2), transcript variant 3, mRNA [NM_201222]
A_23_P209735	ARMC9	0.0018656	2.24774	1.06207	2.38726	Homo sapiens armadillo repeat containing 9 (ARMC9), transcript variant 2, mRNA [NM_025139]
A_24_P14328	ZNF564	0.00192298	2.24619	-1.05734	2.12439	Homo sapiens zinc finger protein 564 (ZNF564), mRNA [NM_144976]
A_24_P48791	EIF2S2	0.000999612	2.24578	-1.01742	2.20732	Homo sapiens eukaryotic translation initiation factor 2, subunit 2 beta, 38kDa (EIF2S2), mRNA [NM_003908]
A_23_P205944	LINS	1.0656e-07	2.24494	1.12319	2.52148	Homo sapiens lines homolog (Drosophila) (LINS), mRNA [NM_001040616]
A_32_P544491	RTTN	0.00476329	2.24451	-1.05135	2.13489	Homo sapiens rotatin (RTTN), mRNA [NM_173630]
A_23_P420981	C14orf79	0.00186708	2.24443	1.36732	3.06884	Homo sapiens chromosome 14 open reading frame 79 (C14orf79), mRNA [NM_174891]
A_24_P193943	PIGN	0.0099939	2.24103	-1.06385	2.10652	Homo sapiens phosphatidylinositol glycan anchor biosynthesis, class N (PIGN), transcript variant 1, mRNA [NM_176787]
A_24_P201064	PPP1R3B	1.85158e-08	2.24082	1.31175	2.9394	Homo sapiens protein phosphatase 1, regulatory subunit 3B (PPP1R3B), transcript variant 1, mRNA [NM_001201329]
A_24_P276490	LYPLA2	0.000711788	2.24054	1.10478	2.47531	Homo sapiens lysophospholipase II (LYPLA2), mRNA [NM_007260]
A_23_P394448	DPY19L1	0.00186483	2.2401	-1.0841	2.06632	Homo sapiens dpy-19-like 1 (C. elegans) (DPY19L1), mRNA [NM_015283]
A_24_P10953	ZNF93	0.00147249	2.23967	1.07751	2.41327	Homo sapiens zinc finger protein 93 (ZNF93), mRNA [NM_031218]
A_32_P3317	UBXN2A	0.00128843	2.23922	1.02393	2.2928	UBX domain protein 2A [Source:HGNC Symbol;Acc:27265] [ENST00000309033]
A_24_P283000	DVL3	0.00750222	2.23894	-1.08437	2.06474	Homo sapiens dishevelled segment polarity protein 3 (DVL3), mRNA [NM_004423]
A_32_P169735	TTC8	0.0171716	2.23557	-1.07596	2.07775	Homo sapiens tetratricopeptide repeat domain 8 (TTC8), transcript variant 1, mRNA [NM_144596]
A_32_P213822	NSUN3	0.00521082	2.23435	-1.09965	2.03187	NOP2/Sun domain family, member 3 [Source:HGNC Symbol;Acc:26208] [ENST00000314622]
A_24_P140030	CUL3	5.01038e-06	2.23274	1.09317	2.44076	Homo sapiens cullin 3 (CUL3), transcript variant 1, mRNA [NM_003590]
A_24_P239140	GART	0.00269442	2.23255	-1.01766	2.19381	Homo sapiens phosphoribosylglycinamide formyltransferase, phosphoribosylglycinamide synthetase, phosphoribosylaminoimidazole synthetase (GART), transcript variant 1, mRNA [NM_000819]
A_23_P111132	HSPA1A	0.0149568	2.22964	1.07939	2.40665	Homo sapiens heat shock 70kDa protein 1A (HSPA1A), mRNA [NM_005345]
A_24_P345781	FXR1	0.000900176	2.22944	-1.01554	2.19534	Homo sapiens fragile X mental retardation, autosomal homolog 1 (FXR1), transcript variant 3, mRNA [NM_001013439]
A_32_P71788	FKBP4	0.0026922	2.22943	1.09678	2.4452	Homo sapiens FK506 binding protein 4, 59kDa (FKBP4), mRNA [NM_002014]
A_24_P327499	TTI1	0.000575192	2.2254	1.00614	2.23907	Homo sapiens TELO2 interacting protein 1 (TTI1), mRNA [NM_014657]
A_24_P858698	NFIX	0.00439969	2.22534	1.00065	2.22678	Homo sapiens nuclear factor I/X (CCAAT-binding transcription factor) (NFIX), transcript variant 2, mRNA [NM_002501]
A_23_P47058	CUZD1	0.0455741	2.22437	-1.01777	2.18553	Homo sapiens CUB and zona pellucida-like domains 1 (CUZD1), transcript variant 1, mRNA [NM_022034]
A_23_P51291	PARS2	0.0103851	2.22348	1.18408	2.63278	Homo sapiens prolyl-tRNA synthetase 2, mitochondrial (putative) (PARS2), mRNA [NM_152268]
A_24_P282043	ZNF28	0.000851546	2.22265	1.00348	2.23039	Homo sapiens zinc finger protein 28 (ZNF28), transcript variant 1, mRNA [NM_006969]
A_23_P19219	ASF1A	1.17467e-06	2.22169	-1.03835	2.13963	Homo sapiens anti-silencing function 1A histone chaperone (ASF1A), mRNA [NM_014034]
A_32_P52282	HSD17B7	1.21861e-06	2.22159	-1.01554	2.18759	Homo sapiens hydroxysteroid (17-beta) dehydrogenase 7 (HSD17B7), mRNA [NM_016371]
A_24_P922252	SPATA5L1	0.0213763	2.22142	1.1051	2.4549	Homo sapiens cDNA FLJ12286 fis, clone MAMMA1001768, weakly similar to CELL DIVISION CYCLE PROTEIN 48 HOMOLOG MJ1156. [AK022348]
A_23_P99285	GPR19	2.65086e-05	2.2192	1.82545	4.05103	Homo sapiens G protein-coupled receptor 19 (GPR19), mRNA [NM_006143]
A_32_P135243	MTHFD1L	0.000472471	2.2165	-1.09229	2.02922	Homo sapiens methylenetetrahydrofolate dehydrogenase (NADP+ dependent) 1-like (MTHFD1L), transcript variant 2, mRNA [NM_015440]
A_24_P301629	ZNF155	0.00310579	2.21488	1.00877	2.23431	Homo sapiens zinc finger protein 155 (ZNF155), transcript variant 1, mRNA [NM_003445]
A_24_P414556	TTC33	2.35335e-05	2.21372	-1.07537	2.05856	Homo sapiens tetratricopeptide repeat domain 33 (TTC33), mRNA [NM_012382]
A_23_P94095	ANKRD46	1.17491e-06	2.21204	1.27567	2.82182	Homo sapiens ankyrin repeat domain 46 (ANKRD46), transcript variant 2, mRNA [NM_198401]
A_23_P433753	PRKAR1A	8.52191e-06	2.21168	-1.05814	2.09016	Homo sapiens protein kinase, cAMP-dependent, regulatory, type I, alpha (PRKAR1A), transcript variant 3, mRNA [NM_212472]
A_24_P359514	RABL6	0.0284112	2.20966	-1.02384	2.15821	RAB, member RAS oncogene family-like 6 [Source:HGNC Symbol;Acc:24703] [ENST00000466096]
A_23_P49327	ZNF174	7.26455e-05	2.20865	-1.00384	2.2002	Homo sapiens zinc finger protein 174 (ZNF174), transcript variant 1, mRNA [NM_003450]
A_24_P353794	GALNT2	0.0207585	2.20859	1.02492	2.26362	Homo sapiens UDP-N-acetyl-alpha-D-galactosamine:polypeptide N-acetylgalactosaminyltransferase 2 (GalNAc-T2) (GALNT2), mRNA [NM_004481]
A_23_P58763	PELO	4.33277e-08	2.20763	-1.05057	2.10136	Homo sapiens pelota homolog (Drosophila) (PELO), mRNA [NM_015946]
A_32_P69938	MGC21881	0.00436197	2.2075	-1.06322	2.07624	Homo sapiens uncharacterized locus MGC21881 (MGC21881), long non-coding RNA [NR_015363]
A_24_P121846	ZNF132	0.00272797	2.2073	1.17263	2.58836	Homo sapiens zinc finger protein 132 (ZNF132), mRNA [NM_003433]
A_24_P237927	FAM102B	0.0330178	2.20538	-1.072	2.05725	Homo sapiens family with sequence similarity 102, member B (FAM102B), mRNA [NM_001010883]
A_24_P170327	MKLN1	0.000898872	2.2048	-1.02046	2.16058	Homo sapiens muskelin 1, intracellular mediator containing kelch motifs (MKLN1), transcript variant 2, mRNA [NM_013255]
A_23_P209731	ARMC9	0.00153755	2.20165	1.03291	2.27411	Homo sapiens armadillo repeat containing 9 (ARMC9), transcript variant 2, mRNA [NM_025139]
A_32_P46765	C12orf29	3.90826e-08	2.20139	1.63243	3.59361	Homo sapiens chromosome 12 open reading frame 29 (C12orf29), mRNA [NM_001009894]
A_23_P434900	HN1L	1.03293e-05	2.20102	1.06236	2.33827	Homo sapiens hematological and neurological expressed 1-like (HN1L), mRNA [NM_144570]
A_23_P95594	NAT1	5.33236e-05	2.2006	-1.02634	2.14413	Homo sapiens N-acetyltransferase 1 (arylamine N-acetyltransferase) (NAT1), transcript variant 5, mRNA [NM_000662]
A_23_P201672	METTL13	2.07795e-09	2.19887	1.05147	2.31205	Homo sapiens methyltransferase like 13 (METTL13), transcript variant 1, mRNA [NM_015935]
A_23_P129358	SETD6	6.51206e-05	2.19821	1.03555	2.27636	Homo sapiens SET domain containing 6 (SETD6), transcript variant 2, mRNA [NM_024860]
A_23_P259823	TRMT61B	0.0141256	2.19708	1.13124	2.48543	Homo sapiens tRNA methyltransferase 61 homolog B (S. cerevisiae) (TRMT61B), mRNA [NM_017910]
A_32_P114246	USP47	8.38194e-08	2.19569	1.23172	2.70448	Homo sapiens ubiquitin specific peptidase 47 (USP47), transcript variant 2, mRNA [NM_017944]
A_23_P90223	ZNF585B	8.20895e-07	2.19483	-1.07044	2.05039	Homo sapiens zinc finger protein 585B (ZNF585B), mRNA [NM_152279]
A_32_P902957	ARL11	0.0122993	2.19296	1.04041	2.28159	Homo sapiens ADP-ribosylation factor-like 11 (ARL11), mRNA [NM_138450]
A_24_P926053	EEF1D	0.0384284	2.19262	1.01845	2.23308	Homo sapiens clone DNA62876 LPPA601 (UNQ601) mRNA, complete cds. [AY358690]
A_23_P107881	ZNF563	3.41902e-05	2.1919	1.1334	2.4843	Homo sapiens zinc finger protein 563 (ZNF563), mRNA [NM_145276]
A_32_P440095	TOB2P1	0.00481884	2.19146	1.10157	2.41404	Homo sapiens transducer of ERBB2, 2 pseudogene 1 (TOB2P1), non-coding RNA [NR_002936]
A_24_P182539	ATG4C	7.3249e-05	2.19145	1.32856	2.91147	Homo sapiens autophagy related 4C, cysteine peptidase (ATG4C), transcript variant 1, mRNA [NM_032852]
A_24_P402080	MBP	5.2921e-07	2.189	1.06477	2.33078	Homo sapiens myelin basic protein (MBP), transcript variant 8, mRNA [NM_001025100]
A_23_P333420	RANGAP1	0.00166121	2.18862	1.22793	2.68748	Homo sapiens Ran GTPase activating protein 1 (RANGAP1), transcript variant 2, mRNA [NM_002883]
A_24_P382637	MTG2	0.00224805	2.18805	1.01923	2.23013	Homo sapiens mitochondrial ribosome-associated GTPase 2 (MTG2), mRNA [NM_015666]
A_23_P70168	TARS	1.45892e-05	2.18644	1.17557	2.57031	Homo sapiens threonyl-tRNA synthetase (TARS), transcript variant 1, mRNA [NM_152295]
A_23_P65031	DYNLL1	5.2921e-07	2.18637	1.11296	2.43333	Homo sapiens dynein, light chain, LC8-type 1 (DYNLL1), transcript variant 1, mRNA [NM_001037494]
A_24_P128312	ZNF79	3.05394e-07	2.18545	1.01575	2.21987	Homo sapiens zinc finger protein 79 (ZNF79), transcript variant 1, mRNA [NM_007135]
A_23_P3131	NEK9	0.0178373	2.18406	-1.0194	2.14251	Homo sapiens NIMA-related kinase 9 (NEK9), mRNA [NM_033116]
A_23_P252052	FILIP1L	0.00810718	2.18183	1.07611	2.34788	Homo sapiens filamin A interacting protein 1-like (FILIP1L), transcript variant 1, mRNA [NM_182909]
A_24_P166661	TMEM60	6.45634e-06	2.18175	-1.01645	2.14644	Homo sapiens transmembrane protein 60 (TMEM60), mRNA [NM_032936]
A_23_P38813	ZNF320	1.44519e-07	2.18133	1.0125	2.2086	Homo sapiens zinc finger protein 320 (ZNF320), mRNA [NM_207333]
A_32_P218883	RFK	0.00101928	2.1797	1.14028	2.48547	Homo sapiens riboflavin kinase (RFK), mRNA [NM_018339]
A_24_P392022	FAM86A	8.06372e-06	2.17835	1.02808	2.23951	Homo sapiens family with sequence similarity 86, member A (FAM86A), transcript variant 1, mRNA [NM_201400]
A_24_P245815	ASPHD2	0.00021138	2.17703	-1.06	2.05381	Homo sapiens aspartate beta-hydroxylase domain containing 2 (ASPHD2), mRNA [NM_020437]
A_23_P99579	C14orf142	0.00015947	2.17683	1.01488	2.20922	Homo sapiens chromosome 14 open reading frame 142 (C14orf142), mRNA [NM_032490]
A_23_P119141	KEAP1	1.05681e-06	2.17653	1.11076	2.4176	Homo sapiens kelch-like ECH-associated protein 1 (KEAP1), transcript variant 1, mRNA [NM_203500]
A_23_P42848	KRIT1	1.00792e-06	2.17623	-1.03283	2.10707	Homo sapiens KRIT1, ankyrin repeat containing (KRIT1), transcript variant 4, mRNA [NM_194455]
A_24_P123521	CLK4	9.26317e-06	2.17586	-1.03489	2.10251	Homo sapiens CDC-like kinase 4 (CLK4), mRNA [NM_020666]
A_23_P305692	ELMOD2	0.00104542	2.17394	1.12444	2.44448	Homo sapiens ELMO/CED-12 domain containing 2 (ELMOD2), mRNA [NM_153702]
A_23_P254472	C6orf211	7.7218e-07	2.17302	1.09017	2.36897	Homo sapiens chromosome 6 open reading frame 211 (C6orf211), transcript variant 1, mRNA [NM_024573]
A_24_P122524	WDR3	1.69202e-08	2.16992	0.998851	2.16742	Homo sapiens WD repeat domain 3 (WDR3), mRNA [NM_006784]
A_32_P179258	RAB22A	0.00021798	2.16899	-1.03549	2.09465	Homo sapiens RAB22A, member RAS oncogene family (RAB22A), mRNA [NM_020673]
A_24_P342127	KLHDC10	1.48248e-08	2.16884	1.32703	2.87812	Homo sapiens kelch domain containing 10 (KLHDC10), mRNA [NM_014997]
A_23_P38830	ZNF552	0.000124285	2.16805	-1.06836	2.02933	Homo sapiens zinc finger protein 552 (ZNF552), mRNA [NM_024762]
A_23_P380326	SLC39A9	0.00693558	2.16786	1.12256	2.43355	Homo sapiens solute carrier family 39, member 9 (SLC39A9), transcript variant 1, mRNA [NM_018375]
A_24_P51118	MTAP	0.00142481	2.16742	-1.05371	2.05694	Homo sapiens methylthioadenosine phosphorylase (MTAP), mRNA [NM_002451]
A_23_P88021	GPR180	0.00219462	2.16709	-1.0077	2.15053	Homo sapiens G protein-coupled receptor 180 (GPR180), mRNA [NM_180989]
A_23_P305877	TMEM261	0.00871689	2.16605	1.16754	2.52895	Homo sapiens transmembrane protein 261 (TMEM261), mRNA [NM_033428]
A_23_P50591	KCNK6	2.15015e-08	2.16555	1.60556	3.47693	Homo sapiens potassium channel, subfamily K, member 6 (KCNK6), mRNA [NM_004823]
A_23_P152353	EARS2	0.00258872	2.16541	1.01193	2.19124	Homo sapiens glutamyl-tRNA synthetase 2, mitochondrial (EARS2), transcript variant 1, mRNA [NM_001083614]
A_23_P147514	RHBDD1	0.00329284	2.16536	1.01072	2.18858	Homo sapiens rhomboid domain containing 1 (RHBDD1), transcript variant 2, mRNA [NM_001167608]
A_32_P196072	NDFIP2	5.8823e-06	2.16445	1.435	3.10599	Homo sapiens Nedd4 family interacting protein 2 (NDFIP2), transcript variant 1, mRNA [NM_019080]
A_24_P412486	NHLRC3	0.0108193	2.16443	-1.0717	2.01962	NHL repeat containing 3 [Source:HGNC Symbol;Acc:33751] [ENST00000473371]
A_23_P107673	ZFP28	0.0403284	2.16365	1.02882	2.226	Homo sapiens ZFP28 zinc finger protein (ZFP28), mRNA [NM_020828]
A_23_P3643	DNASE1L2	0.00025994	2.16124	-1.00497	2.15055	Homo sapiens deoxyribonuclease I-like 2 (DNASE1L2), mRNA [NM_001374]
A_32_P186474	RACGAP1	0.00113553	2.15915	-1.07345	2.01142	Homo sapiens Rac GTPase activating protein 1 (RACGAP1), transcript variant 1, mRNA [NM_013277]
A_32_P194264	CHAC2	0.000254537	2.15881	1.1727	2.53163	Homo sapiens ChaC, cation transport regulator homolog 2 (E. coli) (CHAC2), mRNA [NM_001008708]
A_32_P96692	POLH	2.66574e-05	2.15492	1.05067	2.26412	Homo sapiens polymerase (DNA directed), eta (POLH), mRNA [NM_006502]
A_23_P118544	CLTC	1.49015e-06	2.15395	1.03708	2.23381	Homo sapiens clathrin, heavy chain (Hc) (CLTC), mRNA [NM_004859]
A_24_P928415	VPS29	0.00845013	2.15325	-1.05495	2.04108	Homo sapiens vacuolar protein sorting 29 homolog (S. cerevisiae), mRNA (cDNA clone MGC:40428 IMAGE:5197243), complete cds. [BC032462]
A_32_P50005	DBT	0.000549793	2.15306	1.10198	2.37264	Homo sapiens dihydrolipoamide branched chain transacylase E2 (DBT), mRNA [NM_001918]
A_23_P98369	GRIA4	0.0121064	2.15066	1.03071	2.21671	Homo sapiens glutamate receptor, ionotropic, AMPA 4 (GRIA4), transcript variant 1, mRNA [NM_000829]
A_23_P133474	GPX3	0.0357297	2.15048	-1.00485	2.1401	Homo sapiens glutathione peroxidase 3 (plasma) (GPX3), mRNA [NM_002084]
A_24_P252602	NCS1	0.0024061	2.15017	-1.01454	2.11935	Homo sapiens neuronal calcium sensor 1 (NCS1), transcript variant 1, mRNA [NM_014286]
A_23_P88810	MLYCD	2.71185e-09	2.15007	1.1935	2.56611	Homo sapiens malonyl-CoA decarboxylase (MLYCD), mRNA [NM_012213]
A_23_P96641	PRPS2	0.00360795	2.14894	1.25796	2.70329	Homo sapiens phosphoribosyl pyrophosphate synthetase 2 (PRPS2), transcript variant 1, mRNA [NM_001039091]
A_24_P154080	ECE1	7.36013e-07	2.14855	1.49283	3.20741	Homo sapiens endothelin converting enzyme 1 (ECE1), transcript variant 1, mRNA [NM_001397]
A_23_P354827	ZNF550	8.06372e-06	2.14822	-1.02491	2.09601	Homo sapiens zinc finger protein 550 (ZNF550), transcript variant 1, mRNA [NM_001277090]
A_24_P184535	C12orf4	2.4578e-05	2.14678	1.22326	2.62607	Homo sapiens chromosome 12 open reading frame 4 (C12orf4), mRNA [NM_020374]
A_24_P328333	ROCK2	0.0260271	2.14517	-1.06388	2.01636	Homo sapiens Rho-associated, coiled-coil containing protein kinase 2 (ROCK2), mRNA [NM_004850]
A_23_P251647	RFESD	0.0307423	2.14453	1.0608	2.27491	Homo sapiens Rieske (Fe-S) domain containing (RFESD), transcript variant 2, mRNA [NM_173362]
A_32_P160693	KCTD2	0.0314399	2.14275	-1.03114	2.07805	Homo sapiens potassium channel tetramerization domain containing 2 (KCTD2), mRNA [NM_015353]
A_23_P208325	ZNF235	4.13155e-06	2.14169	-1.04618	2.04714	Homo sapiens zinc finger protein 235 (ZNF235), mRNA [NM_004234]
A_23_P323774	PTER	0.0122945	2.13777	-1.0545	2.02728	Homo sapiens phosphotriesterase related (PTER), transcript variant 1, mRNA [NM_001001484]
A_23_P210608	ZNF217	8.63214e-12	2.13758	1.75064	3.74213	Homo sapiens zinc finger protein 217 (ZNF217), mRNA [NM_006526]
A_24_P231104	LEPR	0.0328883	2.13687	-1.04185	2.05104	Homo sapiens leptin receptor (LEPR), transcript variant 3, mRNA [NM_001003679]
A_24_P229350	FMNL3	1.82209e-05	2.13673	1.67791	3.58524	Homo sapiens formin-like 3 (FMNL3), transcript variant 1, mRNA [NM_175736]
A_24_P210637	CHST14	0.0130677	2.1352	1.02926	2.19767	Homo sapiens carbohydrate (N-acetylgalactosamine 4-0) sulfotransferase 14 (CHST14), mRNA [NM_130468]
A_23_P123039	NUPL2	0.00233689	2.13517	-1.02027	2.09275	Homo sapiens nucleoporin like 2 (NUPL2), mRNA [NM_007342]
A_23_P14636	MFAP1	1.57771e-09	2.13314	1.06469	2.27114	Homo sapiens microfibrillar-associated protein 1 (MFAP1), mRNA [NM_005926]
A_23_P164638	ZNF419	0.000119829	2.13291	1.05795	2.25651	Homo sapiens zinc finger protein 419 (ZNF419), transcript variant 2, mRNA [NM_024691]
A_23_P110896	SLC17A5	0.000800623	2.13193	0.997225	2.12601	Homo sapiens solute carrier family 17 (acidic sugar transporter), member 5 (SLC17A5), mRNA [NM_012434]
A_24_P342807	SLC30A6	0.00151429	2.13048	1.13464	2.41732	Homo sapiens solute carrier family 30 (zinc transporter), member 6 (SLC30A6), transcript variant 2, mRNA [NM_017964]
A_23_P70213	APC	0.000288918	2.1276	1.01973	2.16958	Homo sapiens adenomatous polyposis coli (APC), transcript variant 3, mRNA [NM_000038]
A_24_P305038	CRHR1-IT1	0.00700215	2.12593	1.06915	2.27294	Homo sapiens CRHR1 intronic transcript 1 (non-protein coding) (CRHR1-IT1), transcript variant 1, long non-coding RNA [NR_026905]
A_24_P343271	RMND1	0.00490124	2.12154	-1.01463	2.09094	Homo sapiens required for meiotic nuclear division 1 homolog (S. cerevisiae) (RMND1), transcript variant 1, mRNA [NM_017909]
A_32_P45009	IDH1	3.26215e-05	2.11923	1.0381	2.19998	Homo sapiens isocitrate dehydrogenase 1 (NADP+), soluble (IDH1), transcript variant 1, mRNA [NM_005896]
A_24_P63537	ERAP1	0.0425957	2.11916	1.17553	2.49115	Homo sapiens endoplasmic reticulum aminopeptidase 1 (ERAP1), transcript variant 1, mRNA [NM_016442]
A_32_P935906	ZNF252P-AS1	0.038885	2.11871	1.04805	2.2205	Homo sapiens ZNF252P antisense RNA 1 (ZNF252P-AS1), long non-coding RNA [NR_026974]
A_23_P163481	BUB1B	0.00578886	2.11642	1.33749	2.83071	Homo sapiens BUB1 mitotic checkpoint serine/threonine kinase B (BUB1B), mRNA [NM_001211]
A_24_P370670	ZMYM6NB	2.5061e-06	2.11637	1.12852	2.38835	Homo sapiens ZMYM6 neighbor (ZMYM6NB), mRNA [NM_001195156]
A_23_P391238	MCM3AP-AS1	0.000858987	2.11632	1.08107	2.2879	MCM3AP antisense RNA 1 [Source:HGNC Symbol;Acc:16417] [ENST00000432735]
A_23_P60339	C9orf64	0.00180559	2.11523	1.07053	2.26443	Homo sapiens chromosome 9 open reading frame 64 (C9orf64), mRNA [NM_032307]
A_23_P101392	TMEM38A	0.016761	2.11458	1.20839	2.55523	Homo sapiens transmembrane protein 38A (TMEM38A), mRNA [NM_024074]
A_24_P294233	GLS	0.00941912	2.11378	1.02369	2.16386	Homo sapiens glutaminase (GLS), transcript variant 1, mRNA [NM_014905]
A_24_P637651	PIK3CG	1.59403e-07	2.11326	1.72733	3.6503	Homo sapiens phosphatidylinositol-4,5-bisphosphate 3-kinase, catalytic subunit gamma (PIK3CG), transcript variant 1, mRNA [NM_002649]
A_24_P417036	PPARA	0.001084	2.1129	-1.04769	2.01673	Homo sapiens peroxisome proliferator-activated receptor alpha (PPARA), transcript variant 5, mRNA [NM_005036]
A_24_P342020	RABL2A	0.00279503	2.11184	1.40035	2.95731	PREDICTED: Homo sapiens RAB, member of RAS oncogene family-like 2A (RABL2A), transcript variant X14, mRNA [XM_005263582]
A_23_P55688	ZNF416	1.51894e-07	2.11077	1.01519	2.14284	Homo sapiens zinc finger protein 416 (ZNF416), mRNA [NM_017879]
A_24_P4705	PPME1	0.0165681	2.1078	-1.03091	2.0446	Homo sapiens protein phosphatase methylesterase 1 (PPME1), transcript variant 1, mRNA [NM_016147]
A_24_P268993	LEAP2	8.21742e-05	2.10731	1.01611	2.14126	Homo sapiens liver expressed antimicrobial peptide 2 (LEAP2), mRNA [NM_052971]
A_24_P126139	RAB9B	0.0270482	2.10666	1.28313	2.70312	Homo sapiens RAB9B, member RAS oncogene family (RAB9B), mRNA [NM_016370]
A_23_P124335	C1orf186	0.0276114	2.10434	1.12826	2.37424	chromosome 1 open reading frame 186 [Source:HGNC Symbol;Acc:25341] [ENST00000484045]
A_23_P379614	OIP5	0.000132731	2.10427	1.32179	2.78141	Homo sapiens Opa interacting protein 5 (OIP5), mRNA [NM_007280]
A_23_P128396	RNF34	5.21625e-07	2.10332	1.04092	2.1894	Homo sapiens ring finger protein 34, E3 ubiquitin protein ligase (RNF34), transcript variant 1, mRNA [NM_194271]
A_24_P159837	ZNF302	0.000119522	2.1031	1.00161	2.10647	PREDICTED: Homo sapiens zinc finger protein 302 (ZNF302), transcript variant X1, mRNA [XM_005259055]
A_23_P82886	DEFA6	0.00296898	2.10255	1.0597	2.22807	Homo sapiens defensin, alpha 6, Paneth cell-specific (DEFA6), mRNA [NM_001926]
A_32_P6535	PLGLB1	0.00383279	2.10137	1.06667	2.24148	Homo sapiens plasminogen-like B1 (PLGLB1), mRNA [NM_001032392]
A_23_P3775	OGFOD1	7.76185e-05	2.1003	1.09196	2.29345	Homo sapiens 2-oxoglutarate and iron-dependent oxygenase domain containing 1 (OGFOD1), mRNA [NM_018233]
A_23_P390044	MAFG	0.000133024	2.10012	-1.04474	2.01018	Homo sapiens v-maf avian musculoaponeurotic fibrosarcoma oncogene homolog G (MAFG), transcript variant 1, mRNA [NM_002359]
A_32_P57140	JMJD1C	7.29331e-06	2.09851	1.95168	4.09563	Homo sapiens jumonji domain containing 1C (JMJD1C), transcript variant 1, mRNA [NM_032776]
A_24_P920181	YIPF6	0.000597675	2.09698	1.1011	2.30898	Homo sapiens Yip1 domain family, member 6 (YIPF6), transcript variant A, mRNA [NM_173834]
A_23_P5983	PLTP	0.0122457	2.09551	1.00969	2.11581	Homo sapiens phospholipid transfer protein (PLTP), transcript variant 1, mRNA [NM_006227]
A_23_P73012	C9orf3	0.00553224	2.09415	1.26869	2.65684	Homo sapiens chromosome 9 open reading frame 3 (C9orf3), transcript variant 2, mRNA [NM_032823]
A_23_P424712	CCDC142	0.00124406	2.09231	1.04008	2.17616	Homo sapiens coiled-coil domain containing 142 (CCDC142), mRNA [NM_032779]
A_32_P186741	TTC9C	6.18733e-06	2.09045	1.05471	2.20482	tetratricopeptide repeat domain 9C [Source:HGNC Symbol;Acc:28432] [ENST00000532276]
A_23_P106505	LCMT2	5.24574e-06	2.08951	1.04497	2.18347	Homo sapiens leucine carboxyl methyltransferase 2 (LCMT2), mRNA [NM_014793]
A_23_P34325	LRP8	0.00183088	2.08719	1.16605	2.43377	Homo sapiens low density lipoprotein receptor-related protein 8, apolipoprotein e receptor (LRP8), transcript variant 2, mRNA [NM_033300]
A_24_P791829	NUFIP2	3.53686e-06	2.08696	-1.0161	2.05389	Homo sapiens nuclear fragile X mental retardation protein interacting protein 2 (NUFIP2), mRNA [NM_020772]
A_23_P122393	DLK2	0.00429023	2.08568	1.08853	2.27033	Homo sapiens delta-like 2 homolog (Drosophila) (DLK2), transcript variant 2, mRNA [NM_206539]
A_24_P937855	SIKE1	0.00169655	2.08554	1.08052	2.25347	Homo sapiens suppressor of IKBKE 1 (SIKE1), transcript variant 1, mRNA [NM_001102396]
A_24_P370096	ZNF230	0.000185658	2.08488	1.02367	2.13423	Homo sapiens zinc finger protein 230 (ZNF230), mRNA [NM_006300]
A_24_P354954	CCDC126	1.72991e-05	2.08447	1.04743	2.18333	Homo sapiens coiled-coil domain containing 126 (CCDC126), mRNA [NM_138771]
A_32_P89997	LOC101929178	0.00253368	2.08388	1.0784	2.24726	PREDICTED: Homo sapiens uncharacterized LOC101929178 (LOC101929178), misc_RNA [XR_246409]
A_23_P329198	NABP1	1.03733e-07	2.08325	2.12877	4.43475	Homo sapiens nucleic acid binding protein 1 (NABP1), transcript variant 1, mRNA [NM_001031716]
A_23_P250951	SLC26A2	0.0490387	2.0822	1.03128	2.14733	Homo sapiens solute carrier family 26 (anion exchanger), member 2 (SLC26A2), mRNA [NM_000112]
A_23_P420256	C2orf43	0.000683014	2.08152	0.999848	2.08121	Homo sapiens chromosome 2 open reading frame 43 (C2orf43), transcript variant 1, mRNA [NM_021925]
A_32_P87703	MAT2A	6.39978e-05	2.0803	-1.01689	2.04576	Homo sapiens methionine adenosyltransferase II, alpha (MAT2A), mRNA [NM_005911]
A_23_P206474	TRAF7	0.00129138	2.07808	1.0499	2.18178	Homo sapiens TNF receptor-associated factor 7, E3 ubiquitin protein ligase (TRAF7), mRNA [NM_032271]
A_24_P183094	ATP13A3	0.00118755	2.07669	1.04377	2.16759	Homo sapiens ATPase type 13A3 (ATP13A3), mRNA [NM_024524]
A_23_P46507	BOLA1	1.71956e-05	2.07578	1.10805	2.30007	Homo sapiens bolA family member 1 (BOLA1), mRNA [NM_016074]
A_23_P69055	ZNF197	0.0332879	2.07539	1.09093	2.2641	Homo sapiens zinc finger protein 197 (ZNF197), transcript variant 1, mRNA [NM_006991]
A_24_P684721	TRABD	1.66339e-05	2.07511	-1.02212	2.0302	Homo sapiens TraB domain containing (TRABD), mRNA [NM_025204]
A_23_P111228	COQ3	0.00100848	2.07445	1.011	2.09728	Homo sapiens coenzyme Q3 methyltransferase (COQ3), mRNA [NM_017421]
A_24_P346604	UBE2W	0.000482624	2.07378	1.0039	2.08187	Homo sapiens ubiquitin-conjugating enzyme E2W (putative) (UBE2W), transcript variant 1, mRNA [NM_001001481]
A_24_P336718	RABIF	0.0110179	2.07333	1.10551	2.29208	Homo sapiens RAB interacting factor (RABIF), mRNA [NM_002871]
A_24_P179504	WDR66	0.000802833	2.07157	1.62019	3.35634	Homo sapiens WD repeat domain 66 (WDR66), transcript variant 1, mRNA [NM_144668]
A_23_P254179	ADNP	3.77842e-05	2.07007	0.998457	2.06687	Homo sapiens activity-dependent neuroprotector homeobox (ADNP), transcript variant 1, mRNA [NM_015339]
A_24_P264166	GOLGA8M	0.00490124	2.07006	1.10514	2.2877	Homo sapiens golgin A8 family, member M (GOLGA8M), mRNA [NM_001282468]
A_32_P165112	WDR92	0.000423353	2.06724	1.00291	2.07326	Homo sapiens WD repeat domain 92 (WDR92), transcript variant 1, mRNA [NM_138458]
A_24_P390650	LINC00324	0.000879764	2.06676	1.02769	2.12399	Homo sapiens long intergenic non-protein coding RNA 324 (LINC00324), long non-coding RNA [NR_026951]
A_24_P292710	GSKIP	0.0239486	2.06666	1.0658	2.20265	Homo sapiens GSK3B interacting protein (GSKIP), transcript variant 2, mRNA [NM_016472]
A_23_P55998	SLC1A5	0.00647963	2.06632	1.21247	2.50535	Homo sapiens solute carrier family 1 (neutral amino acid transporter), member 5 (SLC1A5), transcript variant 1, mRNA [NM_005628]
A_24_P290130	ATAT1	0.00285949	2.06629	1.09583	2.26431	alpha tubulin acetyltransferase 1 [Source:HGNC Symbol;Acc:21186] [ENST00000464565]
A_23_P433107	ZNF561	0.000196018	2.06508	1.01221	2.0903	Homo sapiens zinc finger protein 561 (ZNF561), mRNA [NM_152289]
A_24_P208091	SLC35D1	0.000208756	2.06468	1.09681	2.26457	Homo sapiens solute carrier family 35 (UDP-GlcA/UDP-GalNAc transporter), member D1 (SLC35D1), mRNA [NM_015139]
A_23_P252636	CSNK1G1	0.0376341	2.06434	1.01604	2.09745	Homo sapiens casein kinase 1, gamma 1 (CSNK1G1), mRNA [NM_022048]
A_23_P434768	NUP50	5.28705e-08	2.06413	1.04892	2.16512	Homo sapiens nucleoporin 50kDa (NUP50), transcript variant 2, mRNA [NM_007172]
A_24_P191312	SLC1A4	0.00163817	2.0641	1.14651	2.36652	Homo sapiens solute carrier family 1 (glutamate/neutral amino acid transporter), member 4 (SLC1A4), transcript variant 1, mRNA [NM_003038]
A_23_P163732	GGA2	0.000660577	2.06329	1.0714	2.2106	Homo sapiens golgi-associated, gamma adaptin ear containing, ARF binding protein 2 (GGA2), mRNA [NM_015044]
A_24_P934473	LOC100132006	0.0407723	2.0604	1.05972	2.18345	Homo sapiens cDNA FLJ35527 fis, clone SPLEN2001781. [AK092846]
A_23_P3450	TUBGCP4	0.00109154	2.05974	-1.02764	2.00433	Homo sapiens tubulin, gamma complex associated protein 4 (TUBGCP4), transcript variant 2, mRNA [NM_014444]
A_23_P251359	PIK3CG	1.66677e-06	2.05874	1.75278	3.60852	Homo sapiens phosphatidylinositol-4,5-bisphosphate 3-kinase, catalytic subunit gamma (PIK3CG), transcript variant 1, mRNA [NM_002649]
A_23_P19712	GMNN	1.62419e-07	2.0581	-1.01772	2.02226	Homo sapiens geminin, DNA replication inhibitor (GMNN), transcript variant 1, mRNA [NM_015895]
A_32_P123743	KCNQ1OT1	0.0308512	2.05632	1.03663	2.13164	Homo sapiens KCNQ1 opposite strand/antisense transcript 1 (non-protein coding) (KCNQ1OT1), long non-coding RNA [NR_002728]
A_23_P250212	SGK223	0.00112173	2.05583	1.16072	2.38625	Homo sapiens homolog of rat pragma of Rnd2 (SGK223), mRNA [NM_001080826]
A_24_P222365	LARP4	3.21334e-05	2.05488	1.19778	2.4613	Homo sapiens La ribonucleoprotein domain family, member 4 (LARP4), transcript variant 2, mRNA [NM_199188]
A_23_P218517	ZNF222	2.99065e-07	2.05478	-1.01585	2.02271	Homo sapiens zinc finger protein 222 (ZNF222), transcript variant 2, mRNA [NM_013360]
A_24_P231004	TIMELESS	0.00956466	2.05325	-1.0218	2.00945	Homo sapiens timeless circadian clock (TIMELESS), mRNA [NM_003920]
A_23_P351215	SKIL	0.0103192	2.05219	1.00114	2.05453	Homo sapiens SKI-like oncogene (SKIL), transcript variant 1, mRNA [NM_005414]
A_24_P300841	CKAP5	0.0121663	2.05048	-1.01717	2.01588	Homo sapiens cytoskeleton associated protein 5 (CKAP5), transcript variant 1, mRNA [NM_001008938]
A_24_P941649	VPS37A	0.0134723	2.0504	1.05114	2.15526	Homo sapiens vacuolar protein sorting 37 homolog A (S. cerevisiae) (VPS37A), transcript variant 1, mRNA [NM_152415]
A_23_P66063	PDP2	5.25992e-08	2.05025	1.68732	3.45944	Homo sapiens pyruvate dehyrogenase phosphatase catalytic subunit 2 (PDP2), mRNA [NM_020786]
A_23_P50232	AURKC	0.000344504	2.04989	1.07359	2.20075	Homo sapiens aurora kinase C (AURKC), transcript variant 1, mRNA [NM_001015878]
A_32_P123106	PAPOLG	0.038885	2.04915	1.06641	2.18524	Homo sapiens poly(A) polymerase gamma (PAPOLG), mRNA [NM_022894]
A_23_P98763	LRTOMT	0.0136331	2.0462	1.0136	2.07404	Homo sapiens leucine rich transmembrane and O-methyltransferase domain containing (LRTOMT), transcript variant 1, mRNA [NM_145309]
A_23_P257104	NCBP1	5.5352e-08	2.04462	1.0964	2.24173	Homo sapiens nuclear cap binding protein subunit 1, 80kDa (NCBP1), mRNA [NM_002486]
A_23_P354953	TNPO2	0.020697	2.04241	0.999721	2.04184	Homo sapiens transportin 2 (TNPO2), transcript variant 2, mRNA [NM_013433]
A_32_P141612	ORC4	0.00859353	2.04236	1.07136	2.18809	Homo sapiens origin recognition complex, subunit 4 (ORC4), transcript variant 2, mRNA [NM_002552]
A_24_P191417	NAB1	2.41968e-05	2.04068	1.11885	2.28321	Homo sapiens NGFI-A binding protein 1 (EGR1 binding protein 1) (NAB1), mRNA [NM_005966]
A_24_P942481	GPR180	0.000730846	2.0405	1.07234	2.18811	Homo sapiens G protein-coupled receptor 180 (GPR180), mRNA [NM_180989]
A_23_P95050	ARFIP1	0.0239672	2.03942	1.16436	2.37462	Homo sapiens ADP-ribosylation factor interacting protein 1 (ARFIP1), transcript variant 1, mRNA [NM_001025595]
A_23_P203445	UEVLD	0.0152191	2.03835	1.08968	2.22115	Homo sapiens UEV and lactate/malate dehyrogenase domains (UEVLD), transcript variant 1, mRNA [NM_001040697]
A_23_P259357	SLC35E4	0.003163	2.03797	1.05553	2.15115	Homo sapiens solute carrier family 35, member E4 (SLC35E4), mRNA [NM_001001479]
A_23_P139455	ZC3H10	0.000211112	2.03781	1.24656	2.54025	Homo sapiens zinc finger CCCH-type containing 10 (ZC3H10), mRNA [NM_032786]
A_23_P325676	ZNF653	0.00156004	2.03522	1.01757	2.07097	Homo sapiens zinc finger protein 653 (ZNF653), mRNA [NM_138783]
A_24_P327815	STIP1	0.00146314	2.03219	1.02891	2.09094	Homo sapiens stress-induced-phosphoprotein 1 (STIP1), transcript variant 2, mRNA [NM_006819]
A_23_P398637	TRMT10A	0.000172187	2.03208	1.09657	2.22831	Homo sapiens tRNA methyltransferase 10 homolog A (S. cerevisiae) (TRMT10A), transcript variant 1, mRNA [NM_152292]
A_23_P142239	YIF1B	0.00234195	2.03045	1.21858	2.47428	Homo sapiens Yip1 interacting factor homolog B (S. cerevisiae) (YIF1B), transcript variant 2, mRNA [NM_033557]
A_23_P51797	CCDC18	0.0144917	2.02935	1.21279	2.46118	PREDICTED: Homo sapiens coiled-coil domain containing 18 (CCDC18), transcript variant X1, mRNA [XM_005270815]
A_24_P383440	TMEM41B	1.3706e-05	2.02905	1.05479	2.14021	Homo sapiens transmembrane protein 41B (TMEM41B), transcript variant 1, mRNA [NM_015012]
A_23_P402287	LNX2	5.10638e-07	2.029	1.01571	2.06088	Homo sapiens ligand of numb-protein X 2 (LNX2), mRNA [NM_153371]
A_32_P22139	PDP2	7.76185e-05	2.02854	1.78529	3.62154	Homo sapiens pyruvate dehyrogenase phosphatase catalytic subunit 2 (PDP2), mRNA [NM_020786]
A_23_P200890	GOLPH3L	2.95758e-05	2.02699	1.09258	2.21464	Homo sapiens golgi phosphoprotein 3-like (GOLPH3L), mRNA [NM_018178]
A_24_P273603	NUP188	0.00213338	2.02569	1.08312	2.19408	nucleoporin 188kDa [Source:HGNC Symbol;Acc:17859] [ENST00000477069]
A_23_P116187	BCO2	0.00325076	2.02563	1.01874	2.06358	Homo sapiens beta-carotene oxygenase 2 (BCO2), transcript variant 1, mRNA [NM_031938]
A_32_P232704	MTERF	0.0203856	2.02255	1.02684	2.07683	Homo sapiens mRNA; cDNA DKFZp667I072 (from clone DKFZp667I072). [AL832861]
A_23_P434040	LOC554206	0.0116123	2.02212	1.21994	2.46686	Homo sapiens leucine carboxyl methyltransferase 1 pseudogene (LOC554206), non-coding RNA [NR_038379]
A_23_P11859	HSD17B7	1.83783e-08	2.02184	1.02444	2.07126	Homo sapiens hydroxysteroid (17-beta) dehydrogenase 7 (HSD17B7), mRNA [NM_016371]
A_23_P396062	RAB40C	0.0389839	2.0205	1.16703	2.35798	Homo sapiens RAB40C, member RAS oncogene family (RAB40C), transcript variant 2, mRNA [NM_021168]
A_24_P306214	TLDC1	0.000220997	2.02047	-1.00734	2.00574	Homo sapiens TBC/LysM-associated domain containing 1 (TLDC1), mRNA [NM_020947]
A_23_P104705	SLC29A2	0.0116105	2.01889	0.996756	2.01234	Homo sapiens solute carrier family 29 (equilibrative nucleoside transporter), member 2 (SLC29A2), mRNA [NM_001532]
A_24_P118452	SEPHS1	0.000328707	2.01821	1.2209	2.46402	Homo sapiens selenophosphate synthetase 1 (SEPHS1), transcript variant 1, mRNA [NM_012247]
A_24_P200761	NUP43	0.00732488	2.01799	1.2487	2.51986	Homo sapiens nucleoporin 43kDa (NUP43), transcript variant 1, mRNA [NM_198887]
A_23_P206945	ACOX1	6.30807e-05	2.01588	1.12951	2.27696	Homo sapiens acyl-CoA oxidase 1, palmitoyl (ACOX1), transcript variant 1, mRNA [NM_004035]
A_23_P88119	HSPH1	9.75989e-07	2.01487	1.08624	2.18863	Homo sapiens heat shock 105kDa/110kDa protein 1 (HSPH1), transcript variant 1, mRNA [NM_006644]
A_23_P250404	RAD50	3.04286e-06	2.01381	1.06726	2.14926	Homo sapiens RAD50 homolog (S. cerevisiae) (RAD50), mRNA [NM_005732]
A_23_P387691	DIP2B	0.0424324	2.0111	1.03048	2.07239	DIP2 disco-interacting protein 2 homolog B (Drosophila) [Source:HGNC Symbol;Acc:29284] [ENST00000549620]
A_24_P618928	LOC100506844	9.42141e-05	2.00984	1.00058	2.01102	Homo sapiens uncharacterized LOC100506844 (LOC100506844), long non-coding RNA [NR_038269]
A_23_P26254	NDUFAF1	2.55298e-07	2.00831	1.10422	2.21762	Homo sapiens NADH dehydrogenase (ubiquinone) complex I, assembly factor 1 (NDUFAF1), transcript variant 1, mRNA [NM_016013]
A_23_P207927	C17orf80	1.78625e-07	2.00811	1.07356	2.15584	Homo sapiens chromosome 17 open reading frame 80 (C17orf80), transcript variant 1, mRNA [NM_017941]
A_23_P420269	INTS2	0.00114236	2.00739	1.0468	2.10133	Homo sapiens integrator complex subunit 2 (INTS2), transcript variant 1, mRNA [NM_020748]
A_24_P145047	ZNF609	6.91137e-05	2.006	1.1219	2.25054	Homo sapiens zinc finger protein 609 (ZNF609), mRNA [NM_015042]
A_23_P73160	LRCH3	0.0143351	2.00335	1.23432	2.47279	leucine-rich repeats and calponin homology (CH) domain containing 3 [Source:HGNC Symbol;Acc:28637] [ENST00000425562]
A_24_P345540	ZC3H8	0.014607	2.00292	1.19042	2.38432	Homo sapiens zinc finger CCCH-type containing 8 (ZC3H8), mRNA [NM_032494]
A_23_P82762	ZNF596	0.0113605	2.00018	1.01802	2.03622	Homo sapiens zinc finger protein 596 (ZNF596), transcript variant 1, mRNA [NM_001042416]
A_23_P133445	GZMA	0.0256641	-14.3406	1.10184	-13.0151	Homo sapiens granzyme A (granzyme 1, cytotoxic T-lymphocyte-associated serine esterase 3) (GZMA), mRNA [NM_006144]
A_23_P106194	FOS	3.80452e-06	-13.9846	-1.38368	-19.3502	Homo sapiens FBJ murine osteosarcoma viral oncogene homolog (FOS), mRNA [NM_005252]
A_23_P120902	LGALS2	3.98746e-05	-13.0705	-1.33	-17.3838	Homo sapiens lectin, galactoside-binding, soluble, 2 (LGALS2), mRNA [NM_006498]
A_23_P434809	S100A8	0.00227888	-11.8667	-1.76234	-20.9131	Homo sapiens S100 calcium binding protein A8 (S100A8), mRNA [NM_002964]
A_23_P429998	FOSB	4.48099e-06	-11.7025	-1.34738	-15.7677	Homo sapiens FBJ murine osteosarcoma viral oncogene homolog B (FOSB), transcript variant 1, mRNA [NM_006732]
A_23_P110712	DUSP1	6.16998e-09	-11.5019	-1.80029	-20.7068	Homo sapiens dual specificity phosphatase 1 (DUSP1), mRNA [NM_004417]
A_23_P365685	LIMS3	4.17236e-10	-10.9653	-1.46857	-16.1034	Homo sapiens LIM and senescent cell antigen-like domains 3 (LIMS3), transcript variant 1, mRNA [NM_033514]
A_23_P407565	CX3CR1	0.0236156	-10.2701	-1.20321	-12.357	Homo sapiens chemokine (C-X3-C motif) receptor 1 (CX3CR1), transcript variant 4, mRNA [NM_001337]
A_23_P31810	CEBPD	0.00257728	-8.99681	-1.47827	-13.2997	Homo sapiens CCAAT/enhancer binding protein (C/EBP), delta (CEBPD), mRNA [NM_005195]
A_24_P252739	KLF6	1.16293e-09	-8.61405	-1.05697	-9.10477	Homo sapiens Kruppel-like factor 6 (KLF6), transcript variant A, mRNA [NM_001300]
A_24_P42264	LYZ	0.00506049	-8.52235	-1.51652	-12.9243	Homo sapiens lysozyme (LYZ), mRNA [NM_000239]
A_23_P170233	CSTA	0.0371993	-8.3552	-1.19169	-9.95682	Homo sapiens cystatin A (stefin A) (CSTA), mRNA [NM_005213]
A_23_P200728	FCGR3A	0.00520846	-8.17097	-1.3203	-10.7881	Homo sapiens Fc fragment of IgG, low affinity IIIa, receptor (CD16a) (FCGR3A), transcript variant 1, mRNA [NM_000569]
A_23_P206280	GPR56	0.01353	-7.58169	-1.25657	-9.52694	Homo sapiens G protein-coupled receptor 56 (GPR56), transcript variant 3, mRNA [NM_201525]
A_23_P128993	GZMH	0.0356942	-7.57114	1.0015	-7.55981	Homo sapiens granzyme H (cathepsin G-like 2, protein h-CCPX) (GZMH), transcript variant 1, mRNA [NM_033423]
A_32_P9543	APOBEC3A	0.0166721	-7.34419	-1.27812	-9.38674	Homo sapiens apolipoprotein B mRNA editing enzyme, catalytic polypeptide-like 3A (APOBEC3A), transcript variant 1, mRNA [NM_145699]
A_23_P76901	PLEKHG3	0.00628109	-7.21353	-1.17301	-8.46157	Homo sapiens pleckstrin homology domain containing, family G (with RhoGef domain) member 3 (PLEKHG3), mRNA [NM_015549]
A_23_P118722	ASGR1	8.91719e-05	-7.18343	-1.51123	-10.8558	Homo sapiens asialoglycoprotein receptor 1 (ASGR1), transcript variant 1, mRNA [NM_001671]
A_23_P32233	KLF4	6.41989e-06	-7.07679	-1.25917	-8.9109	Homo sapiens Kruppel-like factor 4 (gut) (KLF4), mRNA [NM_004235]
A_23_P117602	GZMB	0.0426815	-6.99469	0.997615	-7.01142	Homo sapiens granzyme B (granzyme 2, cytotoxic T-lymphocyte-associated serine esterase 1) (GZMB), mRNA [NM_004131]
A_23_P121533	SPON2	0.00234281	-6.95761	1.06329	-6.54346	Homo sapiens spondin 2, extracellular matrix protein (SPON2), transcript variant 1, mRNA [NM_012445]
A_32_P113935	LNX2	4.07781e-08	-6.82276	-1.17942	-8.04689	Homo sapiens ligand of numb-protein X 2 (LNX2), mRNA [NM_153371]
A_32_P128258	SIGLEC17P	0.0211347	-6.74111	-1.02266	-6.89387	Homo sapiens sialic acid binding Ig-like lectin 17, pseudogene (SIGLEC17P), transcript variant 1, non-coding RNA [NR_047529]
A_23_P339588	TAGAP	2.64462e-09	-6.72663	-1.17003	-7.87033	Homo sapiens T-cell activation RhoGTPase activating protein (TAGAP), transcript variant 3, mRNA [NM_138810]
A_24_P97342	PROK2	0.0289868	-6.5206	-1.15367	-7.52261	Homo sapiens prokineticin 2 (PROK2), transcript variant 2, mRNA [NM_021935]
A_23_P84399	CNTNAP2	7.53669e-05	-6.25637	-1.75441	-10.9762	Homo sapiens contactin associated protein-like 2 (CNTNAP2), mRNA [NM_014141]
A_23_P209954	GNLY	0.0246319	-6.25459	-1.10078	-6.88492	Homo sapiens granulysin (GNLY), transcript variant NKG5, mRNA [NM_006433]
A_23_P122127	FYB	0.0121291	-6.24014	-1.21372	-7.5738	Homo sapiens FYN binding protein (FYB), transcript variant 1, mRNA [NM_001465]
A_23_P203376	MS4A6A	0.00392372	-6.06239	-1.06363	-6.44816	Homo sapiens membrane-spanning 4-domains, subfamily A, member 6A (MS4A6A), transcript variant 1, mRNA [NM_152852]
A_24_P393151	LILRA1	0.0244854	-5.98404	1.47345	-4.06124	Homo sapiens leukocyte immunoglobulin-like receptor, subfamily A (with TM domain), member 1 (LILRA1), transcript variant 1, mRNA [NM_006863]
A_23_P329573	ITGB2	0.000707505	-5.97983	1.04383	-5.72874	Homo sapiens integrin, beta 2 (complement component 3 receptor 3 and 4 subunit) (ITGB2), transcript variant 1, mRNA [NM_000211]
A_23_P107744	S1PR5	0.0336254	-5.94781	-1.19709	-7.12008	Homo sapiens sphingosine-1-phosphate receptor 5 (S1PR5), transcript variant 1, mRNA [NM_030760]
A_23_P134347	CPVL	0.00980514	-5.89873	-1.51494	-8.9362	Homo sapiens carboxypeptidase, vitellogenic-like (CPVL), transcript variant 2, mRNA [NM_019029]
A_23_P28507	MGAT4A	0.0240424	-5.89129	-1.09818	-6.46969	Homo sapiens mannosyl (alpha-1,3-)-glycoprotein beta-1,4-N-acetylglucosaminyltransferase, isozyme A (MGAT4A), transcript variant 1, mRNA [NM_012214]
A_23_P23048	S100A9	0.000223935	-5.83365	-1.34489	-7.84561	Homo sapiens S100 calcium binding protein A9 (S100A9), mRNA [NM_002965]
A_23_P157875	FCN1	0.000286588	-5.79872	-1.27097	-7.37002	Homo sapiens ficolin (collagen/fibrinogen domain containing) 1 (FCN1), mRNA [NM_002003]
A_23_P9883	NLRP3	0.00530252	-5.79066	-1.3571	-7.85849	Homo sapiens NLR family, pyrin domain containing 3 (NLRP3), transcript variant 3, mRNA [NM_001079821]
A_23_P259071	AREG	0.00189262	-5.76732	-1.38044	-7.96145	Homo sapiens amphiregulin (AREG), mRNA [NM_001657]
A_24_P128085	RC3H2	7.19618e-10	-5.72435	-1.20213	-6.88142	Homo sapiens ring finger and CCCH-type domains 2 (RC3H2), transcript variant 2, mRNA [NM_018835]
A_23_P33723	CD163	0.0269695	-5.71807	-1.64435	-9.40253	Homo sapiens CD163 molecule (CD163), transcript variant 1, mRNA [NM_004244]
A_32_P409919	PHTF2	6.94147e-08	-5.55818	-1.04552	-5.8112	Homo sapiens putative homeodomain transcription factor 2 (PHTF2), transcript variant 2, mRNA [NM_020432]
A_23_P218928	FAM198B	0.00473155	-5.47826	-1.49759	-8.20416	Homo sapiens family with sequence similarity 198, member B (FAM198B), transcript variant 2, mRNA [NM_016613]
A_23_P74001	S100A12	0.00208689	-5.39936	-1.36802	-7.38645	Homo sapiens S100 calcium binding protein A12 (S100A12), mRNA [NM_005621]
A_23_P63390	FCGR1B	0.001616	-5.31798	-1.19196	-6.33879	Homo sapiens Fc fragment of IgG, high affinity Ib, receptor (CD64) (FCGR1B), transcript variant 1, mRNA [NM_001017986]
A_23_P1833	B3GAT1	0.0464372	-5.27198	-1.17669	-6.20349	Homo sapiens beta-1,3-glucuronyltransferase 1 (glucuronosyltransferase P) (B3GAT1), transcript variant 2, mRNA [NM_054025]
A_23_P36120	MS4A6A	0.00753999	-5.1952	-1.4292	-7.42499	Homo sapiens membrane-spanning 4-domains, subfamily A, member 6A (MS4A6A), transcript variant 2, mRNA [NM_022349]
A_23_P117833	MTMR10	1.24952e-05	-5.14434	1.21157	-4.24601	myotubularin related protein 10 [Source:HGNC Symbol;Acc:25999] [ENST00000563714]
A_24_P78531	CLEC4E	0.038417	-5.12418	-1.39921	-7.16979	Homo sapiens C-type lectin domain family 4, member E (CLEC4E), mRNA [NM_014358]
A_23_P113825	NACC2	0.00456055	-5.09037	-1.07967	-5.49593	Homo sapiens NACC family member 2, BEN and BTB (POZ) domain containing (NACC2), mRNA [NM_144653]
A_23_P156218	GZMK	0.0404617	-4.99504	-1.12331	-5.61097	Homo sapiens granzyme K (granzyme 3; tryptase II) (GZMK), mRNA [NM_002104]
A_23_P151294	IFNG	0.0432918	-4.8978	-1.01167	-4.95497	Homo sapiens interferon, gamma (IFNG), mRNA [NM_000619]
A_23_P501732	FCN2	6.41012e-05	-4.89754	-1.25925	-6.16722	Homo sapiens ficolin (collagen/fibrinogen domain containing lectin) 2 (FCN2), transcript variant SV0, mRNA [NM_004108]
A_23_P109171	BFSP1	0.00601827	-4.89387	1.03913	-4.70959	Homo sapiens beaded filament structural protein 1, filensin (BFSP1), transcript variant 1, mRNA [NM_001195]
A_32_P221305	LINC00937	0.00088262	-4.89204	-1.22779	-6.00641	Homo sapiens long intergenic non-protein coding RNA 937 (LINC00937), long non-coding RNA [NR_024420]
A_23_P25235	CLEC4D	0.00383274	-4.88163	-1.25139	-6.10882	Homo sapiens C-type lectin domain family 4, member D (CLEC4D), mRNA [NM_080387]
A_23_P95802	CNTNAP2	0.000561833	-4.8497	-1.44179	-6.99227	Homo sapiens contactin associated protein-like 2 (CNTNAP2), mRNA [NM_014141]
A_24_P159434	CD300A	0.018902	-4.84349	-1.03789	-5.02703	Homo sapiens CD300a molecule (CD300A), transcript variant 1, mRNA [NM_007261]
A_23_P119562	CFD	0.00149825	-4.84305	-1.14091	-5.52547	Homo sapiens complement factor D (adipsin) (CFD), mRNA [NM_001928]
A_24_P932981	KLF6	2.11816e-06	-4.74498	1.10582	-4.29093	Homo sapiens Kruppel-like factor 6 (KLF6), transcript variant A, mRNA [NM_001300]
A_23_P41664	LRRC70	5.22139e-07	-4.70318	-1.2968	-6.09909	Homo sapiens leucine rich repeat containing 70 (LRRC70), mRNA [NM_181506]
A_23_P210176	ITGA6	0.0143737	-4.68485	-1.30972	-6.13582	Homo sapiens integrin, alpha 6 (ITGA6), transcript variant 2, mRNA [NM_000210]
A_24_P933801	PEAK1	3.95299e-06	-4.60223	-1.22065	-5.6177	Homo sapiens cDNA FLJ34483 fis, clone HLUNG2004154. [AK091802]
A_23_P331748	CD33	0.00391769	-4.51016	-1.23453	-5.5679	Homo sapiens CD33 molecule (CD33), transcript variant 1, mRNA [NM_001772]
A_23_P133739	HUS1B	1.13507e-08	-4.50033	-1.12813	-5.07697	Homo sapiens HUS1 checkpoint homolog b (S. pombe) (HUS1B), mRNA [NM_148959]
A_23_P211207	ADARB1	0.000943025	-4.49476	-1.30681	-5.87381	Homo sapiens adenosine deaminase, RNA-specific, B1 (ADARB1), transcript variant 1, mRNA [NM_001112]
A_23_P256244	OXR1	0.000648481	-4.43355	-1.30262	-5.77523	oxidation resistance 1 [Source:HGNC Symbol;Acc:15822] [ENST00000497705]
A_24_P937405	PRSS23	0.0360603	-4.3953	-1.14692	-5.04106	Homo sapiens protease, serine, 23 (PRSS23), mRNA [NM_007173]
A_23_P130113	ASGR2	0.00314912	-4.35791	-1.04276	-4.54426	Homo sapiens asialoglycoprotein receptor 2 (ASGR2), transcript variant H2', mRNA [NM_080912]
A_23_P257003	PCSK5	0.0122217	-4.33678	-1.10465	-4.79063	Homo sapiens proprotein convertase subtilisin/kexin type 5 (PCSK5), transcript variant 2, mRNA [NM_006200]
A_23_P119042	NKG7	0.0137668	-4.33048	-1.09752	-4.75277	Homo sapiens natural killer cell group 7 sequence (NKG7), mRNA [NM_005601]
A_23_P144959	VCAN	0.00593269	-4.32468	-1.66062	-7.18165	Homo sapiens versican (VCAN), transcript variant 1, mRNA [NM_004385]
A_23_P253321	PNOC	3.65876e-05	-4.31784	-1.18247	-5.1057	Homo sapiens prepronociceptin (PNOC), transcript variant 1, mRNA [NM_006228]
A_24_P69654	KLF6	2.39049e-05	-4.30676	-1.02914	-4.43227	Homo sapiens Kruppel-like factor 6 (KLF6), transcript variant A, mRNA [NM_001300]
A_24_P927325	C2CD3	4.14333e-08	-4.27428	-1.30835	-5.59225	Homo sapiens C2 calcium-dependent domain containing 3 (C2CD3), transcript variant 2, mRNA [NM_015531]
A_24_P270424	DPF3	0.028164	-4.27305	1.19283	-3.5823	Homo sapiens D4, zinc and double PHD fingers, family 3 (DPF3), transcript variant 4, mRNA [NM_001280544]
A_23_P157879	FCN1	0.000197527	-4.19612	-1.09803	-4.60745	Homo sapiens ficolin (collagen/fibrinogen domain containing) 1 (FCN1), mRNA [NM_002003]
A_23_P97871	ARID5B	9.25668e-07	-4.18457	-1.19299	-4.99212	Homo sapiens AT rich interactive domain 5B (MRF1-like) (ARID5B), transcript variant 1, mRNA [NM_032199]
A_23_P124108	ITGAM	0.0166248	-4.14696	1.38618	-2.99164	Homo sapiens integrin, alpha M (complement component 3 receptor 3 subunit) (ITGAM), transcript variant 2, mRNA [NM_000632]
A_23_P27584	MYADM	0.00101953	-4.10387	-1.27782	-5.244	Homo sapiens myeloid-associated differentiation marker (MYADM), transcript variant 1, mRNA [NM_001020818]
A_24_P188005	IREB2	4.03686e-05	-4.067	-1.33641	-5.43516	Homo sapiens iron-responsive element binding protein 2, mRNA (cDNA clone IMAGE:4277855), complete cds. [BC017880]
A_23_P353035	IGFBP7	0.0116456	-3.96909	-1.103	-4.37791	Homo sapiens insulin-like growth factor binding protein 7 (IGFBP7), transcript variant 1, mRNA [NM_001553]
A_23_P214080	EGR1	0.0271215	-3.96503	-1.43956	-5.70789	Homo sapiens early growth response 1 (EGR1), mRNA [NM_001964]
A_23_P147166	CACNA2D3	0.000179625	-3.96377	-1.10638	-4.38542	Homo sapiens voltage-gated calcium channel alpha(2)delta-3 subunit mRNA, complete cds. [AF516696]
A_24_P924920	ABHD2	0.00607351	-3.9572	1.28656	-3.0758	Homo sapiens abhydrolase domain containing 2 (ABHD2), transcript variant 1, mRNA [NM_007011]
A_23_P252201	EAF2	3.14841e-05	-3.87513	1.45338	-2.66629	Homo sapiens ELL associated factor 2 (EAF2), mRNA [NM_018456]
A_23_P18662	TKTL2	0.000255004	-3.87256	-1.52773	-5.91622	Homo sapiens transketolase-like 2 (TKTL2), mRNA [NM_032136]
A_23_P360804	CPNE5	6.84935e-05	-3.84133	-1.69903	-6.52655	Homo sapiens copine V (CPNE5), mRNA [NM_020939]
A_24_P273716	ZBTB24	8.65115e-07	-3.77484	-1.31318	-4.95706	Homo sapiens zinc finger and BTB domain containing 24 (ZBTB24), transcript variant 1, mRNA [NM_014797]
A_24_P263793	FCN1	0.000152941	-3.74233	-1.24041	-4.64203	Homo sapiens ficolin (collagen/fibrinogen domain containing) 1 (FCN1), mRNA [NM_002003]
A_23_P83098	ALDH1A1	0.00155864	-3.73931	-1.3841	-5.17557	Homo sapiens aldehyde dehydrogenase 1 family, member A1 (ALDH1A1), mRNA [NM_000689]
A_23_P72668	SDPR	0.0449602	-3.73889	1.02381	-3.65193	Homo sapiens serum deprivation response (SDPR), mRNA [NM_004657]
A_24_P34066	SIK3	6.16998e-09	-3.73457	-1.35463	-5.05896	SIK family kinase 3 [Source:HGNC Symbol;Acc:29165] [ENST00000480468]
A_23_P154849	OLIG1	0.00186237	-3.73318	-1.98932	-7.42651	Homo sapiens oligodendrocyte transcription factor 1 (OLIG1), mRNA [NM_138983]
A_24_P325520	SORT1	6.98575e-05	-3.70685	1.10228	-3.36289	Homo sapiens sortilin 1 (SORT1), transcript variant 1, mRNA [NM_002959]
A_23_P214185	UBE2J1	5.48439e-05	-3.70335	1.12141	-3.30241	Homo sapiens ubiquitin-conjugating enzyme E2, J1 (UBE2J1), mRNA [NM_016021]
A_23_P170636	KCNH8	0.00180841	-3.69014	-1.52018	-5.6097	Homo sapiens potassium voltage-gated channel, subfamily H (eag-related), member 8 (KCNH8), mRNA [NM_144633]
A_24_P54000	CNST	1.59707e-07	-3.6876	-1.15851	-4.27212	Homo sapiens consortin, connexin sorting protein (CNST), transcript variant 1, mRNA [NM_152609]
A_23_P38795	FPR1	0.00249867	-3.67033	-1.31276	-4.81825	Homo sapiens formyl peptide receptor 1 (FPR1), transcript variant 2, mRNA [NM_002029]
A_23_P209700	NMUR1	0.024929	-3.64621	-1.24535	-4.54081	Homo sapiens neuromedin U receptor 1 (NMUR1), mRNA [NM_006056]
A_24_P227415	CLEC7A	0.00838807	-3.64404	1.13251	-3.21768	Homo sapiens C-type lectin domain family 7, member A (CLEC7A), transcript variant 6, mRNA [NM_197954]
A_32_P168342	C6orf25	0.00612849	-3.63024	-1.26699	-4.59949	Homo sapiens chromosome 6 open reading frame 25 (C6orf25), transcript variant 7, mRNA [NM_138277]
A_24_P933802	PEAK1	3.34725e-09	-3.62741	-1.20139	-4.35794	Homo sapiens pseudopodium-enriched atypical kinase 1 (PEAK1), mRNA [NM_024776]
A_24_P532232	CREB5	0.00054861	-3.62416	-1.05563	-3.82577	Homo sapiens cAMP responsive element binding protein 5 (CREB5), transcript variant 1, mRNA [NM_182898]
A_24_P128308	KLF6	0.000161428	-3.60178	-1.13831	-4.09993	Kruppel-like factor 6 [Source:HGNC Symbol;Acc:2235] [ENST00000469435]
A_24_P325046	ZCCHC7	3.79593e-05	-3.58619	-1.00474	-3.60318	zinc finger, CCHC domain containing 7 [Source:HGNC Symbol;Acc:26209] [ENST00000322831]
A_23_P65068	EID3	0.0390978	-3.57953	-1.15556	-4.13637	Homo sapiens EP300 interacting inhibitor of differentiation 3 (EID3), mRNA [NM_001008394]
A_23_P200015	AK5	0.00566948	-3.56034	-1.12586	-4.00844	Homo sapiens adenylate kinase 5 (AK5), transcript variant 1, mRNA [NM_174858]
A_24_P152404	C10orf76	3.40736e-08	-3.55699	-1.06716	-3.79588	chromosome 10 open reading frame 76 [Source:HGNC Symbol;Acc:25788] [ENST00000311122]
A_24_P930432	RASGEF1B	2.06458e-05	-3.52497	-1.36855	-4.8241	Homo sapiens mRNA; cDNA DKFZp686K235 (from clone DKFZp686K235). [BX648337]
A_23_P206598	RBBP6	5.08781e-09	-3.52454	-1.0618	-3.74235	retinoblastoma binding protein 6 [Source:HGNC Symbol;Acc:9889] [ENST00000562683]
A_23_P214627	AIF1	0.00656148	-3.51442	-1.36014	-4.78008	Homo sapiens allograft inflammatory factor 1 (AIF1), transcript variant 2, mRNA [NM_004847]
A_23_P206284	GPR56	0.012072	-3.49182	-1.18127	-4.12479	Homo sapiens G protein-coupled receptor 56 (GPR56), transcript variant 3, mRNA [NM_201525]
A_24_P216294	CST3	0.00369141	-3.48989	1.0695	-3.26311	Homo sapiens cystatin C (CST3), mRNA [NM_000099]
A_24_P156153	DPY19L3	4.14274e-06	-3.47971	-1.17585	-4.09163	Homo sapiens dpy-19-like 3 (C. elegans), mRNA (cDNA clone IMAGE:5190889), complete cds. [BC029162]
A_24_P415208	RECK	2.32618e-06	-3.47747	-1.06363	-3.69874	reversion-inducing-cysteine-rich protein with kazal motifs [Source:HGNC Symbol;Acc:11345] [ENST00000475774]
A_24_P192933	UBASH3B	0.000761864	-3.45345	-1.59337	-5.5026	Homo sapiens ubiquitin associated and SH3 domain containing B (UBASH3B), mRNA [NM_032873]
A_23_P217688	TSC22D3	9.36636e-08	-3.44781	-1.50502	-5.18902	Homo sapiens TSC22 domain family, member 3 (TSC22D3), transcript variant 2, mRNA [NM_004089]
A_23_P135239	TLE1	0.00476964	-3.42337	1.20711	-2.83601	Homo sapiens transducin-like enhancer of split 1 (E(sp1) homolog, Drosophila) (TLE1), mRNA [NM_005077]
A_24_P93916	PER1	1.01024e-06	-3.42238	-1.28014	-4.38111	period circadian clock 1 [Source:HGNC Symbol;Acc:8845] [ENST00000581395]
A_23_P48676	PYGL	0.00841767	-3.41662	-1.1521	-3.93627	Homo sapiens phosphorylase, glycogen, liver (PYGL), transcript variant 1, mRNA [NM_002863]
A_23_P214111	KIF13A	4.30924e-05	-3.4114	-1.13886	-3.88511	Homo sapiens kinesin family member 13A (KIF13A), transcript variant 1, mRNA [NM_022113]
A_24_P282416	ABL1	7.48792e-07	-3.40988	-1.13874	-3.88295	Homo sapiens c-abl oncogene 1, non-receptor tyrosine kinase (ABL1), transcript variant b, mRNA [NM_007313]
A_24_P520767	LOC149351	0.000323017	-3.39025	1.30995	-2.58808
A_23_P9402	CNTFR	0.0353529	-3.3825	1.33634	-2.53117	Homo sapiens ciliary neurotrophic factor receptor (CNTFR), transcript variant 1, mRNA [NM_147164]
A_23_P1473	PRF1	0.0318369	-3.35674	-1.14852	-3.85529	Homo sapiens perforin 1 (pore forming protein) (PRF1), transcript variant 1, mRNA [NM_005041]
A_23_P124456	PDE4D	0.0499343	-3.32635	-1.10839	-3.6869	Homo sapiens phosphodiesterase 4D, cAMP-specific (PDE4D), transcript variant 2, mRNA [NM_006203]
A_24_P165423	RBP7	0.00171809	-3.32503	-1.28733	-4.2804	Homo sapiens retinol binding protein 7, cellular (RBP7), mRNA [NM_052960]
A_23_P325562	SLC1A7	0.00546369	-3.31579	-1.12968	-3.74579	Homo sapiens solute carrier family 1 (glutamate transporter), member 7 (SLC1A7), mRNA [NM_006671]
A_23_P423974	HUS1B	2.1614e-08	-3.30352	-1.19985	-3.96372	Homo sapiens HUS1 checkpoint homolog b (S. pombe) (HUS1B), mRNA [NM_148959]
A_23_P211680	MLC1	0.000681038	-3.28642	-1.37732	-4.52644	Homo sapiens megalencephalic leukoencephalopathy with subcortical cysts 1 (MLC1), transcript variant 1, mRNA [NM_015166]
A_23_P377957	KCTD12	0.0304418	-3.26153	-1.09953	-3.58614	Homo sapiens potassium channel tetramerization domain containing 12 (KCTD12), mRNA [NM_138444]
A_24_P374834	OTUD1	3.81105e-05	-3.24908	1.41915	-2.28946	Homo sapiens OTU domain containing 1 (OTUD1), mRNA [NM_001145373]
A_23_P7325	BST1	0.00614834	-3.23934	-1.37153	-4.44285	Homo sapiens bone marrow stromal cell antigen 1 (BST1), mRNA [NM_004334]
A_32_P181297	ST7-AS1	1.21861e-06	-3.23354	-1.28111	-4.14252	Homo sapiens ST7 antisense RNA 1 (ST7-AS1), antisense RNA [NR_002330]
A_23_P312150	EDN2	0.000112148	-3.20992	-1.01579	-3.26059	Homo sapiens endothelin 2 (EDN2), mRNA [NM_001956]
A_23_P371145	ADPRHL1	0.0109748	-3.20579	1.04177	-3.07725	Homo sapiens ADP-ribosylhydrolase like 1 (ADPRHL1), transcript variant 1, mRNA [NM_138430]
A_24_P179516	ARHGAP25	0.000118365	-3.20065	-1.25944	-4.03104	Rho GTPase activating protein 25 [Source:HGNC Symbol;Acc:28951] [ENST00000497079]
A_24_P923654	TMX4	3.77366e-05	-3.18709	-1.90739	-6.07904	thioredoxin-related transmembrane protein 4 [Source:HGNC Symbol;Acc:25237] [ENST00000462384]
A_23_P354341	CD160	0.00619064	-3.18377	-1.27927	-4.07289	Homo sapiens CD160 molecule (CD160), transcript variant 1, mRNA [NM_007053]
A_24_P918752	CHD7	0.00368381	-3.17856	1.05825	-3.0036	Homo sapiens cDNA FLJ20361 fis, clone HEP16789. [AK000368]
A_23_P252413	MT2A	0.0206436	-3.17558	-1.17334	-3.72604	Homo sapiens metallothionein 2A (MT2A), mRNA [NM_005953]
A_23_P122852	SMARCD3	0.00355756	-3.1737	-1.0965	-3.47997	Homo sapiens SWI/SNF related, matrix associated, actin dependent regulator of chromatin, subfamily d, member 3 (SMARCD3), transcript variant 2, mRNA [NM_003078]
A_23_P63798	KLF6	0.000211592	-3.17359	-1.02933	-3.26666	Homo sapiens Kruppel-like factor 6 (KLF6), transcript variant A, mRNA [NM_001300]
A_23_P106844	MT2A	0.0229498	-3.16569	-1.1889	-3.76369	Homo sapiens metallothionein 2A (MT2A), mRNA [NM_005953]
A_23_P203702	ARRB1	0.00525721	-3.13288	-1.09152	-3.41961	Homo sapiens arrestin, beta 1 (ARRB1), transcript variant 1, mRNA [NM_004041]
A_23_P127525	ETS1	0.000106044	-3.12907	-1.12455	-3.51879	Homo sapiens v-ets avian erythroblastosis virus E26 oncogene homolog 1 (ETS1), transcript variant 2, mRNA [NM_005238]
A_32_P171061	ASCL2	0.0121762	-3.11589	-1.25165	-3.90001	Homo sapiens achaete-scute family bHLH transcription factor 2 (ASCL2), mRNA [NM_005170]
A_23_P55020	CD300LF	0.0046931	-3.1153	-1.71841	-5.35335	Homo sapiens CD300 molecule-like family member f (CD300LF), mRNA [NM_139018]
A_23_P148541	CTAG1A	0.000588183	-3.09455	-1.55903	-4.8245	Homo sapiens cancer/testis antigen 1A (CTAG1A), mRNA [NM_139250]
A_23_P323196	MDS2	6.19243e-05	-3.08326	-2.3399	-7.21451	Homo sapiens myelodysplastic syndrome 2 translocation associated (MDS2), long non-coding RNA [NR_027042]
A_32_P133916	BNC2	0.00522997	-3.08292	1.14386	-2.6952	Homo sapiens basonuclin 2 (BNC2), mRNA [NM_017637]
A_23_P146554	PTGDS	0.000248397	-3.08115	-1.08322	-3.33756	Homo sapiens prostaglandin D2 synthase 21kDa (brain) (PTGDS), mRNA [NM_000954]
A_23_P322845	PPAPDC1B	0.00116003	-3.08034	1.0592	-2.90816	Homo sapiens phosphatidic acid phosphatase type 2 domain containing 1B (PPAPDC1B), transcript variant 1, mRNA [NM_001102559]
A_23_P329971	PPAPDC1B	0.00092234	-3.0714	1.08306	-2.83585	Homo sapiens phosphatidic acid phosphatase type 2 domain containing 1B (PPAPDC1B), transcript variant 2, mRNA [NM_032483]
A_24_P267592	SAMHD1	0.00587465	-3.07046	-1.05662	-3.24431	Homo sapiens SAM domain and HD domain 1 (SAMHD1), mRNA [NM_015474]
A_24_P376848	FCRL5	0.0213421	-3.06556	1.05374	-2.90922	Homo sapiens Fc receptor-like 5 (FCRL5), transcript variant 1, mRNA [NM_031281]
A_23_P206760	HP	0.000344504	-3.05962	-1.12156	-3.43154	Homo sapiens haptoglobin (HP), transcript variant 1, mRNA [NM_005143]
A_23_P151970	FEM1B	4.82882e-08	-3.05775	-1.12336	-3.43494	Homo sapiens fem-1 homolog b (C. elegans) (FEM1B), mRNA [NM_015322]
A_23_P143906	MLF1	0.0211621	-3.03928	1.04612	-2.90529	Homo sapiens myeloid leukemia factor 1 (MLF1), transcript variant 1, mRNA [NM_022443]
A_24_P48204	SECTM1	0.00440144	-3.0352	-2.17227	-6.59327	Homo sapiens secreted and transmembrane 1 (SECTM1), mRNA [NM_003004]
A_32_P147078	SLC8A1	0.00255403	-3.02957	-1.20386	-3.64716	Homo sapiens solute carrier family 8 (sodium/calcium exchanger), member 1 (SLC8A1), transcript variant A, mRNA [NM_021097]
A_23_P259611	NME8	0.0264075	-3.02645	-1.0987	-3.32515	Homo sapiens NME/NM23 family member 8 (NME8), mRNA [NM_016616]
A_23_P251881	NCR3	0.000627404	-3.02638	-1.10456	-3.34281	Homo sapiens natural cytotoxicity triggering receptor 3 (NCR3), transcript variant 1, mRNA [NM_147130]
A_23_P61371	TMEM173	0.00558286	-3.02319	-1.14229	-3.45335	Homo sapiens transmembrane protein 173 (TMEM173), mRNA [NM_198282]
A_23_P306941	RGL4	0.042386	-3.02171	-1.32464	-4.00269	Homo sapiens ral guanine nucleotide dissociation stimulator-like 4 (RGL4), mRNA [NM_153615]
A_32_P7502	CD96	0.0398951	-3.01494	-1.09719	-3.30796	Homo sapiens CD96 molecule (CD96), transcript variant 1, mRNA [NM_198196]
A_23_P201211	FCRL5	0.0301863	-3.00883	1.06464	-2.82614	Homo sapiens Fc receptor-like 5 (FCRL5), transcript variant 1, mRNA [NM_031281]
A_32_P69930	CCDC96	1.47666e-08	-3.00861	1.01276	-2.97069	Homo sapiens coiled-coil domain containing 96 (CCDC96), mRNA [NM_153376]
A_32_P19294	GLT1D1	0.00630884	-2.95616	-1.29506	-3.8284	Homo sapiens glycosyltransferase 1 domain containing 1 (GLT1D1), mRNA [NM_144669]
A_23_P121622	SULT1B1	0.0390978	-2.95247	1.18863	-2.48394	Homo sapiens mRNA for ST1B2, complete cds. [D89479]
A_24_P301655	CD33	0.000530489	-2.94062	-1.38632	-4.07664	Homo sapiens CD33 molecule (CD33), transcript variant 1, mRNA [NM_001772]
A_23_P13031	CTSW	0.00812814	-2.93922	-1.09032	-3.2047	Homo sapiens cathepsin W (CTSW), mRNA [NM_001335]
A_23_P54991	DYNLL2	5.14199e-09	-2.9315	-1.02345	-3.00024	Homo sapiens dynein, light chain, LC8-type 2 (DYNLL2), mRNA [NM_080677]
A_32_P232413	KCNN3	0.0259146	-2.92083	1.21615	-2.4017	Homo sapiens potassium intermediate/small conductance calcium-activated channel, subfamily N, member 3 (KCNN3), transcript variant 3, mRNA [NM_001204087]
A_23_P150018	DUSP5	0.00279503	-2.91883	-1.26635	-3.69626	Homo sapiens dual specificity phosphatase 5 (DUSP5), mRNA [NM_004419]
A_24_P196384	C15orf38	0.00143761	-2.90401	1.12286	-2.58626	Homo sapiens chromosome 15 open reading frame 38 (C15orf38), transcript variant 2, mRNA [NM_001282380]
A_24_P103469	LST1	0.000217714	-2.8949	-1.29313	-3.74347	Homo sapiens leukocyte specific transcript 1 (LST1), transcript variant 1, mRNA [NM_007161]
A_24_P344416	DSC3	0.0229277	-2.88515	1.17596	-2.45343	Homo sapiens desmocollin 3 (DSC3), transcript variant Dsc3b, mRNA [NM_024423]
A_24_P8267	MED9	0.00015463	-2.88472	-1.09492	-3.15854	mediator complex subunit 9 [Source:HGNC Symbol;Acc:25487] [ENST00000585041]
A_23_P135385	CASK	0.000194839	-2.88417	1.35719	-2.12511	calcium/calmodulin-dependent serine protein kinase (MAGUK family) [Source:HGNC Symbol;Acc:1497] [ENST00000468986]
A_23_P142407	ZNF101	1.69804e-08	-2.88365	1.21354	-2.37622	Homo sapiens zinc finger protein 101 (ZNF101), mRNA [NM_033204]
A_24_P927287	KRAS	0.000144036	-2.87725	-1.49179	-4.29225	Homo sapiens v-Ki-ras2 Kirsten rat sarcoma viral oncogene homolog, mRNA (cDNA clone IMAGE:5301134). [BC029545]
A_23_P87879	CD69	0.00328997	-2.85398	1.36659	-2.08841	Homo sapiens CD69 molecule (CD69), mRNA [NM_001781]
A_23_P356581	ROBO3	0.0329899	-2.84289	-1.04861	-2.98109	Homo sapiens roundabout, axon guidance receptor, homolog 3 (Drosophila) (ROBO3), mRNA [NM_022370]
A_23_P10873	TLR1	0.000269745	-2.84208	1.3535	-2.0998	Homo sapiens toll-like receptor 1 (TLR1), mRNA [NM_003263]
A_32_P170444	SUB1	1.53781e-10	-2.83176	-1.30844	-3.70519	Homo sapiens SUB1 homolog (S. cerevisiae) (SUB1), mRNA [NM_006713]
A_32_P468522	NCR3	0.00144514	-2.82456	-1.04398	-2.94878	Homo sapiens natural cytotoxicity triggering receptor 3 (NCR3), transcript variant 3, mRNA [NM_001145467]
A_23_P218111	SERPINA1	0.0134449	-2.82277	-1.15944	-3.27284	Homo sapiens serpin peptidase inhibitor, clade A (alpha-1 antiproteinase, antitrypsin), member 1 (SERPINA1), transcript variant 2, mRNA [NM_001002236]
A_24_P94916	LST1	0.000103968	-2.80146	-1.26314	-3.53864	Homo sapiens leukocyte specific transcript 1 (LST1), transcript variant 1, mRNA [NM_007161]
A_24_P361896	MT2A	0.0281958	-2.78212	-1.18201	-3.28849	Homo sapiens metallothionein 2A (MT2A), mRNA [NM_005953]
A_24_P151305	KLF2	4.82882e-08	-2.77782	-1.32034	-3.66767	Homo sapiens Kruppel-like factor 2 (KLF2), mRNA [NM_016270]
A_32_P361915	TBC1D2B	0.000164791	-2.75987	-1.08632	-2.99812	Homo sapiens TBC1 domain family, member 2B (TBC1D2B), transcript variant 2, mRNA [NM_015079]
A_23_P204671	CLEC12B	0.0199424	-2.75881	-1.04246	-2.87594	Homo sapiens C-type lectin domain family 12, member B (CLEC12B), transcript variant 1, mRNA [NM_001129998]
A_24_P180654	CREB3L2	3.55739e-05	-2.74217	1.05701	-2.59427	Homo sapiens cAMP responsive element binding protein 3-like 2 (CREB3L2), transcript variant 2, mRNA [NM_001253775]
A_23_P68106	TMSB10	1.96679e-06	-2.7171	-1.20705	-3.27968	Homo sapiens thymosin beta 10 (TMSB10), mRNA [NM_021103]
A_23_P38567	SPECC1	0.0016631	-2.71687	-1.24753	-3.38938	Homo sapiens sperm antigen with calponin homology and coiled-coil domains 1 (SPECC1), transcript variant 3, mRNA [NM_152904]
A_23_P408955	E2F2	0.0198176	-2.70603	1.06342	-2.54464	Homo sapiens E2F transcription factor 2 (E2F2), mRNA [NM_004091]
A_23_P168974	SDCBP	2.86511e-05	-2.69349	-1.42476	-3.83758	PREDICTED: Homo sapiens syndecan binding protein (syntenin) (SDCBP), transcript variant X1, mRNA [XM_005251280]
A_24_P922808	DESI2	6.04457e-05	-2.69156	-1.07802	-2.90155	desumoylating isopeptidase 2 [Source:HGNC Symbol;Acc:24264] [ENST00000484738]
A_23_P101992	MARCO	0.00263448	-2.6845	-1.34468	-3.6098	Homo sapiens macrophage receptor with collagenous structure (MARCO), mRNA [NM_006770]
A_23_P90172	PPP1R15A	3.411e-05	-2.68292	-1.25899	-3.37777	Homo sapiens protein phosphatase 1, regulatory subunit 15A (PPP1R15A), mRNA [NM_014330]
A_24_P941526	ACSL6	0.00554067	-2.67355	-1.03031	-2.75459	Homo sapiens acyl-CoA synthetase long-chain family member 6 (ACSL6), transcript variant 2, mRNA [NM_001009185]
A_23_P165136	LRRC25	0.000993852	-2.65396	-1.66317	-4.41398	Homo sapiens leucine rich repeat containing 25 (LRRC25), mRNA [NM_145256]
A_23_P352402	PROSER2	0.00598787	-2.64699	-1.00732	-2.66636	Homo sapiens proline and serine-rich protein 2 (PROSER2), mRNA [NM_153256]
A_23_P214578	TRIM10	0.0371533	-2.64676	1.18633	-2.23105	Homo sapiens tripartite motif containing 10 (TRIM10), transcript variant 1, mRNA [NM_006778]
A_23_P203283	QSER1	3.56805e-07	-2.64322	-1.03661	-2.73998	Homo sapiens glutamine and serine rich 1 (QSER1), mRNA [NM_001076786]
A_23_P157371	FAM3C	4.43057e-05	-2.63738	-1.14013	-3.00697	Homo sapiens family with sequence similarity 3, member C (FAM3C), transcript variant 1, mRNA [NM_014888]
A_23_P400486	DPY19L3	0.000218062	-2.63658	-1.13743	-2.99892	Homo sapiens dpy-19-like 3 (C. elegans), mRNA (cDNA clone IMAGE:5190889), complete cds. [BC029162]
A_23_P145657	STAG3	2.65666e-05	-2.63329	-1.72763	-4.54936	Homo sapiens stromal antigen 3 (STAG3), transcript variant 1, mRNA [NM_012447]
A_24_P39654	GRB2	9.82595e-06	-2.63283	1.13613	-2.31737	Homo sapiens growth factor receptor-bound protein 2 (GRB2), transcript variant 1, mRNA [NM_002086]
A_24_P605233	KDM4C	3.08743e-05	-2.62299	-1.18637	-3.11185	Homo sapiens lysine (K)-specific demethylase 4C (KDM4C), transcript variant 3, mRNA [NM_001146695]
A_23_P128470	CLEC12A	0.0439633	-2.61645	1.03865	-2.51909	Homo sapiens C-type lectin domain family 12, member A (CLEC12A), transcript variant 1, mRNA [NM_138337]
A_23_P256297	RRP1B	1.3698e-05	-2.60698	-1.07673	-2.80702	Homo sapiens ribosomal RNA processing 1B (RRP1B), mRNA [NM_015056]
A_23_P131825	TNNC2	0.00495393	-2.59651	1.01956	-2.54671	Homo sapiens troponin C type 2 (fast) (TNNC2), mRNA [NM_003279]
A_23_P257457	SDR16C5	1.98107e-05	-2.59323	-1.22701	-3.18192	Homo sapiens short chain dehydrogenase/reductase family 16C, member 5 (SDR16C5), mRNA [NM_138969]
A_24_P383850	EIF4G3	0.000840114	-2.59058	-1.08891	-2.82091	Homo sapiens eukaryotic translation initiation factor 4 gamma, 3 (EIF4G3), transcript variant 3, mRNA [NM_003760]
A_23_P165219	PRAM1	9.70182e-06	-2.58077	-1.19521	-3.08457	Homo sapiens PML-RARA regulated adaptor molecule 1 (PRAM1), mRNA [NM_032152]
A_32_P35506	RBPMS-AS1	0.00506652	-2.57817	1.11722	-2.30766	Homo sapiens RBPMS antisense RNA 1 (RBPMS-AS1), long non-coding RNA [NR_046205]
A_23_P5863	SMEK2	0.000297784	-2.57481	-1.18269	-3.04519	SMEK homolog 2, suppressor of mek1 (Dictyostelium) [Source:HGNC Symbol;Acc:29267] [ENST00000477749]
A_24_P935839	GRIK2	0.0028817	-2.57207	1.16952	-2.19925	Homo sapiens glutamate receptor, ionotropic, kainate 2 (GRIK2), transcript variant 3, mRNA [NM_001166247]
A_24_P347310	ENDOU	0.000853831	-2.56825	-1.77567	-4.56037	Homo sapiens endonuclease, polyU-specific (ENDOU), transcript variant 2, mRNA [NM_006025]
A_23_P433785	P2RX5	8.64626e-07	-2.56464	-1.32122	-3.38847	Homo sapiens purinergic receptor P2X, ligand-gated ion channel, 5 (P2RX5), transcript variant 1, mRNA [NM_002561]
A_23_P409648	SP140L	0.000818263	-2.56058	1.17385	-2.18136	SP140 nuclear body protein-like [Source:HGNC Symbol;Acc:25105] [ENST00000458341]
A_32_P196896	SEL1L3	0.000149785	-2.55899	-1.24243	-3.17937	PREDICTED: Homo sapiens sel-1 suppressor of lin-12-like 3 (C. elegans) (SEL1L3), transcript variant X1, mRNA [XM_005248143]
A_23_P104318	DDIT4	0.00450307	-2.55185	-1.37669	-3.51311	Homo sapiens DNA-damage-inducible transcript 4 (DDIT4), mRNA [NM_019058]
A_23_P304921	NOX1	0.000109111	-2.54808	-1.46634	-3.73637	Homo sapiens NADPH oxidase 1 (NOX1), transcript variant 2, mRNA [NM_013955]
A_23_P42375	RAB32	0.0303577	-2.54671	-1.21207	-3.08678	Homo sapiens RAB32, member RAS oncogene family (RAB32), mRNA [NM_006834]
A_23_P15146	IL32	0.0215469	-2.54343	-1.0135	-2.57778	Homo sapiens interleukin 32 (IL32), transcript variant 1, mRNA [NM_001012631]
A_23_P415401	KLF9	2.37168e-08	-2.54315	-1.38952	-3.53376	Homo sapiens Kruppel-like factor 9 (KLF9), mRNA [NM_001206]
A_23_P300056	CDC42	2.36209e-08	-2.5373	-1.08753	-2.75939	Homo sapiens cell division cycle 42 (CDC42), transcript variant 2, mRNA [NM_044472]
A_24_P56310	TNFRSF19	0.00673053	-2.53277	-1.10678	-2.8032	Homo sapiens tumor necrosis factor receptor superfamily, member 19 (TNFRSF19), transcript variant 2, mRNA [NM_148957]
A_32_P1712	RNASE2	0.0297176	-2.53198	-1.2179	-3.08369	Homo sapiens ribonuclease, RNase A family, 2 (liver, eosinophil-derived neurotoxin) (RNASE2), mRNA [NM_002934]
A_32_P315770	RBMS1	0.0421644	-2.52163	-1.01467	-2.55862	Homo sapiens RNA binding motif, single stranded interacting protein 1 (RBMS1), transcript variant 3, mRNA [NM_002897]
A_23_P30254	PLK2	0.00015337	-2.52041	-1.58631	-3.99814	Homo sapiens polo-like kinase 2 (PLK2), transcript variant 1, mRNA [NM_006622]
A_24_P37962	HK3	0.00106492	-2.51346	-1.30433	-3.27839	Homo sapiens hexokinase 3 (white cell) (HK3), mRNA [NM_002115]
A_23_P306240	DAOA-AS1	0.022819	-2.50903	1.19489	-2.09979	Homo sapiens DAOA antisense RNA 1 (DAOA-AS1), long non-coding RNA [NR_040247]
A_24_P51061	DCBLD2	0.00452275	-2.50817	1.22669	-2.04466	Homo sapiens discoidin, CUB and LCCL domain containing 2 (DCBLD2), mRNA [NM_080927]
A_23_P409988	PHC3	1.20754e-06	-2.49827	-1.07719	-2.69111	Homo sapiens polyhomeotic homolog 3 (Drosophila) (PHC3), mRNA [NM_024947]
A_24_P282434	PTPRJ	0.000102102	-2.4947	-1.18399	-2.9537	Homo sapiens protein tyrosine phosphatase, receptor type, J (PTPRJ), transcript variant 1, mRNA [NM_002843]
A_23_P361773	CCND3	3.55095e-09	-2.49454	-1.54157	-3.8455	Homo sapiens cyclin D3 (CCND3), transcript variant 2, mRNA [NM_001760]
A_24_P940897	OR2H1	0.000314716	-2.49236	1.23534	-2.01755	Homo sapiens olfactory receptor, family 2, subfamily H, member 1 (OR2H1), mRNA [NM_030883]
A_32_P34844	ADAMTS18	0.0373967	-2.49155	-1.15157	-2.86921	Homo sapiens ADAM metallopeptidase with thrombospondin type 1 motif, 18 (ADAMTS18), mRNA [NM_199355]
A_24_P935782	ZNF121	3.51763e-06	-2.49064	-1.1365	-2.8306	Homo sapiens zinc finger protein 121 (ZNF121), mRNA [NM_001008727]
A_24_P206343	MYO1G	0.000648481	-2.48385	1.01245	-2.45329	Homo sapiens myosin IG (MYO1G), mRNA [NM_033054]
A_23_P382682	NOXRED1	0.000684066	-2.4832	1.03547	-2.39813	Homo sapiens NADP-dependent oxidoreductase domain containing 1 (NOXRED1), mRNA [NM_001113475]
A_23_P170453	CST5	0.0154408	-2.48075	-1.13417	-2.8136	Homo sapiens cystatin D (CST5), mRNA [NM_001900]
A_23_P2640	CLEC7A	0.010877	-2.4793	1.18899	-2.08521	Homo sapiens C-type lectin domain family 7, member A (CLEC7A), transcript variant 1, mRNA [NM_197947]
A_24_P327886	TCEA3	0.0296757	-2.47921	-1.29128	-3.20136	Homo sapiens transcription elongation factor A (SII), 3 (TCEA3), mRNA [NM_003196]
A_23_P169966	DNAI2	0.00136124	-2.47585	1.12454	-2.20165	Homo sapiens mRNA for intermediate dynein chain (DNAI2 gene). [AJ295276]
A_23_P82169	SOX4	0.00489544	-2.47188	-1.21094	-2.99329	Homo sapiens SRY (sex determining region Y)-box 4 (SOX4), mRNA [NM_003107]
A_23_P7791	OGFRL1	0.000297033	-2.46617	-1.1665	-2.8768	Homo sapiens opioid growth factor receptor-like 1 (OGFRL1), mRNA [NM_024576]
A_23_P211273	TMPRSS3	0.0095222	-2.45548	1.09375	-2.24501	Homo sapiens transmembrane protease, serine 3 (TMPRSS3), transcript variant A, mRNA [NM_024022]
A_24_P66027	APOBEC3B	0.0061759	-2.45175	-1.27122	-3.11671	Homo sapiens apolipoprotein B mRNA editing enzyme, catalytic polypeptide-like 3B (APOBEC3B), transcript variant 1, mRNA [NM_004900]
A_23_P94754	TNFSF15	0.0108656	-2.45139	-1.01855	-2.49687	Homo sapiens tumor necrosis factor (ligand) superfamily, member 15 (TNFSF15), transcript variant 1, mRNA [NM_005118]
A_23_P382654	ASCC3	8.40476e-07	-2.44772	-1.09217	-2.67332	Homo sapiens activating signal cointegrator 1 complex subunit 3 (ASCC3), transcript variant 2, mRNA [NM_022091]
A_24_P252996	FOLR3	0.0195489	-2.43908	-1.34185	-3.27288	Homo sapiens folate receptor 3 (gamma) (FOLR3), mRNA [NM_000804]
A_24_P398092	RAD23B	8.60692e-08	-2.43516	-1.18675	-2.88992	Homo sapiens RAD23 homolog B (S. cerevisiae) (RAD23B), transcript variant 1, mRNA [NM_002874]
A_23_P24077	C10orf54	5.61357e-07	-2.43348	-1.23651	-3.00902	Homo sapiens chromosome 10 open reading frame 54 (C10orf54), mRNA [NM_022153]
A_24_P303480	RAB32	0.0278602	-2.42959	-1.2277	-2.9828	Homo sapiens RAB32, member RAS oncogene family (RAB32), mRNA [NM_006834]
A_24_P927716	SLED1	0.00528688	-2.42841	-1.28883	-3.1298	Homo sapiens proteoglycan 3 pseudogene (SLED1), non-coding RNA [NR_003542]
A_23_P257542	MYO1G	0.00146762	-2.42792	0.998374	-2.43187	Homo sapiens myosin IG (MYO1G), mRNA [NM_033054]
A_23_P502710	GAS2L1	0.00263755	-2.42786	-1.1816	-2.86876	Homo sapiens growth arrest-specific 2 like 1 (GAS2L1), transcript variant 2, mRNA [NM_152236]
A_24_P912818	ANKRD50	0.0019644	-2.42507	1.02465	-2.36672	Homo sapiens ankyrin repeat domain 50 (ANKRD50), transcript variant 1, mRNA [NM_020337]
A_32_P214925	FAM115C	0.00324975	-2.42087	-1.26432	-3.06074	Homo sapiens family with sequence similarity 115, member C (FAM115C), transcript variant 2, mRNA [NM_173678]
A_23_P211948	P2RY13	0.0129419	-2.41722	1.03086	-2.34487	Homo sapiens purinergic receptor P2Y, G-protein coupled, 13 (P2RY13), mRNA [NM_176894]
A_32_P392636	LOC541467	0.00460924	-2.41478	1.15866	-2.08411	Homo sapiens hypothetical LOC541467, mRNA (cDNA clone IMAGE:5263822), partial cds. [BC036693]
A_23_P18384	ARMC8	7.54205e-08	-2.41365	-1.1752	-2.83652	Homo sapiens armadillo repeat containing 8 (ARMC8), transcript variant 3, mRNA [NM_213654]
A_23_P503010	SLC24A4	0.0256439	-2.40363	-1.03236	-2.48141	Homo sapiens solute carrier family 24 (sodium/potassium/calcium exchanger), member 4 (SLC24A4), transcript variant 1, mRNA [NM_153646]
A_23_P80551	KRBOX1	0.00130788	-2.38544	-1.08929	-2.59844	Homo sapiens KRAB box domain containing 1 (KRBOX1), mRNA [NM_001205272]
A_24_P228550	TUBB1	0.0228067	-2.38335	-1.24312	-2.9628	Homo sapiens tubulin, beta 1 class VI (TUBB1), mRNA [NM_030773]
A_23_P419107	TCP11L2	9.31028e-05	-2.37952	-1.59086	-3.78548	Homo sapiens t-complex 11, testis-specific-like 2 (TCP11L2), transcript variant 1, mRNA [NM_152772]
A_23_P143817	MYLK	0.00936494	-2.3752	-1.42073	-3.37453	Homo sapiens myosin light chain kinase (MYLK), transcript variant 1, mRNA [NM_053025]
A_23_P251031	IL13	0.00130788	-2.37516	-1.14916	-2.72944	Homo sapiens interleukin 13 (IL13), mRNA [NM_002188]
A_24_P145911	TRA2B	5.37234e-06	-2.37335	-1.13463	-2.69287	transformer 2 beta homolog (Drosophila) [Source:HGNC Symbol;Acc:10781] [ENST00000342294]
A_24_P272225	ASH1L-AS1	1.00335e-06	-2.37264	-1.19131	-2.82654	Homo sapiens ASH1L antisense RNA 1 (ASH1L-AS1), long non-coding RNA [NR_027023]
A_24_P944378	EPB41L4A	0.0129219	-2.37205	1.12086	-2.11628	erythrocyte membrane protein band 4.1 like 4A [Source:HGNC Symbol;Acc:13278] [ENST00000507810]
A_23_P501722	TSPAN32	0.000380044	-2.368	1.04747	-2.26068	Homo sapiens tetraspanin 32 (TSPAN32), mRNA [NM_139022]
A_24_P734060	LOC284454	0.00759998	-2.36703	-1.32142	-3.12783	Homo sapiens uncharacterized LOC284454 (LOC284454), long non-coding RNA [NR_036515]
A_23_P217946	CDH23	0.000893133	-2.3626	-1.18866	-2.80832	Homo sapiens cadherin-related 23 (CDH23), transcript variant 1, mRNA [NM_022124]
A_23_P360777	NRG1	0.00686964	-2.35233	-1.10545	-2.60038	Homo sapiens neuregulin 1 (NRG1), transcript variant ndf43, mRNA [NM_013960]
A_23_P118712	SSH2	9.07073e-06	-2.34242	-1.18983	-2.78709	Homo sapiens slingshot protein phosphatase 2 (SSH2), transcript variant 3, mRNA [NM_001282130]
A_24_P929003	ITGB3	0.0119721	-2.34005	1.03312	-2.26504	integrin, beta 3 (platelet glycoprotein IIIa, antigen CD61) [Source:HGNC Symbol;Acc:6156] [ENST00000573377]
A_24_P354724	TAGAP	0.00501016	-2.33784	-1.1195	-2.6172	Homo sapiens T-cell activation RhoGTPase activating protein (TAGAP), transcript variant 2, mRNA [NM_054114]
A_32_P209230	CITED4	0.0129999	-2.3321	1.02737	-2.26997	Homo sapiens Cbp/p300-interacting transactivator, with Glu/Asp-rich carboxy-terminal domain, 4 (CITED4), mRNA [NM_133467]
A_24_P918964	B4GALNT4	0.000151888	-2.32939	1.10035	-2.11695	Homo sapiens cDNA clone IMAGE:5247129, with apparent retained intron. [BC035906]
A_23_P168351	HEY2	0.000612543	-2.32932	1.08681	-2.14326	Homo sapiens hes-related family bHLH transcription factor with YRPW motif 2 (HEY2), mRNA [NM_012259]
A_23_P319466	CYSLTR2	0.00743935	-2.32886	1.16436	-2.00012	Homo sapiens cysteinyl leukotriene receptor 2 (CYSLTR2), mRNA [NM_020377]
A_23_P50175	SIGLEC7	0.0257289	-2.32535	1.00291	-2.31861	Homo sapiens sialic acid binding Ig-like lectin 7 (SIGLEC7), transcript variant 1, mRNA [NM_014385]
A_23_P128263	PRB1	0.0106146	-2.31962	1.12805	-2.05631	Homo sapiens proline-rich protein BstNI subfamily 1 (PRB1), transcript variant 1, mRNA [NM_005039]
A_32_P373557	DTWD2	0.00114592	-2.31921	-1.17856	-2.73333	Homo sapiens DTW domain containing 2 (DTWD2), mRNA [NM_173666]
A_23_P1331	COL13A1	0.000810528	-2.31518	-1.02824	-2.38056	Homo sapiens collagen, type XIII, alpha 1 (COL13A1), transcript variant 5, mRNA [NM_080801]
A_23_P202361	HPS1	0.000147906	-2.3131	-1.03284	-2.38907	Homo sapiens Hermansky-Pudlak syndrome 1 (HPS1), transcript variant 3, mRNA [NM_182639]
A_23_P8653	C7orf63	0.000572235	-2.3119	1.02408	-2.25755	Homo sapiens chromosome 7 open reading frame 63 (C7orf63), transcript variant 1, mRNA [NM_001039706]
A_24_P283189	CD14	0.0219988	-2.30992	-1.28715	-2.97321	Homo sapiens CD14 molecule (CD14), transcript variant 1, mRNA [NM_000591]
A_23_P74215	RAVER2	0.00476329	-2.30975	1.1005	-2.09881	Homo sapiens cDNA FLJ10770 fis, clone NT2RP4000159. [AK001632]
A_23_P89941	CDKN2D	1.61114e-05	-2.30952	-1.58631	-3.66361	Homo sapiens cyclin-dependent kinase inhibitor 2D (p19, inhibits CDK4) (CDKN2D), transcript variant 1, mRNA [NM_001800]
A_23_P350451	PRDM1	0.0459205	-2.29629	-1.19323	-2.74001	Homo sapiens PR domain containing 1, with ZNF domain (PRDM1), transcript variant 1, mRNA [NM_001198]
A_23_P128351	EFCAB4B	2.89612e-05	-2.29375	-1.06803	-2.44979	Homo sapiens EF-hand calcium binding domain 4B (EFCAB4B), transcript variant 3, mRNA [NM_032680]
A_24_P160649	FAM20B	0.00309075	-2.29219	-1.05221	-2.41186	Homo sapiens family with sequence similarity 20, member B (FAM20B), mRNA [NM_014864]
A_23_P129301	HAUS2	7.06415e-09	-2.29201	-1.13956	-2.61187	Homo sapiens HAUS augmin-like complex, subunit 2 (HAUS2), transcript variant 1, mRNA [NM_018097]
A_24_P265064	SHROOM4	5.92773e-05	-2.29172	-1.08363	-2.48339	Homo sapiens shroom family member 4 (SHROOM4), transcript variant 1, mRNA [NM_020717]
A_24_P279307	CD300LF	0.0185388	-2.2833	-1.00371	-2.29178	Homo sapiens CD300 molecule-like family member f (CD300LF), mRNA [NM_139018]
A_23_P119196	KLF2	2.66666e-06	-2.27769	-1.82647	-4.16012	Homo sapiens Kruppel-like factor 2 (KLF2), mRNA [NM_016270]
A_24_P401491	MORN5	0.00162757	-2.27684	-1.17719	-2.68028	Homo sapiens MORN repeat containing 5 (MORN5), transcript variant 1, mRNA [NM_198469]
A_23_P66473	PITPNC1	0.0017954	-2.27647	-1.47373	-3.35489	Homo sapiens phosphatidylinositol transfer protein, cytoplasmic 1 (PITPNC1), transcript variant 2, mRNA [NM_181671]
A_24_P319374	GPA33	0.0071228	-2.2753	-1.73288	-3.94281	Homo sapiens glycoprotein A33 (transmembrane) (GPA33), mRNA [NM_005814]
A_32_P70056	SPATA42	0.000125993	-2.27391	-1.04667	-2.38004	Homo sapiens spermatogenesis associated 42 (non-protein coding) (SPATA42), transcript variant 2, long non-coding RNA [NR_049777]
A_24_P263703	PP12708	0.0022539	-2.26642	1.08126	-2.09609	Homo sapiens pp12708 mRNA, complete cds. [AF318327]
A_23_P251730	ATP11C	1.71026e-05	-2.26507	-1.10055	-2.49283	Homo sapiens ATPase, class VI, type 11C (ATP11C), transcript variant 2, mRNA [NM_001010986]
A_23_P134517	PURB	2.22708e-07	-2.26051	-1.05695	-2.38924	Homo sapiens purine-rich element binding protein B (PURB), mRNA [NM_033224]
A_23_P209678	PLEK	0.0279103	-2.25679	-1.30958	-2.95543	Homo sapiens pleckstrin (PLEK), mRNA [NM_002664]
A_24_P145653	MAP3K6	0.00259465	-2.25643	1.04251	-2.16443	Homo sapiens mitogen-activated protein kinase kinase kinase 6 (MAP3K6), mRNA [NM_004672]
A_23_P23443	EFHD2	0.00355756	-2.25449	1.07492	-2.09735	Homo sapiens EF-hand domain family, member D2 (EFHD2), mRNA [NM_024329]
A_23_P98671	C11orf21	0.00510858	-2.24983	1.03678	-2.17001	chromosome 11 open reading frame 21 [Source:HGNC Symbol;Acc:13231] [ENST00000381153]
A_23_P70867	SBDS	2.98613e-05	-2.24879	-1.00742	-2.26547	Homo sapiens Shwachman-Bodian-Diamond syndrome (SBDS), mRNA [NM_016038]
A_32_P83098	SCNN1B	0.0120405	-2.24574	1.10669	-2.02924	Homo sapiens sodium channel, non-voltage-gated 1, beta subunit (SCNN1B), mRNA [NM_000336]
A_23_P207999	PMAIP1	0.0270654	-2.24198	-1.20504	-2.70168	Homo sapiens phorbol-12-myristate-13-acetate-induced protein 1 (PMAIP1), mRNA [NM_021127]
A_24_P398810	EIF5	5.47577e-06	-2.22511	-1.20258	-2.67588	Homo sapiens eukaryotic translation initiation factor 5 (EIF5), transcript variant 1, mRNA [NM_001969]
A_23_P342600	STK35	0.000512501	-2.22495	-1.3999	-3.1147	Homo sapiens serine/threonine kinase 35 (STK35), mRNA [NM_080836]
A_24_P751074	ETS1	0.00444243	-2.22307	-1.14048	-2.53538	Homo sapiens v-ets avian erythroblastosis virus E26 oncogene homolog 1 (ETS1), transcript variant 2, mRNA [NM_005238]
A_23_P25224	YBX3	1.54282e-05	-2.22015	-1.32214	-2.93535	Homo sapiens Y box binding protein 3 (YBX3), transcript variant 1, mRNA [NM_003651]
A_23_P50571	KIR2DL2	0.0407723	-2.22007	1.04472	-2.12504	Homo sapiens killer cell immunoglobulin-like receptor, two domains, long cytoplasmic tail, 2 (KIR2DL2), mRNA [NM_014219]
A_24_P245108	USP7	8.25044e-09	-2.21859	-1.13618	-2.52072	Homo sapiens ubiquitin specific peptidase 7 (herpes virus-associated) (USP7), transcript variant 3, mRNA [NM_001286458]
A_24_P912925	PLK4	0.0153634	-2.2182	1.08783	-2.03909	Homo sapiens polo-like kinase 4 (PLK4), transcript variant 1, mRNA [NM_014264]
A_23_P133974	C6orf106	8.19302e-07	-2.21075	-1.1088	-2.45128	Homo sapiens chromosome 6 open reading frame 106 (C6orf106), transcript variant 1, mRNA [NM_024294]
A_24_P183128	PLAC8	1.70195e-05	-2.2083	-1.69268	-3.73793	Homo sapiens placenta-specific 8 (PLAC8), transcript variant 2, mRNA [NM_016619]
A_24_P573978	CYCS	1.3253e-06	-2.20526	-1.16913	-2.57825	cytochrome c, somatic [Source:HGNC Symbol;Acc:19986] [ENST00000409764]
A_23_P28906	KIF16B	1.49938e-05	-2.20491	-1.18151	-2.60513	Homo sapiens kinesin family member 16B (KIF16B), transcript variant 1, mRNA [NM_001199866]
A_23_P71570	OSR2	0.00305926	-2.20332	-1.02907	-2.26738	Homo sapiens odd-skipped related transciption factor 2 (OSR2), transcript variant 2, mRNA [NM_053001]
A_23_P84189	PITPNC1	0.00130523	-2.20059	-1.51114	-3.32541	Homo sapiens phosphatidylinositol transfer protein, cytoplasmic 1 (PITPNC1), transcript variant 2, mRNA [NM_181671]
A_23_P94800	S100A4	0.00242363	-2.19242	-1.57294	-3.44854	Homo sapiens S100 calcium binding protein A4 (S100A4), transcript variant 1, mRNA [NM_002961]
A_32_P44878	ITIH5	0.00111286	-2.19162	1.0812	-2.02702	Homo sapiens inter-alpha-trypsin inhibitor heavy chain family, member 5 (ITIH5), transcript variant 1, mRNA [NM_030569]
A_23_P114713	CYP4B1	0.00428629	-2.19145	1.04362	-2.09986	Homo sapiens cytochrome P450, family 4, subfamily B, polypeptide 1 (CYP4B1), transcript variant 2, mRNA [NM_000779]
A_23_P127789	AHNAK	0.000906008	-2.19135	-1.25892	-2.75875	Homo sapiens AHNAK nucleoprotein (AHNAK), transcript variant 1, mRNA [NM_001620]
A_23_P205611	GMFB	0.000107605	-2.19048	-1.00541	-2.20233	Homo sapiens glia maturation factor, beta (GMFB), mRNA [NM_004124]
A_23_P417853	MYO3B	0.00566948	-2.19009	1.05753	-2.07095	Homo sapiens myosin IIIB (MYO3B), transcript variant 2, mRNA [NM_138995]
A_23_P56050	TNNT1	0.0046728	-2.18865	-1.28047	-2.80251	Homo sapiens troponin T type 1 (skeletal, slow) (TNNT1), transcript variant 2, mRNA [NM_001126132]
A_24_P919084	SLC22A16	0.0159726	-2.18824	1.03093	-2.12258	solute carrier family 22 (organic cation/carnitine transporter), member 16 [Source:HGNC Symbol;Acc:20302] [ENST00000461487]
A_24_P923591	PPIL2	0.0243526	-2.18694	1.07192	-2.04022	peptidylprolyl isomerase (cyclophilin)-like 2 [Source:HGNC Symbol;Acc:9261] [ENST00000498589]
A_23_P7642	SPARC	0.0152	-2.18609	-1.25547	-2.74458	Homo sapiens secreted protein, acidic, cysteine-rich (osteonectin) (SPARC), mRNA [NM_003118]
A_23_P30736	HLA-DOB	0.000840114	-2.18511	-1.17985	-2.57809	Homo sapiens major histocompatibility complex, class II, DO beta (HLA-DOB), mRNA [NM_002120]
A_23_P130948	PSG11	0.0126318	-2.18426	1.05139	-2.07749	Homo sapiens pregnancy specific beta-1-glycoprotein 11 (PSG11), transcript variant 1, mRNA [NM_002785]
A_32_P173177	SELK	0.000711439	-2.18329	-1.06591	-2.3272	selenoprotein K [Source:RefSeq peptide;Acc:NP_067060] [ENST00000495461]
A_24_P326635	ADRBK1	1.77304e-07	-2.18284	-1.11445	-2.43268	Homo sapiens adrenergic, beta, receptor kinase 1 (ADRBK1), mRNA [NM_001619]
A_24_P179354	PPIG	0.000145131	-2.18274	-1.11022	-2.42333	Homo sapiens peptidylprolyl isomerase G (cyclophilin G), mRNA (cDNA clone IMAGE:3461499), complete cds. [BC001555]
A_23_P103503	MDM4	0.000107365	-2.18187	-1.22211	-2.66648	Homo sapiens Mdm4 p53 binding protein homolog (mouse) (MDM4), transcript variant 1, mRNA [NM_002393]
A_23_P81233	RGS7BP	0.00884718	-2.18149	1.05682	-2.0642	Homo sapiens regulator of G-protein signaling 7 binding protein (RGS7BP), transcript variant 1, mRNA [NM_001029875]
A_24_P786388	CATSPER4	0.00494051	-2.18023	-1.08726	-2.37048	Homo sapiens cation channel, sperm associated 4 (CATSPER4), mRNA [NM_198137]
A_23_P141893	PPM1N	0.00230885	-2.17679	1.01537	-2.14384	Homo sapiens protein phosphatase, Mg2+/Mn2+ dependent, 1N (putative) (PPM1N), mRNA [NM_001080401]
A_32_P800799	KCNG3	0.00832568	-2.17656	-1.05727	-2.3012	Homo sapiens potassium voltage-gated channel, subfamily G, member 3 (KCNG3), transcript variant 1, mRNA [NM_133329]
A_24_P184555	PXN	0.0459188	-2.17548	-1.0193	-2.21747	Homo sapiens paxillin (PXN), transcript variant 1, mRNA [NM_002859]
A_23_P392738	DAZ2	0.0448255	-2.16893	-1.05666	-2.29181	Homo sapiens deleted in azoospermia 2 (DAZ2), transcript variant 2, mRNA [NM_001005785]
A_24_P80915	BCLAF1	0.000143563	-2.16584	-1.23642	-2.67788	Homo sapiens BCL2-associated transcription factor 1 (BCLAF1), transcript variant 1, mRNA [NM_014739]
A_24_P410536	UBR4	0.00498747	-2.16378	-1.11104	-2.40404	ubiquitin protein ligase E3 component n-recognin 4 [Source:HGNC Symbol;Acc:30313] [ENST00000419533]
A_23_P167250	IL21	0.000385249	-2.16136	1.00282	-2.15528	Homo sapiens interleukin 21 (IL21), transcript variant 1, mRNA [NM_021803]
A_23_P405761	RRAS2	3.08446e-08	-2.16117	-1.57259	-3.39864	Homo sapiens related RAS viral (r-ras) oncogene homolog 2 (RRAS2), transcript variant 1, mRNA [NM_012250]
A_23_P430818	LGALSL	0.00343319	-2.15866	-1.16459	-2.51395	Homo sapiens lectin, galactoside-binding-like (LGALSL), mRNA [NM_014181]
A_23_P205789	GABPB1	0.000271341	-2.1569	-1.07582	-2.32043	Homo sapiens GA binding protein transcription factor, beta subunit 1 (GABPB1), transcript variant gamma-1, mRNA [NM_002041]
A_23_P76234	RPH3A	3.60715e-05	-2.1562	-1.04224	-2.24727	Homo sapiens rabphilin 3A homolog (mouse) (RPH3A), transcript variant 1, mRNA [NM_001143854]
A_24_P337143	POPDC2	0.00702395	-2.15426	-1.14426	-2.46504	popeye domain containing 2 [Source:HGNC Symbol;Acc:17648] [ENST00000474523]
A_24_P92381	LOC100128185	0.0429969	-2.15228	1.05788	-2.03453	Homo sapiens PNAS-19 mRNA, complete cds. [AF274944]
A_23_P86301	USH2A	0.0143722	-2.15036	-1.02244	-2.19862	Homo sapiens Usher syndrome 2A (autosomal recessive, mild) (USH2A), transcript variant 1, mRNA [NM_007123]
A_23_P330999	MED23	0.000161428	-2.14974	1.06978	-2.0095	Homo sapiens mediator complex subunit 23 (MED23), transcript variant 2, mRNA [NM_015979]
A_23_P201939	PPM1J	0.000800506	-2.14661	-1.46796	-3.15115	Homo sapiens protein phosphatase, Mg2+/Mn2+ dependent, 1J (PPM1J), mRNA [NM_005167]
A_24_P316005	RABGAP1L	0.00247729	-2.14058	-1.25181	-2.6796	Homo sapiens RAB GTPase activating protein 1-like (RABGAP1L), transcript variant 1, mRNA [NM_014857]
A_23_P74737	EYA3	0.000537776	-2.13901	-1.23566	-2.64308	Homo sapiens eyes absent homolog 3 (Drosophila) (EYA3), transcript variant 1, mRNA [NM_001990]
A_23_P152160	SNN	1.26776e-05	-2.13881	-1.05877	-2.26449	Homo sapiens stannin (SNN), mRNA [NM_003498]
A_23_P253145	TAGAP	0.000909566	-2.13837	-1.11788	-2.39045	Homo sapiens T-cell activation RhoGTPase activating protein (TAGAP), transcript variant 2, mRNA [NM_054114]
A_23_P302550	RGS18	0.00345373	-2.13793	-1.12409	-2.40322	Homo sapiens regulator of G-protein signaling 18 (RGS18), mRNA [NM_130782]
A_24_P290354	ZFAND5	1.48172e-05	-2.13355	1.03533	-2.06076	Homo sapiens zinc finger, AN1-type domain 5 (ZFAND5), transcript variant c, mRNA [NM_006007]
A_32_P177024	SBDS	4.06295e-05	-2.12753	-1.02115	-2.17253	Homo sapiens Shwachman-Bodian-Diamond syndrome (SBDS), mRNA [NM_016038]
A_23_P89973	BRSK1	0.00517767	-2.12733	1.0064	-2.11379	Homo sapiens BR serine/threonine kinase 1 (BRSK1), mRNA [NM_032430]
A_23_P142055	C19orf38	0.000169874	-2.12576	-1.08279	-2.30175	Homo sapiens chromosome 19 open reading frame 38 (C19orf38), mRNA [NM_001136482]
A_32_P54260	SNORA72	0.00560392	-2.12054	1.01673	-2.08565	Q502Z6_HUMAN (Q502Z6) Ribosomal protein L30, complete [THC2515611]
A_23_P325690	ANKRD35	0.00799489	-2.11509	-1.01445	-2.14565	Homo sapiens ankyrin repeat domain 35 (ANKRD35), transcript variant 1, mRNA [NM_144698]
A_23_P4821	JUNB	5.58253e-07	-2.11213	-1.6001	-3.37961	Homo sapiens jun B proto-oncogene (JUNB), mRNA [NM_002229]
A_24_P241815	JUNB	3.73765e-07	-2.11038	-1.53359	-3.23646	Homo sapiens jun B proto-oncogene (JUNB), mRNA [NM_002229]
A_24_P119545	ITPKB	0.00700215	-2.11031	-1.13876	-2.40314	inositol-trisphosphate 3-kinase B [Source:HGNC Symbol;Acc:6179] [ENST00000366784]
A_24_P109351	VWA8	0.000153564	-2.10604	-1.10231	-2.3215	Homo sapiens von Willebrand factor A domain containing 8 (VWA8), transcript variant 2, mRNA [NM_001009814]
A_23_P137751	FAM46C	3.84889e-08	-2.10439	-1.63598	-3.44274	Homo sapiens family with sequence similarity 46, member C (FAM46C), mRNA [NM_017709]
A_23_P108990	LOC101928604	0.0141803	-2.10092	-1.06315	-2.23359	PREDICTED: Homo sapiens uncharacterized LOC101928604 (LOC101928604), misc_RNA [XR_244128]
A_23_P64058	RASGRP2	2.14894e-06	-2.10064	-1.58844	-3.33674	Homo sapiens RAS guanyl releasing protein 2 (calcium and DAG-regulated) (RASGRP2), transcript variant 2, mRNA [NM_153819]
A_24_P376441	TAF5L	0.000341406	-2.09631	-1.23917	-2.59768	Homo sapiens TAF5-like RNA polymerase II, p300/CBP-associated factor (PCAF)-associated factor, 65kDa (TAF5L), transcript variant 2, mRNA [NM_001025247]
A_32_P120084	CCDC59	6.5243e-06	-2.09023	-1.04785	-2.19025	Homo sapiens coiled-coil domain containing 59 (CCDC59), transcript variant 1, mRNA [NM_014167]
A_23_P209527	VIL1	0.0371604	-2.08967	-1.10821	-2.31579	villin 1 [Source:HGNC Symbol;Acc:12690] [ENST00000248444]
A_23_P431252	KBTBD8	0.00192408	-2.08743	-1.13997	-2.37962	Homo sapiens kelch repeat and BTB (POZ) domain containing 8 (KBTBD8), mRNA [NM_032505]
A_24_P625382	YBX3	5.8823e-06	-2.08711	-1.41224	-2.9475	Homo sapiens Y box binding protein 3 (YBX3), transcript variant 1, mRNA [NM_003651]
A_23_P166408	OSM	0.0364974	-2.08644	-1.21394	-2.53281	Homo sapiens oncostatin M (OSM), mRNA [NM_020530]
A_32_P701268	MED12L	0.0106272	-2.08544	1.00707	-2.07081	Homo sapiens mediator complex subunit 12-like (MED12L), mRNA [NM_053002]
A_32_P516067	C10orf111	0.00764589	-2.08351	-1.09688	-2.28536	Homo sapiens chromosome 10 open reading frame 111 (C10orf111), mRNA [NM_153244]
A_23_P21363	AHNAK	0.00188073	-2.07793	-1.3947	-2.89807	Homo sapiens AHNAK nucleoprotein (AHNAK), transcript variant 2, mRNA [NM_024060]
A_24_P51201	HERC3	0.0026552	-2.07786	-1.14112	-2.3711	Homo sapiens hect domain and RLD 3, mRNA (cDNA clone IMAGE:6050308), complete cds. [BC038960]
A_24_P393372	PACS2	0.00483608	-2.07679	-1.04736	-2.17513	Homo sapiens phosphofurin acidic cluster sorting protein 2 (PACS2), transcript variant 1, mRNA [NM_001100913]
A_23_P400378	GPBAR1	0.0017655	-2.07557	1.01967	-2.03553	Homo sapiens G protein-coupled bile acid receptor 1 (GPBAR1), transcript variant 1, mRNA [NM_001077191]
A_23_P81219	PLAC8	5.88249e-05	-2.07523	-1.72473	-3.5792	Homo sapiens placenta-specific 8 (PLAC8), transcript variant 2, mRNA [NM_016619]
A_24_P307498	ANKRD45	0.0198921	-2.07374	1.00136	-2.07092	Homo sapiens ankyrin repeat domain 45 (ANKRD45), mRNA [NM_198493]
A_32_P140139	F13A1	0.0116266	-2.07077	-1.02697	-2.12663	Homo sapiens coagulation factor XIII, A1 polypeptide (F13A1), mRNA [NM_000129]
A_23_P405873	C9orf72	0.000126844	-2.06643	-1.2225	-2.52621	Homo sapiens chromosome 9 open reading frame 72 (C9orf72), transcript variant 1, mRNA [NM_145005]
A_23_P120345	PELI1	9.12118e-05	-2.0609	-1.20888	-2.49137	Homo sapiens pellino E3 ubiquitin protein ligase 1 (PELI1), mRNA [NM_020651]
A_32_P171143	RBAK-RBAKDN	3.78478e-05	-2.05731	-1.15763	-2.3816	Homo sapiens RBAK-RBAKDN readthrough (RBAK-RBAKDN), mRNA [NM_001204513]
A_24_P913132	SSBP1	0.00127789	-2.05435	-1.44832	-2.97537	single-stranded DNA binding protein 1, mitochondrial [Source:HGNC Symbol;Acc:11317] [ENST00000496622]
A_23_P39925	DYSF	0.000203926	-2.05429	-1.16791	-2.39923	Homo sapiens dysferlin (DYSF), transcript variant 8, mRNA [NM_003494]
A_23_P28857	SIRPG	0.0213763	-2.05339	-1.26617	-2.59994	Homo sapiens signal-regulatory protein gamma (SIRPG), transcript variant 1, mRNA [NM_018556]
A_24_P236956	RAB3D	1.78879e-05	-2.04838	-1.07122	-2.19427	Homo sapiens RAB3D, member RAS oncogene family (RAB3D), mRNA [NM_004283]
A_24_P42122	HNRNPL	0.00285387	-2.04838	0.998876	-2.05068	Homo sapiens heterogeneous nuclear ribonucleoprotein L (HNRNPL), transcript variant 1, mRNA [NM_001533]
A_23_P101434	NLRP12	0.0430908	-2.04671	-1.20118	-2.45846	Homo sapiens NLR family, pyrin domain containing 12 (NLRP12), transcript variant 3, mRNA [NM_001277126]
A_23_P39294	TINCR	7.79994e-05	-2.04484	-1.18409	-2.42128	Homo sapiens tissue differentiation-inducing non-protein coding RNA (TINCR), long non-coding RNA [NR_027064]
A_23_P10785	VTI1A	5.8584e-06	-2.03668	1.00377	-2.02904	Homo sapiens vesicle transport through interaction with t-SNAREs 1A (VTI1A), mRNA [NM_145206]
A_24_P204043	ZNF318	0.000323984	-2.03302	-1.30415	-2.65135	Homo sapiens zinc finger protein 318 (ZNF318), mRNA [NM_014345]
A_23_P50357	ARHGEF18	7.48792e-07	-2.03241	-1.31402	-2.67063	Homo sapiens Rho/Rac guanine nucleotide exchange factor (GEF) 18 (ARHGEF18), transcript variant 1, mRNA [NM_015318]
A_23_P121011	CSRNP1	0.000288823	-2.0294	-1.53508	-3.1153	Homo sapiens cysteine-serine-rich nuclear protein 1 (CSRNP1), mRNA [NM_033027]
A_24_P9321	HIST1H3I	5.40422e-07	-2.0239	-1.27936	-2.58929	Homo sapiens histone cluster 1, H3i (HIST1H3I), mRNA [NM_003533]
A_23_P388812	CKAP2L	0.0368359	-2.01973	-1.13575	-2.2939	Homo sapiens cytoskeleton associated protein 2-like (CKAP2L), mRNA [NM_152515]
A_24_P709536	MGC4859	0.0299135	-2.01801	-1.0559	-2.13081	Homo sapiens hypothetical protein MGC4859 similar to HSPA8, mRNA (cDNA clone IMAGE:3605453), partial cds. [BC002644]
A_32_P37495	LOC100506700	0.00366388	-2.01653	-1.06375	-2.14508	PREDICTED: Homo sapiens uncharacterized LOC100506700 (LOC100506700), misc_RNA [XR_110229]
A_24_P196188	NXPH4	0.0124632	-2.01322	-1.3101	-2.63753	Homo sapiens neurexophilin 4 (NXPH4), mRNA [NM_007224]
A_32_P208328	FLJ36777	0.00656604	-2.01271	1.00264	-2.00741
A_24_P18190	HSPA5	0.0428889	-2.0099	-1.04778	-2.10593	Homo sapiens heat shock 70kDa protein 5 (glucose-regulated protein, 78kDa) (HSPA5), mRNA [NM_005347]
A_32_P20240	SP3	1.32574e-08	-2.00967	-1.12528	-2.26144	Homo sapiens Sp3 transcription factor (SP3), transcript variant 1, mRNA [NM_003111]
A_24_P406132	MAPK13	0.00544662	-2.0091	-1.02868	-2.06673	Homo sapiens mitogen-activated protein kinase 13 (MAPK13), transcript variant 1, mRNA [NM_002754]
A_32_P223017	MAP3K6	0.000791692	-2.00772	-1.0452	-2.09847	Homo sapiens mitogen-activated protein kinase kinase kinase 6 (MAP3K6), mRNA [NM_004672]
A_23_P78248	KRT23	0.0350828	-2.00656	-1.01961	-2.04592	Homo sapiens keratin 23 (histone deacetylase inducible) (KRT23), transcript variant 1, mRNA [NM_015515]
A_24_P564824	SNORD22	1.55658e-05	-2.00395	-1.11897	-2.24235	Homo sapiens small nucleolar RNA, C/D box 22 (SNORD22), small nucleolar RNA [NR_000008]
A_24_P235520	FAM27E2	0.00850202	-2.00373	-1.03557	-2.075	Homo sapiens family with sequence similarity 27, member E2 (FAM27E2), long non-coding RNA [NR_103714]
*p-values for ANOVA test with post hoc Tukey HSD analysis for comparison of condition Pre vs all the others (Ctrl and IL-4) (p<0.05).
§Genes were ordered numerically by fold change Ctrl vs Pre, decreasingly for upregulated genes and increasingly for downregulated genes (fold change >2 for comparisons Ctrl vs Pre and IL-4 vs Pre).
