# Supplementary material for: The Gene Expression Response of Chronic Lymphocytic Leukemia Cells to IL-4 Is Specific, Depends on ZAP-70 Status and Is Differentially Affected by an NFκB Inhibitor
Source: PLoS One. 2014 Oct 3;9(10):e109533. doi: 10.1371/journal.pone.0109533 (PMC4184842; doi:10.1371/journal.pone.0109533)
Supplement: Table S7 — Gene expression changes induced by culture not counteracted by IL-4 in NBC. (XLS) [file pone.0109533.s010.xls]

## Sheet: Table S7
Table S7. Gene expression changes induced by cell culture not counteracted by IL-4 in NBC
ProbeName	GeneSymbol	p-value*	Fold change Ctrl vs Pre§	Fold change IL-4 vs Ctrl	Fold change IL-4 vs Pre	Description
A_23_P359245	MET	1.85221e-05	39.8563	-1.59373	25.0082	Homo sapiens met proto-oncogene (MET), transcript variant 2, mRNA [NM_000245]
A_23_P59637	DOCK4	2.43138e-09	29.8925	-1.42256	21.0132	Homo sapiens dedicator of cytokinesis 4 (DOCK4), mRNA [NM_014705]
A_24_P324886	DOCK4	5.89843e-07	14.9541	-1.67391	8.93364	Homo sapiens dedicator of cytokinesis 4 (DOCK4), mRNA [NM_014705]
A_23_P115192	FCRL4	1.03583e-05	13.8522	-1.31095	10.5665	Homo sapiens Fc receptor-like 4 (FCRL4), mRNA [NM_031282]
A_32_P4018	ROR1	3.61813e-05	13.4082	-1.45146	9.23775	Homo sapiens receptor tyrosine kinase-like orphan receptor 1 (ROR1), transcript variant 1, mRNA [NM_005012]
A_23_P214208	CNR1	1.27933e-08	12.1075	-1.70454	7.10306	Homo sapiens cannabinoid receptor 1 (brain) (CNR1), transcript variant 2, mRNA [NM_033181]
A_23_P115201	FCRL4	2.03782e-07	12.0388	-1.12778	10.6748	Homo sapiens Fc receptor-like 4 (FCRL4), mRNA [NM_031282]
A_23_P422851	CABLES1	1.02488e-08	11.7981	-1.55656	7.57964	Homo sapiens Cdk5 and Abl enzyme substrate 1 (CABLES1), transcript variant 1, mRNA [NM_138375]
A_24_P219474	MGAT5B	4.96138e-05	11.7544	-1.86669	6.29691	Homo sapiens mannosyl (alpha-1,6-)-glycoprotein beta-1,6-N-acetyl-glucosaminyltransferase, isozyme B (MGAT5B), transcript variant 1, mRNA [NM_144677]
A_23_P217049	NCS1	3.41392e-06	11.5392	1.34317	15.4991	Homo sapiens neuronal calcium sensor 1 (NCS1), transcript variant 1, mRNA [NM_014286]
A_23_P250914	ATP6V1C2	1.11098e-07	11.4157	-1.46918	7.77011	Homo sapiens ATPase, H+ transporting, lysosomal 42kDa, V1 subunit C2 (ATP6V1C2), transcript variant 1, mRNA [NM_001039362]
A_23_P3237	ELL3	4.94641e-10	10.771	1.68268	18.124	Homo sapiens elongation factor RNA polymerase II-like 3 (ELL3), mRNA [NM_025165]
A_23_P5903	SLCO4A1	3.07625e-09	10.7608	-1.7936	5.99956	Homo sapiens solute carrier organic anion transporter family, member 4A1 (SLCO4A1), mRNA [NM_016354]
A_24_P942850	PGAP1	3.02438e-06	10.7293	1.02909	11.0414	Homo sapiens post-GPI attachment to proteins 1 (PGAP1), mRNA [NM_024989]
A_32_P165477	SLC7A11	0.00231102	10.5271	1.84631	19.4362	Homo sapiens solute carrier family 7 (anionic amino acid transporter light chain, xc- system), member 11 (SLC7A11), mRNA [NM_014331]
A_23_P111621	GTF2IRD1	7.2912e-06	10.4935	-1.3391	7.83621	Homo sapiens GTF2I repeat domain containing 1 (GTF2IRD1), transcript variant 2, mRNA [NM_005685]
A_23_P113793	ZBED2	0.000399273	10.4693	-1.09187	9.58845	Homo sapiens zinc finger, BED-type containing 2 (ZBED2), mRNA [NM_024508]
A_23_P115200	FCRL4	1.43314e-06	10.3595	-1.37878	7.51349	Homo sapiens Fc receptor-like 4 (FCRL4), mRNA [NM_031282]
A_24_P185854	DMD	2.42301e-05	10.0942	-1.32567	7.61436	Homo sapiens dystrophin (DMD), transcript variant Dp427p2, mRNA [NM_004010]
A_23_P52761	MMP7	3.72319e-07	9.30828	1.46778	13.6625	Homo sapiens matrix metallopeptidase 7 (matrilysin, uterine) (MMP7), mRNA [NM_002423]
A_24_P54253	PARS2	8.11605e-13	9.24685	-1.12832	8.19525	Homo sapiens prolyl-tRNA synthetase 2, mitochondrial (putative) (PARS2), mRNA [NM_152268]
A_24_P917819	ANKRD30BP2	0.00127038	9.06819	-1.21104	7.48794	Homo sapiens ankyrin repeat domain 30B pseudogene 2 (ANKRD30BP2), non-coding RNA [NR_026916]
A_23_P321160	ZNF594	2.68841e-05	9.03078	-1.33175	6.78114	Homo sapiens zinc finger protein 594 (ZNF594), mRNA [NM_032530]
A_23_P210835	MYT1	0.000508423	8.81461	-1.17044	7.53102	Homo sapiens myelin transcription factor 1 (MYT1), mRNA [NM_004535]
A_23_P358709	AHRR	6.91166e-05	8.7224	2.9211	25.479	Homo sapiens aryl-hydrocarbon receptor repressor (AHRR), transcript variant 1, mRNA [NM_020731]
A_23_P212204	SETD5	1.77404e-07	8.47363	-1.24343	6.81471	Homo sapiens mRNA; cDNA DKFZp686A20205 (from clone DKFZp686A20205). [BX648380]
A_23_P124905	NPTX1	1.69966e-07	8.37232	-1.57061	5.33063	Homo sapiens neuronal pentraxin I (NPTX1), mRNA [NM_002522]
A_23_P259692	PSAT1	2.41311e-05	8.34696	1.04454	8.71871	Homo sapiens phosphoserine aminotransferase 1 (PSAT1), transcript variant 1, mRNA [NM_058179]
A_32_P63086	SKIL	1.00387e-10	8.17693	-1.19958	6.8165	Homo sapiens SKI-like oncogene (SKIL), transcript variant 1, mRNA [NM_005414]
A_23_P168810	FAM200A	3.19331e-07	8.13648	-1.0843	7.50389	Homo sapiens family with sequence similarity 200, member A (FAM200A), mRNA [NM_145111]
A_23_P393620	TFPI2	6.28102e-05	7.86135	-1.40424	5.59828	Homo sapiens tissue factor pathway inhibitor 2 (TFPI2), transcript variant 1, mRNA [NM_006528]
A_23_P12363	ROR1	4.85194e-05	7.79818	-1.38881	5.61499	Homo sapiens receptor tyrosine kinase-like orphan receptor 1 (ROR1), transcript variant 1, mRNA [NM_005012]
A_23_P301360	ZNF572	5.01811e-08	7.51743	-1.12955	6.65525	Homo sapiens zinc finger protein 572 (ZNF572), mRNA [NM_152412]
A_24_P47988	ELL3	1.61967e-10	7.44732	1.79483	13.3667	Homo sapiens elongation factor RNA polymerase II-like 3 (ELL3), mRNA [NM_025165]
A_23_P395555	ZNF226	2.39014e-11	7.32329	1.01326	7.42041	Homo sapiens zinc finger protein 226 (ZNF226), transcript variant 1, mRNA [NM_001032372]
A_32_P108156	MIR155HG	2.33696e-07	7.31583	1.61763	11.8343	Homo sapiens MIR155 host gene (non-protein coding) (MIR155HG), long non-coding RNA [NR_001458]
A_24_P412036	SPAG8	3.7783e-05	7.22294	-1.09039	6.62419	Homo sapiens sperm associated antigen 8 (SPAG8), transcript variant 2, mRNA [NM_172312]
A_23_P142075	ACP5	0.00246214	7.21778	-1.19893	6.02019	Homo sapiens acid phosphatase 5, tartrate resistant (ACP5), transcript variant 4, mRNA [NM_001611]
A_24_P932308	COQ9	1.32447e-07	7.07197	1.19723	8.46678	coenzyme Q9 homolog (S. cerevisiae) [Source:HGNC Symbol;Acc:25302] [ENST00000566388]
A_23_P133216	NLN	0.000517258	6.90292	-1.09167	6.32329	Homo sapiens neurolysin (metallopeptidase M3 family) (NLN), mRNA [NM_020726]
A_23_P130194	PYCR1	9.29795e-05	6.83718	-1.48797	4.59499	Homo sapiens pyrroline-5-carboxylate reductase 1 (PYCR1), transcript variant 1, mRNA [NM_006907]
A_23_P95612	BBS10	5.01811e-08	6.75102	-1.18828	5.68134	Homo sapiens Bardet-Biedl syndrome 10 (BBS10), mRNA [NM_024685]
A_23_P46936	EGR2	5.7163e-06	6.70761	1.82497	12.2412	Homo sapiens early growth response 2 (EGR2), transcript variant 1, mRNA [NM_000399]
A_32_P42313	LOC101927330	2.7344e-08	6.5404	-1.04792	6.24129	PREDICTED: Homo sapiens uncharacterized LOC101927330 (LOC101927330), transcript variant X2, misc_RNA [XR_249192]
A_23_P92184	WDR5B	6.92852e-06	6.52029	1.02706	6.69675	Homo sapiens WD repeat domain 5B (WDR5B), mRNA [NM_019069]
A_23_P127948	ADM	5.37921e-05	6.45875	1.08534	7.00995	Homo sapiens adrenomedullin (ADM), mRNA [NM_001124]
A_24_P353638	SLAMF7	7.51156e-06	6.24876	-1.1569	5.40131	Homo sapiens SLAM family member 7 (SLAMF7), transcript variant 1, mRNA [NM_021181]
A_23_P107724	ZNF112	0.00262449	6.16577	-1.43599	4.29375	Homo sapiens zinc finger protein 112 (ZNF112), transcript variant 2, mRNA [NM_013380]
A_24_P313418	CCL22	6.27765e-06	6.09892	1.67959	10.2437	Homo sapiens chemokine (C-C motif) ligand 22 (CCL22), mRNA [NM_002990]
A_32_P117170	NAPEPLD	1.00329e-08	5.99015	-1.27629	4.69342	Homo sapiens N-acyl phosphatidylethanolamine phospholipase D (NAPEPLD), transcript variant 1, mRNA [NM_001122838]
A_24_P328969	YIPF5	5.18665e-11	5.95028	-1.21185	4.91008	Homo sapiens Yip1 domain family, member 5 (YIPF5), transcript variant 2, mRNA [NM_030799]
A_32_P108655	AK4	0.000237951	5.85001	1.08236	6.33179	Homo sapiens adenylate kinase 4 (AK4), transcript variant 1, mRNA [NM_001005353]
A_23_P300220	YPEL4	0.000159454	5.77184	-1.58558	3.6402	Homo sapiens yippee-like 4 (Drosophila) (YPEL4), mRNA [NM_145008]
A_23_P216225	EGR3	0.00291159	5.75982	-1.58864	3.62563	Homo sapiens early growth response 3 (EGR3), transcript variant 1, mRNA [NM_004430]
A_23_P405707	BCOR	3.16731e-11	5.71078	-1.25461	4.55183	BCL6 corepressor [Source:HGNC Symbol;Acc:20893] [ENST00000490976]
A_24_P416411	PEX12	1.52845e-06	5.67165	1.04548	5.92959	Homo sapiens peroxisomal biogenesis factor 12 (PEX12), mRNA [NM_000286]
A_24_P943193	PREPL	1.18605e-07	5.63916	-1.25528	4.49236	Homo sapiens prolyl endopeptidase-like (PREPL), transcript variant 1, mRNA [NM_006036]
A_23_P99360	TRIM13	4.74791e-10	5.60686	-1.21021	4.63295	Homo sapiens tripartite motif containing 13 (TRIM13), transcript variant 3, mRNA [NM_213590]
A_23_P54100	ESR2	1.37863e-05	5.60554	-1.61523	3.47042	Homo sapiens estrogen receptor 2 (ER beta) (ESR2), transcript variant a, mRNA [NM_001437]
A_24_P791669	ZNF879	7.43205e-07	5.47009	-1.13498	4.81953	Homo sapiens zinc finger protein 879 (ZNF879), mRNA [NM_001136116]
A_24_P97785	PURA	1.59374e-07	5.4094	-1.01947	5.30608	Homo sapiens purine-rich element binding protein A (PURA), mRNA [NM_005859]
A_24_P106794	NUDCD1	8.72943e-05	5.34796	1.04901	5.61006	Homo sapiens NudC domain containing 1 (NUDCD1), transcript variant 1, mRNA [NM_032869]
A_23_P128974	BATF	4.11871e-07	5.33952	2.50095	13.3539	Homo sapiens basic leucine zipper transcription factor, ATF-like (BATF), mRNA [NM_006399]
A_23_P253921	ZKSCAN7	0.000839958	5.30758	-1.16517	4.55519	Homo sapiens zinc finger with KRAB and SCAN domains 7 (ZKSCAN7), transcript variant 1, mRNA [NM_018651]
A_23_P208143	ZNF397	1.00387e-10	5.27046	-1.06955	4.92776	Homo sapiens zinc finger protein 397 (ZNF397), transcript variant 1, mRNA [NM_001135178]
A_24_P925191	CAT	2.96066e-06	5.26608	-1.26493	4.16312	catalase [Source:HGNC Symbol;Acc:1516] [ENST00000530343]
A_23_P154962	RIMBP3	1.40885e-05	5.25708	-1.03248	5.09172	Homo sapiens RIMS binding protein 3 (RIMBP3), mRNA [NM_015672]
A_32_P12430	SPG20	4.40142e-07	5.2277	-1.27266	4.10771	Homo sapiens spastic paraplegia 20 (Troyer syndrome) (SPG20), transcript variant 1, mRNA [NM_015087]
A_23_P12896	FANCF	1.38895e-08	5.19162	-1.19326	4.35078	Homo sapiens Fanconi anemia, complementation group F (FANCF), mRNA [NM_022725]
A_24_P181149	BBS10	2.48239e-09	5.18908	-1.18164	4.39141	Homo sapiens Bardet-Biedl syndrome 10 (BBS10), mRNA [NM_024685]
A_23_P202737	JRKL	0.000249379	5.18227	-1.20293	4.30805	Homo sapiens jerky homolog-like (mouse) (JRKL), transcript variant 1, mRNA [NM_003772]
A_32_P177300	ZADH2	8.94667e-08	5.17881	1.00787	5.21957	zinc binding alcohol dehydrogenase domain containing 2 [Source:HGNC Symbol;Acc:28697] [ENST00000322342]
A_24_P942933	APOBEC3G	7.82384e-07	5.17817	-1.08173	4.78695	apolipoprotein B mRNA editing enzyme, catalytic polypeptide-like 3G [Source:HGNC Symbol;Acc:17357] [ENST00000481958]
A_23_P392435	KBTBD6	0.000239208	5.17352	-1.0554	4.90194	Homo sapiens kelch repeat and BTB (POZ) domain containing 6 (KBTBD6), mRNA [NM_152903]
A_24_P932680	LOC100289230	3.18594e-08	5.16877	1.1152	5.76422	Homo sapiens uncharacterized LOC100289230 (LOC100289230), long non-coding RNA [NR_036530]
A_24_P190877	TRMT1L	1.03433e-05	5.1311	-1.06796	4.80456	Homo sapiens tRNA methyltransferase 1 homolog (S. cerevisiae)-like (TRMT1L), transcript variant 1, mRNA [NM_030934]
A_32_P235796	BBS12	1.34793e-07	5.07937	1.28781	6.54129	Homo sapiens Bardet-Biedl syndrome 12 (BBS12), transcript variant 2, mRNA [NM_152618]
A_23_P316582	ZNF441	0.000100056	5.06705	-1.01601	4.9872	Homo sapiens zinc finger protein 441 (ZNF441), mRNA [NM_152355]
A_23_P31055	NUP43	3.91395e-10	5.03907	-1.08162	4.65881	Homo sapiens nucleoporin 43kDa (NUP43), transcript variant 1, mRNA [NM_198887]
A_24_P186342	ZFP14	0.000616957	4.99871	-1.20328	4.15423	Homo sapiens ZFP14 zinc finger protein (ZFP14), mRNA [NM_020917]
A_23_P153286	ZNF234	1.21874e-07	4.99516	1.05367	5.26326	Homo sapiens zinc finger protein 234 (ZNF234), transcript variant 1, mRNA [NM_006630]
A_23_P136724	LOC344887	0.00123174	4.98205	1.54547	7.69959	Homo sapiens NmrA-like family domain containing 1 pseudogene (LOC344887), non-coding RNA [NR_033752]
A_23_P168812	FAM200A	4.81383e-05	4.96352	1.08344	5.37766	Homo sapiens family with sequence similarity 200, member A (FAM200A), mRNA [NM_145111]
A_23_P25605	KBTBD7	1.18605e-07	4.93615	-1.13152	4.36241	Homo sapiens kelch repeat and BTB (POZ) domain containing 7 (KBTBD7), mRNA [NM_032138]
A_23_P30495	HMGCR	1.32748e-11	4.90563	-1.07211	4.5757	Homo sapiens 3-hydroxy-3-methylglutaryl-CoA reductase (HMGCR), transcript variant 1, mRNA [NM_000859]
A_23_P142969	ZNF2	5.27514e-06	4.86498	-1.06347	4.57463	Homo sapiens zinc finger protein 2 (ZNF2), transcript variant 1, mRNA [NM_021088]
A_24_P225616	RRM2	0.000135142	4.85769	-1.23363	3.9377	Homo sapiens ribonucleotide reductase M2 (RRM2), transcript variant 2, mRNA [NM_001034]
A_23_P97221	ZNF691	1.71669e-08	4.85588	-1.10222	4.40555	Homo sapiens zinc finger protein 691 (ZNF691), transcript variant 2, mRNA [NM_015911]
A_23_P252711	LACTB2	0.000220188	4.82102	1.11807	5.39022	Homo sapiens lactamase, beta 2 (LACTB2), mRNA [NM_016027]
A_24_P924329	ZNF234	1.8698e-05	4.80174	-1.03442	4.64195	Homo sapiens zinc finger protein 234 (ZNF234), transcript variant 1, mRNA [NM_006630]
A_24_P71468	QPCT	0.00956223	4.78716	-1.06535	4.49351	Homo sapiens glutaminyl-peptide cyclotransferase (QPCT), mRNA [NM_012413]
A_23_P40108	COL9A3	0.000141325	4.77573	-1.69729	2.81373	Homo sapiens collagen, type IX, alpha 3 (COL9A3), mRNA [NM_001853]
A_23_P31218	C7orf13	0.00111581	4.76797	-1.33863	3.56183	Homo sapiens chromosome 7 open reading frame 13 (C7orf13), long non-coding RNA [NR_026865]
A_23_P400603	MGC21881	0.00115566	4.7604	-1.32272	3.59894	Homo sapiens uncharacterized locus MGC21881 (MGC21881), long non-coding RNA [NR_015363]
A_24_P173234	ZNF613	4.94641e-10	4.72542	1.16606	5.51012	Homo sapiens zinc finger protein 613 (ZNF613), transcript variant 2, mRNA [NM_024840]
A_24_P606239	RFX2	5.12216e-07	4.72401	1.03385	4.88389	regulatory factor X, 2 (influences HLA class II expression) [Source:HGNC Symbol;Acc:9983] [ENST00000587700]
A_23_P37505	DYX1C1	0.00839606	4.71793	-1.84507	2.55705	Homo sapiens dyslexia susceptibility 1 candidate 1 (DYX1C1), transcript variant 1, mRNA [NM_130810]
A_23_P92300	ZNF501	7.51263e-05	4.66078	-1.41327	3.29787	Homo sapiens zinc finger protein 501 (ZNF501), transcript variant 1, mRNA [NM_145044]
A_23_P364544	C12orf60	2.52034e-05	4.64381	-1.22058	3.80459	Homo sapiens chromosome 12 open reading frame 60 (C12orf60), mRNA [NM_175874]
A_23_P256487	CD274	8.65205e-06	4.59677	-1.03676	4.43377	Homo sapiens CD274 molecule (CD274), transcript variant 1, mRNA [NM_014143]
A_23_P99226	SIRT4	2.19576e-05	4.56647	1.1377	5.19526	Homo sapiens sirtuin 4 (SIRT4), mRNA [NM_012240]
A_23_P214281	PAQR8	3.88272e-06	4.56431	-1.31779	3.46361	Homo sapiens progestin and adipoQ receptor family member VIII (PAQR8), mRNA [NM_133367]
A_24_P450596	ZNF850	8.91069e-05	4.56357	1.03707	4.73274	Homo sapiens zinc finger protein 850 (ZNF850), transcript variant 1, mRNA [NM_001193552]
A_24_P390060	IQCD	0.000711119	4.55552	-1.15224	3.95361	Homo sapiens IQ motif containing D (IQCD), mRNA [NM_138451]
A_23_P209731	ARMC9	7.12133e-05	4.55106	1.03678	4.71842	Homo sapiens armadillo repeat containing 9 (ARMC9), transcript variant 2, mRNA [NM_025139]
A_24_P303080	MFSD8	2.18169e-08	4.52767	-1.05674	4.28454	Homo sapiens major facilitator superfamily domain containing 8 (MFSD8), mRNA [NM_152778]
A_24_P411121	TNFRSF18	1.3965e-06	4.49464	-1.42938	3.14446	Homo sapiens tumor necrosis factor receptor superfamily, member 18 (TNFRSF18), transcript variant 2, mRNA [NM_148901]
A_23_P134426	GPNMB	0.00274124	4.49149	1.96211	8.8128	Homo sapiens glycoprotein (transmembrane) nmb (GPNMB), transcript variant 1, mRNA [NM_001005340]
A_24_P110558	IGIP	7.88739e-08	4.49033	1.00684	4.52106	Homo sapiens IgA-inducing protein (IGIP), mRNA [NM_001007189]
A_24_P282274	TCTN1	0.00348689	4.46211	-1.75212	2.54669	Homo sapiens tectonic family member 1, mRNA (cDNA clone IMAGE:4556434), partial cds. [BC030993]
A_23_P160689	LRIF1	6.09145e-06	4.45413	-1.05039	4.24047	Homo sapiens ligand dependent nuclear receptor interacting factor 1 (LRIF1), transcript variant 1, mRNA [NM_018372]
A_24_P627984	EPM2AIP1	9.48333e-09	4.44903	1.05406	4.68956	Homo sapiens EPM2A (laforin) interacting protein 1 (EPM2AIP1), mRNA [NM_014805]
A_24_P849467	ZNF585A	0.000750675	4.44829	-1.03176	4.31135	zinc finger protein 585A [Source:HGNC Symbol;Acc:26305] [ENST00000356958]
A_24_P46659	NDUFAF4	8.49647e-05	4.44654	-1.10418	4.02702	Homo sapiens NADH dehydrogenase (ubiquinone) complex I, assembly factor 4 (NDUFAF4), mRNA [NM_014165]
A_24_P186401	DCLRE1C	8.69064e-05	4.43581	-1.26623	3.50317	Homo sapiens DNA cross-link repair 1C (PSO2 homolog, S. cerevisiae), mRNA (cDNA clone MGC:22216 IMAGE:4272155), complete cds. [BC022254]
A_23_P132874	CMSS1	8.00344e-05	4.40924	-1.30461	3.37974	Homo sapiens cms1 ribosomal small subunit homolog (yeast) (CMSS1), transcript variant 1, mRNA [NM_032359]
A_23_P26254	NDUFAF1	1.03137e-12	4.38951	-1.02912	4.26529	Homo sapiens NADH dehydrogenase (ubiquinone) complex I, assembly factor 1 (NDUFAF1), transcript variant 1, mRNA [NM_016013]
A_24_P186065	DHFRL1	2.53329e-05	4.38642	-1.1465	3.82593	Homo sapiens dihydrofolate reductase-like 1 (DHFRL1), transcript variant 2, mRNA [NM_176815]
A_23_P127557	KBTBD3	0.000118076	4.36679	1.16113	5.07042	Homo sapiens kelch repeat and BTB (POZ) domain containing 3 (KBTBD3), transcript variant 2, mRNA [NM_198439]
A_24_P935986	BCAT1	0.0303687	4.36648	-1.47333	2.96369	Homo sapiens branched chain amino-acid transaminase 1, cytosolic (BCAT1), transcript variant 1, mRNA [NM_005504]
A_23_P31453	STEAP1	0.0348193	4.35485	-1.05928	4.11116	Homo sapiens six transmembrane epithelial antigen of the prostate 1 (STEAP1), mRNA [NM_012449]
A_32_P42684	SLC7A11	0.0306215	4.33529	1.5409	6.68025	Homo sapiens solute carrier family 7 (anionic amino acid transporter light chain, xc- system), member 11 (SLC7A11), mRNA [NM_014331]
A_32_P88764	LOC221272	0.00036591	4.32433	-1.2105	3.57236	Homo sapiens cDNA: FLJ21659 fis, clone COL08743. [AK025312]
A_23_P115861	ZNF485	0.000754333	4.31946	-1.02781	4.20258	Homo sapiens zinc finger protein 485 (ZNF485), mRNA [NM_145312]
A_23_P56567	GEMIN6	1.00917e-08	4.30424	-1.07414	4.00715	Homo sapiens gem (nuclear organelle) associated protein 6 (GEMIN6), mRNA [NM_024775]
A_24_P295709	SUV420H1	1.91385e-11	4.29512	1.04186	4.47493	suppressor of variegation 4-20 homolog 1 (Drosophila) [Source:HGNC Symbol;Acc:24283] [ENST00000304363]
A_23_P7732	CETN3	6.09145e-06	4.27377	-1.04664	4.08332	Homo sapiens centrin, EF-hand protein, 3 (CETN3), mRNA [NM_004365]
A_23_P59700	BET1	0.000439306	4.27169	-1.10798	3.8554	Homo sapiens Bet1 golgi vesicular membrane trafficking protein (BET1), mRNA [NM_005868]
A_23_P16992	PKP4	0.000155423	4.24871	1.48565	6.3121	Homo sapiens plakophilin 4 (PKP4), transcript variant 1, mRNA [NM_003628]
A_23_P165984	ZSWIM3	2.49822e-10	4.24304	1.37432	5.83129	Homo sapiens zinc finger, SWIM-type containing 3 (ZSWIM3), transcript variant 1, mRNA [NM_080752]
A_23_P259506	CYSTM1	1.24414e-07	4.23437	-1.04006	4.07127	Homo sapiens cysteine-rich transmembrane module containing 1 (CYSTM1), mRNA [NM_032412]
A_32_P69938	MGC21881	5.72985e-06	4.2288	-1.1653	3.62895	Homo sapiens uncharacterized locus MGC21881 (MGC21881), long non-coding RNA [NR_015363]
A_23_P338479	CD274	0.00199863	4.21945	1.09344	4.61374	Homo sapiens CD274 molecule (CD274), transcript variant 1, mRNA [NM_014143]
A_23_P146058	ATP6V1C1	1.98975e-11	4.21592	-1.02887	4.09763	Homo sapiens ATPase, H+ transporting, lysosomal 42kDa, V1 subunit C1 (ATP6V1C1), mRNA [NM_001695]
A_23_P92602	ABCA11P	0.0056345	4.2138	-1.15259	3.65593	Homo sapiens ATP-binding cassette, sub-family A (ABC1), member 11, pseudogene (ABCA11P), non-coding RNA [NR_002451]
A_23_P318420	CTTNBP2NL	0.00145263	4.21024	-1.06448	3.9552	Homo sapiens CTTNBP2 N-terminal like (CTTNBP2NL), mRNA [NM_018704]
A_23_P380951	ZNF420	1.97234e-05	4.20874	1.35117	5.68671	Homo sapiens zinc finger protein 420 (ZNF420), mRNA [NM_144689]
A_24_P350437	THAP2	0.000141516	4.19692	1.44751	6.07506	Homo sapiens THAP domain containing, apoptosis associated protein 2 (THAP2), mRNA [NM_031435]
A_23_P362228	C1orf213	1.56849e-07	4.16736	-1.03627	4.02151	Homo sapiens chromosome 1 open reading frame 213 (C1orf213), transcript variant 1, long non-coding RNA [NR_033690]
A_32_P86962	MGC21881	2.32057e-06	4.1622	-1.20419	3.45644	Homo sapiens uncharacterized locus MGC21881 (MGC21881), long non-coding RNA [NR_015363]
A_23_P322593	TAPT1-AS1	0.00190402	4.14668	-1.33653	3.10257	TAPT1 antisense RNA 1 (head to head) [Source:HGNC Symbol;Acc:26832] [ENST00000598538]
A_23_P200030	FPGT	0.000167923	4.14607	1.01505	4.20849	Homo sapiens fucose-1-phosphate guanylyltransferase (FPGT), transcript variant 1, mRNA [NM_003838]
A_23_P416751	ZNF610	0.00155015	4.11619	-1.38108	2.98041	Homo sapiens zinc finger protein 610 (ZNF610), transcript variant 3, mRNA [NM_173530]
A_23_P134854	CLDN23	0.00867038	4.11615	-1.04904	3.92374	Homo sapiens claudin 23 (CLDN23), mRNA [NM_194284]
A_32_P183904	SHF	0.0209077	4.10639	-1.54085	2.66501	Homo sapiens Src homology 2 domain containing F (SHF), mRNA [NM_138356]
A_32_P748131	ZFP82	4.25304e-07	4.09647	-1.07335	3.81652	ZFP82 zinc finger protein [Source:HGNC Symbol;Acc:28682] [ENST00000590993]
A_23_P255672	ABLIM2	0.0071757	4.09647	-1.34719	3.04074	Homo sapiens actin binding LIM protein family, member 2 (ABLIM2), transcript variant 6, mRNA [NM_032432]
A_23_P343398	CCR7	2.40538e-07	4.08876	-1.42203	2.8753	Homo sapiens chemokine (C-C motif) receptor 7 (CCR7), mRNA [NM_001838]
A_23_P99540	ZFP36L1	2.36526e-07	4.08401	-1.16163	3.51575	Homo sapiens ZFP36 ring finger protein-like 1 (ZFP36L1), transcript variant 1, mRNA [NM_004926]
A_23_P121222	RAD18	9.54839e-08	4.08345	1.11153	4.53887	Homo sapiens RAD18 homolog (S. cerevisiae) (RAD18), mRNA [NM_020165]
A_23_P351215	SKIL	1.24532e-06	4.08005	-1.04443	3.90648	Homo sapiens SKI-like oncogene (SKIL), transcript variant 1, mRNA [NM_005414]
A_23_P373716	ZNF563	0.000265056	4.07525	1.27761	5.20659	Homo sapiens zinc finger protein 563, mRNA (cDNA clone MGC:26658 IMAGE:4794529), complete cds. [BC022523]
A_23_P146284	SQLE	9.02127e-07	4.03521	-1.18794	3.39683	Homo sapiens squalene epoxidase (SQLE), mRNA [NM_003129]
A_24_P40907	PPAPDC2	2.53835e-08	4.02213	1.04596	4.20698	Homo sapiens phosphatidic acid phosphatase type 2 domain containing 2 (PPAPDC2), mRNA [NM_203453]
A_23_P331072	LRRIQ3	0.00436154	4.0213	-1.54336	2.60555	leucine-rich repeats and IQ motif containing 3 [Source:HGNC Symbol;Acc:28318] [ENST00000463724]
A_24_P923251	TGM2	4.8487e-05	4.00951	1.82687	7.32487	Homo sapiens transglutaminase 2 (TGM2), transcript variant 2, mRNA [NM_198951]
A_32_P330000	MIRLET7BHG	8.96728e-05	4.00595	-1.37306	2.91755	Homo sapiens MIRLET7B host gene (non-protein coding) (MIRLET7BHG), long non-coding RNA [NR_027033]
A_23_P392541	SPG20	1.02246e-07	3.99747	-1.27973	3.12368	Homo sapiens spastic paraplegia 20 (Troyer syndrome) (SPG20), transcript variant 1, mRNA [NM_015087]
A_23_P103248	PIGM	3.56855e-07	3.9922	1.09291	4.36313	Homo sapiens phosphatidylinositol glycan anchor biosynthesis, class M (PIGM), mRNA [NM_145167]
A_24_P159837	ZNF302	6.94085e-07	3.98442	-1.09212	3.64834	PREDICTED: Homo sapiens zinc finger protein 302 (ZNF302), transcript variant X1, mRNA [XM_005259055]
A_23_P408913	TTC30B	0.000153054	3.97702	-1.21099	3.28411	Homo sapiens tetratricopeptide repeat domain 30B (TTC30B), mRNA [NM_152517]
A_23_P138308	CD58	4.88697e-07	3.96657	-1.04547	3.79407	Homo sapiens CD58 molecule (CD58), transcript variant 1, mRNA [NM_001779]
A_23_P76829	HOMEZ	2.13451e-05	3.95726	1.20216	4.75725	Homo sapiens homeobox and leucine zipper encoding (HOMEZ), mRNA [NM_020834]
A_24_P408341	CRYZL1	0.0144062	3.94562	-1.15946	3.40298	crystallin, zeta (quinone reductase)-like 1 [Source:HGNC Symbol;Acc:2420] [ENST00000420072]
A_24_P25470	ZNF586	0.00389262	3.94209	-1.14927	3.43008	Homo sapiens zinc finger protein 586, mRNA (cDNA clone IMAGE:5225593), complete cds. [BC027922]
A_32_P146635	SESN3	6.96553e-09	3.92945	-1.49243	2.63293	Homo sapiens sestrin 3 (SESN3), transcript variant 1, mRNA [NM_144665]
A_32_P41026	SC5D	0.000114329	3.92305	-1.19516	3.28244	Homo sapiens sterol-C5-desaturase (SC5D), transcript variant 2, mRNA [NM_001024956]
A_32_P157481	ERCC4	8.34374e-06	3.92216	1.10485	4.33339	Homo sapiens excision repair cross-complementing rodent repair deficiency, complementation group 4 (ERCC4), mRNA [NM_005236]
A_23_P106389	SEMA7A	0.00214276	3.91754	-1.08691	3.60428	Homo sapiens semaphorin 7A, GPI membrane anchor (John Milton Hagen blood group) (SEMA7A), transcript variant 1, mRNA [NM_003612]
A_23_P204581	TXNRD1	0.000321926	3.91355	1.20709	4.72402	Homo sapiens thioredoxin reductase 1 (TXNRD1), transcript variant 1, mRNA [NM_003330]
A_32_P482979	RBM12B	7.48804e-05	3.86863	-1.09152	3.54426	Homo sapiens RNA binding motif protein 12B (RBM12B), mRNA [NM_203390]
A_24_P269624	CDC37L1	0.000110556	3.85213	1.16797	4.49919	cell division cycle 37-like 1 [Source:HGNC Symbol;Acc:17179] [ENST00000381854]
A_23_P210482	ADA	2.1571e-05	3.84038	1.23235	4.73271	Homo sapiens adenosine deaminase (ADA), mRNA [NM_000022]
A_24_P353794	GALNT2	0.00107511	3.84003	-1.6704	2.29887	Homo sapiens UDP-N-acetyl-alpha-D-galactosamine:polypeptide N-acetylgalactosaminyltransferase 2 (GalNAc-T2) (GALNT2), mRNA [NM_004481]
A_23_P28246	SLC23A3	0.00119595	3.82702	1.07828	4.12659	Homo sapiens solute carrier family 23, member 3 (SLC23A3), transcript variant 1, mRNA [NM_144712]
A_23_P383986	CHST15	2.82351e-06	3.82052	-1.45697	2.62223	Homo sapiens carbohydrate (N-acetylgalactosamine 4-sulfate 6-O) sulfotransferase 15 (CHST15), transcript variant 1, mRNA [NM_015892]
A_24_P40529	TMLHE	0.000142442	3.82022	-1.36586	2.79694	Homo sapiens trimethyllysine hydroxylase, epsilon (TMLHE), transcript variant 1, mRNA [NM_018196]
A_23_P54447	LINC00597	0.00174114	3.80687	-1.43613	2.65077	Homo sapiens long intergenic non-protein coding RNA 597 (LINC00597), long non-coding RNA [NR_026813]
A_32_P11	ZNF585B	0.000165431	3.79123	-1.1939	3.17551	zinc finger protein 585B [Source:HGNC Symbol;Acc:30948] [ENST00000534363]
A_24_P943484	AHI1	0.0103519	3.75196	-1.09657	3.42154	Homo sapiens Abelson helper integration site 1 (AHI1), transcript variant 2, mRNA [NM_017651]
A_24_P302785	RABL3	6.75888e-05	3.74789	1.25232	4.69354	Homo sapiens RAB, member of RAS oncogene family-like 3 (RABL3), mRNA [NM_173825]
A_24_P261203	GTF3C4	6.06471e-11	3.71256	1.05212	3.90605	general transcription factor IIIC, polypeptide 4, 90kDa [Source:HGNC Symbol;Acc:4667] [ENST00000372146]
A_23_P74467	KIAA0907	4.3169e-09	3.7078	1.17211	4.34596	Homo sapiens KIAA0907 (KIAA0907), mRNA [NM_014949]
A_23_P137035	PIR	0.00174234	3.69854	2.22907	8.24433	Homo sapiens pirin (iron-binding nuclear protein) (PIR), transcript variant 1, mRNA [NM_003662]
A_23_P336796	GXYLT1	0.00177054	3.69496	-1.02613	3.60087	Homo sapiens glucoside xylosyltransferase 1 (GXYLT1), transcript variant 1, mRNA [NM_173601]
A_23_P132057	LINC00158	0.000358255	3.69238	1.22562	4.52544	Homo sapiens long intergenic non-protein coding RNA 158 (LINC00158), long non-coding RNA [NR_024027]
A_23_P51202	ZNF436	5.82173e-09	3.683	0.999515	3.68122	Homo sapiens zinc finger protein 436 (ZNF436), transcript variant 1, mRNA [NM_001077195]
A_23_P119478	EBI3	2.60029e-05	3.6804	-1.0267	3.58468	Homo sapiens Epstein-Barr virus induced 3 (EBI3), mRNA [NM_005755]
A_24_P38143	AHI1	0.00037864	3.6615	-1.29956	2.8175	Homo sapiens Abelson helper integration site 1 (AHI1), transcript variant 2, mRNA [NM_017651]
A_23_P391238	MCM3AP-AS1	0.000134553	3.62866	-1.29313	2.80611	MCM3AP antisense RNA 1 [Source:HGNC Symbol;Acc:16417] [ENST00000432735]
A_32_P177797	DYNLL1-AS1	5.85656e-05	3.62782	-1.17052	3.09933	Homo sapiens DYNLL1 antisense RNA 1 (DYNLL1-AS1), long non-coding RNA [NR_038854]
A_23_P139600	RASAL1	9.51776e-07	3.61549	-1.11012	3.25686	Homo sapiens RAS protein activator like 1 (GAP1 like) (RASAL1), transcript variant 2, mRNA [NM_004658]
A_32_P163533	ZNF322	6.7996e-09	3.61054	1.118	4.03658	Homo sapiens zinc finger protein 322 (ZNF322), transcript variant 1, mRNA [NM_001242797]
A_24_P222365	LARP4	0.00430714	3.60908	1.12262	4.05164	Homo sapiens La ribonucleoprotein domain family, member 4 (LARP4), transcript variant 2, mRNA [NM_199188]
A_23_P112341	RMI1	1.22633e-06	3.60755	-1.24722	2.89247	Homo sapiens RecQ mediated genome instability 1 (RMI1), mRNA [NM_024945]
A_24_P365048	TEFM	9.18332e-10	3.60189	1.08266	3.89962	Homo sapiens transcription elongation factor, mitochondrial (TEFM), mRNA [NM_024683]
A_23_P390157	AVIL	0.0112982	3.5967	1.03931	3.73809	Homo sapiens advillin (AVIL), mRNA [NM_006576]
A_23_P86731	ZNF239	4.69991e-06	3.59654	-1.09856	3.27385	Homo sapiens zinc finger protein 239 (ZNF239), transcript variant 1, mRNA [NM_005674]
A_24_P917015	DYNC2H1	0.00892991	3.59406	-1.57266	2.28534	Homo sapiens dynein, cytoplasmic 2, heavy chain 1 (DYNC2H1), transcript variant 1, mRNA [NM_001377]
A_23_P356616	ABTB2	5.95487e-05	3.58961	1.09281	3.92274	Homo sapiens ankyrin repeat and BTB (POZ) domain containing 2 (ABTB2), mRNA [NM_145804]
A_24_P920398	PARP14	0.00681186	3.57971	-1.13193	3.16249	Homo sapiens poly (ADP-ribose) polymerase family, member 14 (PARP14), mRNA [NM_017554]
A_32_P149060	LINC00515	0.00245178	3.57367	1.03158	3.68654	Homo sapiens long intergenic non-protein coding RNA 515 (LINC00515), long non-coding RNA [NR_024092]
A_23_P143147	TCFL5	2.27796e-08	3.57059	-1.31315	2.7191	Homo sapiens transcription factor-like 5 (basic helix-loop-helix) (TCFL5), mRNA [NM_006602]
A_23_P210708	SIRPA	0.000202497	3.56939	1.75341	6.25863	Homo sapiens signal-regulatory protein alpha (SIRPA), transcript variant 1, mRNA [NM_001040022]
A_24_P22746	ZADH2	3.97002e-07	3.55515	-1.19078	2.98555	Homo sapiens zinc binding alcohol dehydrogenase domain containing 2 (ZADH2), mRNA [NM_175907]
A_23_P379649	BMF	5.76257e-07	3.55152	-1.07561	3.30186	Homo sapiens Bcl2 modifying factor (BMF), transcript variant 1, mRNA [NM_001003940]
A_24_P413791	FUBP1	0.00496518	3.5505	1.138	4.04045	far upstream element (FUSE) binding protein 1 [Source:HGNC Symbol;Acc:4004] [ENST00000489495]
A_23_P148372	CSTF2	3.68993e-09	3.54729	1.19498	4.23895	Homo sapiens cleavage stimulation factor, 3' pre-RNA, subunit 2, 64kDa (CSTF2), mRNA [NM_001325]
A_32_P135243	MTHFD1L	4.1977e-06	3.5416	1.2033	4.26161	Homo sapiens methylenetetrahydrofolate dehydrogenase (NADP+ dependent) 1-like (MTHFD1L), transcript variant 2, mRNA [NM_015440]
A_23_P403081	C5orf34	8.08659e-05	3.52428	1.00994	3.5593	Homo sapiens chromosome 5 open reading frame 34 (C5orf34), mRNA [NM_198566]
A_24_P277511	HSPA4	0.000604866	3.52284	-1.17807	2.99034	heat shock 70kDa protein 4 [Source:HGNC Symbol;Acc:5237] [ENST00000304858]
A_24_P139742	NMNAT1	0.000589899	3.51329	-1.13723	3.08934	Homo sapiens nicotinamide nucleotide adenylyltransferase 1 (NMNAT1), mRNA [NM_022787]
A_23_P16915	QPCT	0.0181045	3.51308	-1.11787	3.14265	Homo sapiens glutaminyl-peptide cyclotransferase (QPCT), mRNA [NM_012413]
A_32_P99171	CHST11	2.92508e-07	3.48897	-1.11295	3.13489	Homo sapiens carbohydrate (chondroitin 4) sulfotransferase 11 (CHST11), transcript variant 1, mRNA [NM_018413]
A_32_P515431	LOC101930067	2.55021e-05	3.48372	-1.16535	2.98942	PREDICTED: Homo sapiens uncharacterized LOC101930067 (LOC101930067), misc_RNA [XR_250705]
A_23_P250951	SLC26A2	1.97234e-05	3.47851	1.19695	4.1636	Homo sapiens solute carrier family 26 (anion exchanger), member 2 (SLC26A2), mRNA [NM_000112]
A_23_P24716	TMEM132A	0.035772	3.47836	-1.2736	2.73113	Homo sapiens transmembrane protein 132A (TMEM132A), transcript variant 1, mRNA [NM_017870]
A_23_P101319	ZNF285	0.000530773	3.47712	-1.17464	2.96016	Homo sapiens zinc finger protein 285 (ZNF285), mRNA [NM_152354]
A_24_P926314	FAM173B	0.0283545	3.47439	-1.05687	3.28742	Homo sapiens family with sequence similarity 173, member B (FAM173B), transcript variant 1, mRNA [NM_199133]
A_32_P92563	LOC257396	0.000295492	3.46927	-1.14243	3.03674	Homo sapiens uncharacterized LOC257396 (LOC257396), transcript variant 1, long non-coding RNA [NR_034107]
A_23_P69310	CCRL2	1.32889e-05	3.46852	2.31996	8.04683	Homo sapiens chemokine (C-C motif) receptor-like 2 (CCRL2), transcript variant 1, mRNA [NM_003965]
A_32_P179083	MGC21881	0.00126905	3.46435	1.00925	3.49638	Homo sapiens uncharacterized locus MGC21881 (MGC21881), long non-coding RNA [NR_015363]
A_23_P87150	LPXN	9.37337e-08	3.46221	-1.18405	2.92403	Homo sapiens leupaxin (LPXN), transcript variant 2, mRNA [NM_004811]
A_24_P345377	GOLPH3L	1.12281e-09	3.46108	-1.11869	3.09387	Homo sapiens golgi phosphoprotein 3-like (GOLPH3L), mRNA [NM_018178]
A_23_P370666	GLYATL1	0.00151969	3.45864	-1.6818	2.05651	Homo sapiens glycine-N-acyltransferase-like 1 (GLYATL1), transcript variant 1, mRNA [NM_080661]
A_23_P334635	JRK	0.0394611	3.45692	-1.0946	3.15816	Homo sapiens jerky homolog (mouse) (JRK), transcript variant 1, mRNA [NM_003724]
A_23_P500271	IRF5	0.0405533	3.43915	-1.19914	2.86802	Homo sapiens interferon regulatory factor 5 (IRF5), transcript variant 3, mRNA [NM_001098627]
A_24_P943000	POP1	0.00040406	3.43448	1.00879	3.46467	Homo sapiens processing of precursor 1, ribonuclease P/MRP subunit (S. cerevisiae) (POP1), transcript variant 1, mRNA [NM_001145860]
A_23_P46507	BOLA1	5.61606e-09	3.42448	-1.01326	3.37967	Homo sapiens bolA family member 1 (BOLA1), mRNA [NM_016074]
A_24_P110983	AKT3	5.77748e-08	3.40921	1.27187	4.33606	Homo sapiens v-akt murine thymoma viral oncogene homolog 3 (AKT3), transcript variant 1, mRNA [NM_005465]
A_24_P267452	CD3EAP	2.61745e-05	3.40709	-1.25514	2.71451	Homo sapiens CD3e molecule, epsilon associated protein (CD3EAP), mRNA [NM_012099]
A_24_P921933	SRSF1	1.09781e-05	3.40703	-1.12129	3.0385	Homo sapiens serine/arginine-rich splicing factor 1 (SRSF1), transcript variant 2, mRNA [NM_001078166]
A_23_P131967	CRNKL1	2.15082e-06	3.40218	1.03001	3.50428	Homo sapiens crooked neck pre-mRNA splicing factor 1 (CRNKL1), transcript variant 1, mRNA [NM_016652]
A_23_P59877	FABP5	0.0394347	3.402	-1.29669	2.62359	Homo sapiens fatty acid binding protein 5 (psoriasis-associated) (FABP5), mRNA [NM_001444]
A_32_P902957	ARL11	0.000259773	3.40176	-1.00492	3.38512	Homo sapiens ADP-ribosylation factor-like 11 (ARL11), mRNA [NM_138450]
A_24_P913216	LINC00662	7.91115e-05	3.39613	-1.2021	2.82516	long intergenic non-protein coding RNA 662 [Source:HGNC Symbol;Acc:27122] [ENST00000586954]
A_23_P430902	MORN4	0.000268658	3.39283	-1.55237	2.18558	Homo sapiens MORN repeat containing 4 (MORN4), transcript variant 1, mRNA [NM_178832]
A_32_P206293	ZNF322	1.28132e-13	3.38888	1.0235	3.46853	Homo sapiens zinc finger protein 322 (ZNF322), transcript variant 1, mRNA [NM_001242797]
A_23_P133995	PPIL1	5.82887e-09	3.38062	1.06952	3.61564	Homo sapiens peptidylprolyl isomerase (cyclophilin)-like 1 (PPIL1), mRNA [NM_016059]
A_23_P320371	LPIN1	0.00230041	3.37575	-1.10584	3.05265	Homo sapiens lipin 1 (LPIN1), transcript variant 4, mRNA [NM_001261429]
A_23_P411188	CHRNA10	3.01892e-07	3.37298	-1.04527	3.22689	Homo sapiens cholinergic receptor, nicotinic, alpha 10 (neuronal) (CHRNA10), mRNA [NM_020402]
A_23_P211302	WDR4	6.20199e-05	3.36431	-1.21224	2.77529	Homo sapiens WD repeat domain 4 (WDR4), transcript variant 2, mRNA [NM_033661]
A_24_P89872	ZNF189	2.93677e-08	3.35753	1.00472	3.37338	Homo sapiens zinc finger protein 189 (ZNF189), transcript variant 2, mRNA [NM_197977]
A_32_P68533	FAM161A	0.0277585	3.35737	-1.4819	2.26559	Homo sapiens family with sequence similarity 161, member A (FAM161A), transcript variant 2, mRNA [NM_032180]
A_32_P190316	VTA1	0.000111501	3.35661	-1.04566	3.21005	Vps20-associated 1 homolog (S. cerevisiae) [Source:HGNC Symbol;Acc:20954] [ENST00000367630]
A_23_P167269	TMA16	1.77151e-05	3.3563	-1.14365	2.93472	Homo sapiens translation machinery associated 16 homolog (S. cerevisiae) (TMA16), mRNA [NM_018352]
A_24_P808100	MCTS1	8.39445e-07	3.3523	1.0247	3.43509	Homo sapiens malignant T cell amplified sequence 1 (MCTS1), transcript variant 1, mRNA [NM_014060]
A_24_P573484	PHAX	1.24659e-08	3.35136	-1.14241	2.93357	Homo sapiens phosphorylated adaptor for RNA export (PHAX), mRNA [NM_032177]
A_32_P401723	ZNF17	0.000975721	3.34958	-1.05092	3.18728	Homo sapiens mRNA for KIAA1947 protein. [AB075827]
A_23_P339079	ZNF573	6.22458e-09	3.34698	-1.01941	3.28324	Homo sapiens zinc finger protein 573 (ZNF573), transcript variant 1, mRNA [NM_152360]
A_23_P29773	LAMP3	0.0433735	3.34102	2.16481	7.23266	Homo sapiens lysosomal-associated membrane protein 3 (LAMP3), mRNA [NM_014398]
A_32_P226205	ZFHX2	0.000136952	3.32828	1.00248	3.33655	Homo sapiens zinc finger homeobox 2 (ZFHX2), mRNA [NM_033400]
A_23_P200890	GOLPH3L	8.39445e-07	3.32681	-1.19955	2.77338	Homo sapiens golgi phosphoprotein 3-like (GOLPH3L), mRNA [NM_018178]
A_23_P359630	PLGLB1	0.038942	3.3187	1.29346	4.29261	Homo sapiens plasminogen-like B1 (PLGLB1), mRNA [NM_001032392]
A_23_P433204	RHOT1	0.00347587	3.31775	1.12596	3.73564	ras homolog family member T1 [Source:HGNC Symbol;Acc:21168] [ENST00000581094]
A_32_P62248	LOC100507616	0.00855803	3.31429	-1.12807	2.93802	Q6J2H8_PSEYM (Q6J2H8) VirB4, partial (3%) [THC2687959]
A_23_P320530	ZNF780A	0.000897894	3.31379	1.37073	4.54231	Homo sapiens zinc finger protein 780A (ZNF780A), transcript variant 2, mRNA [NM_001010880]
A_24_P918706	SESN3	0.00193719	3.30881	-1.2338	2.68179	Homo sapiens sestrin 3 (SESN3), transcript variant 1, mRNA [NM_144665]
A_23_P123905	EXOSC3	1.4189e-08	3.30372	1.05431	3.48314	Homo sapiens exosome component 3 (EXOSC3), transcript variant 1, mRNA [NM_016042]
A_23_P358548	SLC43A3	4.24841e-06	3.29988	1.19146	3.93167	Homo sapiens solute carrier family 43, member 3 (SLC43A3), transcript variant 3, mRNA [NM_199329]
A_23_P36641	AICDA	0.0207522	3.29928	1.48054	4.8847	Homo sapiens activation-induced cytidine deaminase (AICDA), mRNA [NM_020661]
A_24_P320033	CD80	0.00404903	3.29744	1.01959	3.36205	Homo sapiens CD80 molecule (CD80), mRNA [NM_005191]
A_24_P218006	DNAJC30	3.34074e-07	3.29719	1.00858	3.32548	Homo sapiens DnaJ (Hsp40) homolog, subfamily C, member 30 (DNAJC30), mRNA [NM_032317]
A_23_P201672	METTL13	3.16731e-11	3.29235	1.02777	3.38377	Homo sapiens methyltransferase like 13 (METTL13), transcript variant 1, mRNA [NM_015935]
A_24_P273865	MED20	3.4388e-08	3.28849	1.21645	4.00029	Homo sapiens mediator complex subunit 20 (MED20), mRNA [NM_004275]
A_32_P230720	E2F6	1.73367e-06	3.28833	1.07655	3.54005	Homo sapiens E2F transcription factor 6 (E2F6), transcript variant a, mRNA [NM_198256]
A_24_P673063	FABP5	0.0347571	3.28187	-1.22863	2.67116	Homo sapiens fatty acid binding protein 5 (psoriasis-associated) (FABP5), mRNA [NM_001444]
A_24_P268856	PLRG1	0.00092759	3.27564	1.02574	3.35997	Homo sapiens pleiotropic regulator 1 (PLRG1), transcript variant 1, mRNA [NM_002669]
A_23_P1638	RBM4B	3.91395e-10	3.27122	1.0755	3.51819	Homo sapiens RNA binding motif protein 4B (RBM4B), transcript variant 1, mRNA [NM_031492]
A_32_P27271	E2F6	1.79646e-06	3.26695	1.01657	3.32108	Homo sapiens E2F transcription factor 6 (E2F6), transcript variant a, mRNA [NM_198256]
A_24_P268993	LEAP2	6.10616e-07	3.26167	1.14018	3.71889	Homo sapiens liver expressed antimicrobial peptide 2 (LEAP2), mRNA [NM_052971]
A_23_P66158	KNOP1	2.64516e-09	3.2588	1.02961	3.35528	Homo sapiens lysine-rich nucleolar protein 1 (KNOP1), mRNA [NM_001012991]
A_24_P282043	ZNF28	0.00495055	3.2533	-1.34752	2.41428	Homo sapiens zinc finger protein 28 (ZNF28), transcript variant 1, mRNA [NM_006969]
A_24_P15114	USP37	3.9042e-07	3.23803	-1.09132	2.96708	Homo sapiens ubiquitin specific peptidase 37 (USP37), mRNA [NM_020935]
A_23_P88691	CHRNA5	0.00388783	3.23614	-1.23152	2.62775	Homo sapiens cholinergic receptor, nicotinic, alpha 5 (neuronal) (CHRNA5), mRNA [NM_000745]
A_23_P113471	FAAH2	0.000477769	3.2303	-1.02442	3.1533	Homo sapiens fatty acid amide hydrolase 2 (FAAH2), mRNA [NM_174912]
A_24_P565556	ALG1	0.0223393	3.22983	-1.01816	3.17221	Homo sapiens ALG1, chitobiosyldiphosphodolichol beta-mannosyltransferase (ALG1), mRNA [NM_019109]
A_23_P76312	GUCY2C	0.0207874	3.2216	-1.35139	2.38392	Homo sapiens guanylate cyclase 2C (heat stable enterotoxin receptor) (GUCY2C), mRNA [NM_004963]
A_23_P70328	CENPQ	9.96178e-05	3.22117	-1.05639	3.04921	Homo sapiens centromere protein Q (CENPQ), mRNA [NM_018132]
A_23_P257104	NCBP1	6.52773e-09	3.22111	-1.03502	3.11211	Homo sapiens nuclear cap binding protein subunit 1, 80kDa (NCBP1), mRNA [NM_002486]
A_23_P375566	STXBP4	0.00469003	3.21336	-1.03198	3.11379	Homo sapiens syntaxin binding protein 4 (STXBP4), mRNA [NM_178509]
A_23_P147950	HGSNAT	0.000126948	3.21102	-1.05698	3.03791	Homo sapiens heparan-alpha-glucosaminide N-acetyltransferase (HGSNAT), mRNA [NM_152419]
A_24_P192338	CBLL1	0.00270863	3.20571	-1.02572	3.12534	Homo sapiens Cbl proto-oncogene-like 1, E3 ubiquitin protein ligase (CBLL1), transcript variant 1, mRNA [NM_024814]
A_23_P216556	EPB41L4B	0.00338497	3.20311	-1.58891	2.01592	Homo sapiens erythrocyte membrane protein band 4.1 like 4B (EPB41L4B), transcript variant 1, mRNA [NM_018424]
A_23_P139455	ZC3H10	1.78369e-05	3.19503	-1.04324	3.0626	Homo sapiens zinc finger CCCH-type containing 10 (ZC3H10), mRNA [NM_032786]
A_23_P120153	RNF149	1.32447e-07	3.18959	-1.18015	2.70269	Homo sapiens ring finger protein 149 (RNF149), mRNA [NM_173647]
A_23_P81212	MRPS18C	1.96921e-10	3.18687	1.01757	3.24286	Homo sapiens mitochondrial ribosomal protein S18C (MRPS18C), mRNA [NM_016067]
A_32_P213678	SMARCA5	1.54454e-05	3.1857	-1.23896	2.57126	Homo sapiens SWI/SNF related, matrix associated, actin dependent regulator of chromatin, subfamily a, member 5 (SMARCA5), mRNA [NM_003601]
A_23_P372331	TRNT1	3.45901e-08	3.18461	1.05971	3.37477	Homo sapiens tRNA nucleotidyl transferase, CCA-adding, 1 (TRNT1), mRNA [NM_182916]
A_24_P419087	AVIL	1.93228e-05	3.18446	-1.21014	2.63148	Homo sapiens advillin (AVIL), mRNA [NM_006576]
A_23_P103433	OSCP1	6.79082e-06	3.18017	-1.18856	2.67566	Homo sapiens organic solute carrier partner 1 (OSCP1), transcript variant 1, mRNA [NM_145047]
A_23_P98350	BIRC3	6.15931e-06	3.16719	-1.34793	2.34967	Homo sapiens baculoviral IAP repeat containing 3 (BIRC3), transcript variant 1, mRNA [NM_001165]
A_24_P182539	ATG4C	0.000589738	3.16373	1.00664	3.18475	Homo sapiens autophagy related 4C, cysteine peptidase (ATG4C), transcript variant 1, mRNA [NM_032852]
A_24_P408603	RAB39B	0.0011218	3.1611	-1.18	2.67889	Homo sapiens RAB39B, member RAS oncogene family (RAB39B), mRNA [NM_171998]
A_23_P333592	ZNF547	4.50886e-06	3.15608	1.18318	3.73421	Homo sapiens zinc finger protein 547 (ZNF547), mRNA [NM_173631]
A_24_P285880	SEC62	2.93323e-06	3.15492	-1.49311	2.11298	Homo sapiens SEC62 homolog (S. cerevisiae) (SEC62), mRNA [NM_003262]
A_23_P60248	TXN	0.000987268	3.14927	1.90417	5.99676	Homo sapiens thioredoxin (TXN), transcript variant 1, mRNA [NM_003329]
A_23_P145424	KIAA1009	0.000118076	3.14272	-1.39399	2.25448	Homo sapiens KIAA1009 (KIAA1009), transcript variant 1, mRNA [NM_014895]
A_32_P167904	ZNF681	0.00028754	3.14247	-1.17468	2.67516	Homo sapiens zinc finger protein 681 (ZNF681), mRNA [NM_138286]
A_23_P23318	WDR3	2.77085e-05	3.14237	-1.17966	2.6638	Homo sapiens WD repeat domain 3 (WDR3), mRNA [NM_006784]
A_24_P925664	MDM2	6.04786e-06	3.14071	-1.08731	2.88851	Homo sapiens MDM2 oncogene, E3 ubiquitin protein ligase (MDM2), transcript variant 1, mRNA [NM_002392]
A_23_P338233	BCDIN3D	9.17634e-10	3.13557	-1.08669	2.88543	Homo sapiens BCDIN3 domain containing (BCDIN3D), mRNA [NM_181708]
A_32_P212058	CEP19	0.000567554	3.13124	1.09327	3.42327	Homo sapiens centrosomal protein 19kDa (CEP19), mRNA [NM_032898]
A_32_P65804	GPR65	0.00104593	3.13084	-1.0959	2.85685	Homo sapiens G protein-coupled receptor 65 (GPR65), mRNA [NM_003608]
A_23_P9523	RBKS	5.52571e-10	3.12957	1.27558	3.99201	Homo sapiens ribokinase (RBKS), mRNA [NM_022128]
A_24_P814444	NAA50	0.000230239	3.1269	-1.27825	2.44624	Homo sapiens N(alpha)-acetyltransferase 50, NatE catalytic subunit (NAA50), mRNA [NM_025146]
A_24_P171041	CLPX	6.94128e-10	3.12605	-1.06806	2.92685	ClpX caseinolytic peptidase X homolog (E. coli) [Source:HGNC Symbol;Acc:2088] [ENST00000300107]
A_23_P303763	ZNF79	8.36243e-09	3.12602	1.14313	3.57345	Homo sapiens zinc finger protein 79 (ZNF79), transcript variant 1, mRNA [NM_007135]
A_23_P140434	MYO5C	0.000317995	3.12461	-1.38538	2.25542	Homo sapiens myosin VC (MYO5C), mRNA [NM_018728]
A_23_P166306	CBS	0.00016848	3.12384	-1.06372	2.93672	Homo sapiens cystathionine-beta-synthase (CBS), transcript variant 1, mRNA [NM_000071]
A_32_P231941	LYRM9	0.0268998	3.12189	-1.4925	2.09172	LYR motif containing 9 [Source:HGNC Symbol;Acc:27314] [ENST00000582343]
A_23_P214079	SPINK1	0.033119	3.11807	1.1293	3.52122	Homo sapiens serine peptidase inhibitor, Kazal type 1 (SPINK1), mRNA [NM_003122]
A_23_P377616	CIRBP	9.42461e-07	3.11223	-1.01547	3.06483	Homo sapiens cold inducible RNA binding protein (CIRBP), transcript variant 2, non-coding RNA [NR_023312]
A_32_P27991	BUB3	0.0150644	3.1113	1.24979	3.88846	Homo sapiens mRNA for BUB3 budding uninhibited by benzimidazoles 3 isoform a variant, clone: hg01710. [AK226060]
A_23_P117286	CLN5	1.20021e-09	3.11027	-1.00365	3.09897	Homo sapiens ceroid-lipofuscinosis, neuronal 5 (CLN5), mRNA [NM_006493]
A_32_P204676	FABP5	0.0326644	3.10948	-1.19575	2.60045	Homo sapiens fatty acid binding protein 5 (psoriasis-associated) (FABP5), mRNA [NM_001444]
A_23_P148984	DARS2	0.000517511	3.10927	1.10158	3.42512	Homo sapiens aspartyl-tRNA synthetase 2, mitochondrial (DARS2), mRNA [NM_018122]
A_32_P65061	ERCC4	0.0116159	3.10522	-1.01865	3.04837	Homo sapiens excision repair cross-complementing rodent repair deficiency, complementation group 4 (ERCC4), mRNA [NM_005236]
A_23_P401718	CCDC74B	0.00736625	3.10503	-1.04763	2.96385	Homo sapiens coiled-coil domain containing 74B (CCDC74B), transcript variant 1, mRNA [NM_207310]
A_23_P257043	GEM	0.007896	3.10089	-1.52385	2.03491	Homo sapiens GTP binding protein overexpressed in skeletal muscle (GEM), transcript variant 1, mRNA [NM_005261]
A_32_P197870	KIAA1919	0.00094371	3.09857	-1.31781	2.35129	KIAA1919 [Source:HGNC Symbol;Acc:21053] [ENST00000368847]
A_23_P24751	TTC9C	1.50132e-10	3.09796	1.47273	4.56246	Homo sapiens tetratricopeptide repeat domain 9C (TTC9C), mRNA [NM_173810]
A_23_P152858	COPRS	2.05173e-06	3.09034	-1.10004	2.80929	Homo sapiens coordinator of PRMT5, differentiation stimulator (COPRS), mRNA [NM_018405]
A_23_P115482	UBE2T	2.95736e-07	3.08412	1.08387	3.34278	Homo sapiens ubiquitin-conjugating enzyme E2T (putative) (UBE2T), mRNA [NM_014176]
A_32_P40463	NUDT9P1	1.97108e-07	3.0788	-1.27432	2.41603	Homo sapiens nudix (nucleoside diphosphate linked moiety X)-type motif 9 pseudogene 1 (NUDT9P1), non-coding RNA [NR_002779]
A_32_P15958	ZNF295-AS1	0.00341409	3.07795	1.57358	4.8434	Homo sapiens ZNF295 antisense RNA 1 (ZNF295-AS1), long non-coding RNA [NR_027273]
A_23_P54297	EIF3J	1.66251e-07	3.07787	-1.09872	2.80132	Homo sapiens eukaryotic translation initiation factor 3, subunit J (EIF3J), transcript variant 1, mRNA [NM_003758]
A_24_P566916	NEAT1	0.0120139	3.07673	1.0144	3.12103	Homo sapiens nuclear paraspeckle assembly transcript 1 (non-protein coding) (NEAT1), long non-coding RNA [NR_028272]
A_23_P201979	CREM	0.00975298	3.07668	-1.2438	2.47361	Homo sapiens cAMP responsive element modulator (CREM), transcript variant 19, mRNA [NM_183013]
A_23_P34452	LOR	0.0163068	3.06674	-1.14487	2.67868	Homo sapiens loricrin (LOR), mRNA [NM_000427]
A_24_P382113	LUC7L3	1.11034e-06	3.06169	1.0627	3.25366	Homo sapiens LUC7-like 3 (S. cerevisiae) (LUC7L3), transcript variant 2, mRNA [NM_006107]
A_23_P150746	LOC100506282	0.000419498	3.06127	-1.06309	2.8796	PREDICTED: Homo sapiens uncharacterized LOC100506282 (LOC100506282), misc_RNA [XR_110899]
A_24_P933565	PGAP1	0.00814685	3.05933	1.62552	4.97298	Homo sapiens post-GPI attachment to proteins 1 (PGAP1), mRNA [NM_024989]
A_24_P945408	ARMC9	0.0111028	3.05902	-1.21949	2.50845	Homo sapiens armadillo repeat containing 9 (ARMC9), transcript variant 1, mRNA [NM_001271466]
A_23_P10081	ARL13B	0.00167676	3.05548	1.13748	3.47554	Homo sapiens ADP-ribosylation factor-like 13B (ARL13B), transcript variant 1, mRNA [NM_182896]
A_24_P151834	ANKFY1	1.59366e-06	3.05511	1.01478	3.10027	ankyrin repeat and FYVE domain containing 1 [Source:HGNC Symbol;Acc:20763] [ENST00000433651]
A_23_P344400	AHRR	0.000126239	3.05475	3.30705	10.1022	Homo sapiens aryl-hydrocarbon receptor repressor (AHRR), transcript variant 1, mRNA [NM_020731]
A_23_P37560	PEX11A	2.16332e-05	3.05188	-1.10919	2.75145	Homo sapiens peroxisomal biogenesis factor 11 alpha (PEX11A), transcript variant 1, mRNA [NM_003847]
A_32_P224327	LINC00886	0.00510677	3.05135	-1.21381	2.51387	Homo sapiens long intergenic non-protein coding RNA 886 (LINC00886), long non-coding RNA [NR_038387]
A_23_P2732	GPALPP1	4.99687e-05	3.04579	-1.00759	3.02285	Homo sapiens GPALPP motifs containing 1 (GPALPP1), mRNA [NM_018559]
A_24_P325015	TCFL5	1.69949e-06	3.04551	-1.27683	2.38521	PREDICTED: Homo sapiens transcription factor-like 5 (basic helix-loop-helix) (TCFL5), transcript variant X3, mRNA [XM_005260186]
A_23_P70168	TARS	1.4189e-08	3.04213	1.15065	3.50043	Homo sapiens threonyl-tRNA synthetase (TARS), transcript variant 1, mRNA [NM_152295]
A_24_P160088	PDXK	0.00318311	3.0393	1.05273	3.19958	Homo sapiens pyridoxal (pyridoxine, vitamin B6) kinase (PDXK), mRNA [NM_003681]
A_23_P62731	MRPS14	1.01973e-09	3.03362	1.03388	3.13639	Homo sapiens mitochondrial ribosomal protein S14 (MRPS14), transcript variant 1, mRNA [NM_022100]
A_24_P396557	TRMT13	1.42241e-05	3.02167	1.0593	3.20087	Homo sapiens tRNA methyltransferase 13 homolog (S. cerevisiae) (TRMT13), mRNA [NM_019083]
A_23_P306956	ZNF566	0.00610608	3.02017	-1.06989	2.82288	Homo sapiens zinc finger protein 566 (ZNF566), transcript variant 3, mRNA [NM_032838]
A_23_P216455	RLN2	0.00257999	3.0171	1.25083	3.77387	Homo sapiens relaxin 2 (RLN2), transcript variant 2, mRNA [NM_005059]
A_23_P336644	TOR1AIP2	0.0103612	3.01444	-1.17087	2.57454	Homo sapiens torsin A interacting protein 2 (TOR1AIP2), transcript variant 2, mRNA [NM_145034]
A_24_P345781	FXR1	0.00097687	3.01221	-1.01758	2.96016	Homo sapiens fragile X mental retardation, autosomal homolog 1 (FXR1), transcript variant 3, mRNA [NM_001013439]
A_23_P357856	SEC62	7.14359e-06	3.01185	-1.36528	2.20603	Homo sapiens SEC62 homolog (S. cerevisiae) (SEC62), mRNA [NM_003262]
A_24_P243834	MTERFD1	6.89016e-07	3.00827	1.09169	3.2841	Homo sapiens MTERF domain containing 1 (MTERFD1), transcript variant 1, mRNA [NM_015942]
A_24_P942092	SPACA6P	5.75941e-06	3.0073	1.13296	3.40715	Homo sapiens cDNA FLJ14300 fis, clone PLACE1011891. [AK024362]
A_23_P158725	SLC16A3	4.32129e-07	3.00151	-1.08395	2.76905	Homo sapiens solute carrier family 16 (monocarboxylate transporter), member 3 (SLC16A3), transcript variant 2, mRNA [NM_001042422]
A_23_P212655	KLHL6	1.9784e-07	2.99523	-1.09331	2.7396	Homo sapiens kelch-like family member 6 (KLHL6), mRNA [NM_130446]
A_32_P223644	EDC3	0.0026977	2.99274	-1.1549	2.59134	Homo sapiens enhancer of mRNA decapping 3 (EDC3), transcript variant 3, mRNA [NM_025083]
A_23_P145197	BYSL	2.75317e-05	2.99058	0.997974	2.98453	Homo sapiens bystin-like (BYSL), mRNA [NM_004053]
A_23_P159741	BCOR	0.000177634	2.98608	-1.26984	2.35153	Homo sapiens BCL6 corepressor (BCOR), transcript variant 1, mRNA [NM_017745]
A_23_P62227	CXorf21	0.000391569	2.98258	-1.07437	2.77612	Homo sapiens chromosome X open reading frame 21 (CXorf21), mRNA [NM_025159]
A_24_P119002	FAM98A	0.0364823	2.98181	1.10774	3.30306	Homo sapiens family with sequence similarity 98, member A (FAM98A), mRNA [NM_015475]
A_23_P128919	LGALS3	0.00556978	2.97973	1.64434	4.89968	Homo sapiens lectin, galactoside-binding, soluble, 3 (LGALS3), transcript variant 1, mRNA [NM_002306]
A_32_P97506	C16orf52	2.80586e-09	2.97819	-1.04782	2.84227	Homo sapiens chromosome 16 open reading frame 52 (C16orf52), mRNA [NM_001164579]
A_24_P360529	PDE7A	0.0016382	2.97394	1.25263	3.72524	Homo sapiens cAMP-specific cyclic nucleotide phosphodiesterase PDE7A3 mRNA, complete cds. [AF332652]
A_23_P254472	C6orf211	1.5677e-07	2.96671	-1.02234	2.90189	Homo sapiens chromosome 6 open reading frame 211 (C6orf211), transcript variant 1, mRNA [NM_024573]
A_23_P53257	AVIL	0.000920063	2.96348	-1.07645	2.753	Homo sapiens advillin (AVIL), mRNA [NM_006576]
A_23_P152322	COQ7	0.000378238	2.96301	1.01379	3.00387	Homo sapiens coenzyme Q7 homolog, ubiquinone (yeast) (COQ7), transcript variant 1, mRNA [NM_016138]
A_24_P12181	UBTD2	0.00011918	2.95996	1.3174	3.89944	Homo sapiens ubiquitin domain containing 2 (UBTD2), mRNA [NM_152277]
A_23_P208208	ZNF649	0.0170566	2.95889	-1.26885	2.33195	Homo sapiens zinc finger protein 649 (ZNF649), mRNA [NM_023074]
A_23_P376488	TNF	0.00108715	2.95737	1.11027	3.2835	Homo sapiens tumor necrosis factor (TNF), mRNA [NM_000594]
A_24_P337419	TIGD6	1.36665e-05	2.95363	-1.07364	2.75104	Homo sapiens tigger transposable element derived 6 (TIGD6), transcript variant 1, mRNA [NM_030953]
A_23_P351275	UPP1	0.000194032	2.95202	1.64075	4.84352	Homo sapiens uridine phosphorylase 1 (UPP1), transcript variant 2, mRNA [NM_181597]
A_23_P150841	ZNF140	0.00179927	2.94855	1.32229	3.89882	Homo sapiens zinc finger protein 140 (ZNF140), mRNA [NM_003440]
A_24_P941625	ZNF70	0.0115609	2.94672	-1.27133	2.31781	Homo sapiens zinc finger protein 70 (ZNF70), mRNA [NM_021916]
A_23_P210445	L3MBTL1	0.015954	2.94243	-1.0856	2.71042	Homo sapiens l(3)mbt-like 1 (Drosophila) (L3MBTL1), transcript variant II, mRNA [NM_032107]
A_23_P32054	CAMSAP1	0.00893661	2.93398	1.03773	3.04467	Homo sapiens calmodulin regulated spectrin-associated protein 1 (CAMSAP1), mRNA [NM_015447]
A_32_P42797	LOC100132790	0.0439895	2.93209	-1.2695	2.30964	Homo sapiens cDNA FLJ44869 fis, clone BRAMY2015516. [AK128756]
A_32_P198990	LOC100131929	0.012135	2.9317	-1.40244	2.09043	Homo sapiens cDNA FLJ44475 fis, clone UTERU2031521. [AK126439]
A_23_P107513	CEP76	4.57206e-05	2.92666	1.01396	2.96751	Homo sapiens centrosomal protein 76kDa (CEP76), transcript variant 1, mRNA [NM_024899]
A_24_P121846	ZNF132	5.49697e-07	2.9253	1.11166	3.25193	Homo sapiens zinc finger protein 132 (ZNF132), mRNA [NM_003433]
A_23_P67089	ZNF772	0.00379331	2.9221	1.03982	3.03845	Homo sapiens zinc finger protein 772 (ZNF772), transcript variant 1, mRNA [NM_001024596]
A_32_P19608	GNPDA2	0.000553549	2.92138	-1.07223	2.72459	Homo sapiens glucosamine-6-phosphate deaminase 2 (GNPDA2), transcript variant 1, mRNA [NM_138335]
A_24_P112087	ASF1A	0.00214654	2.91881	1.01425	2.96042	Homo sapiens anti-silencing function 1A histone chaperone (ASF1A), mRNA [NM_014034]
A_23_P127652	ZNF202	2.73424e-05	2.91798	-1.07573	2.71256	Homo sapiens zinc finger protein 202 (ZNF202), mRNA [NM_003455]
A_32_P221694	ADAL	0.00365655	2.9147	1.13896	3.31971	Homo sapiens adenosine deaminase-like (ADAL), transcript variant 1, mRNA [NM_001159280]
A_23_P214907	MTHFD1L	0.0164625	2.91464	1.03206	3.00808	Homo sapiens methylenetetrahydrofolate dehydrogenase (NADP+ dependent) 1-like (MTHFD1L), transcript variant 2, mRNA [NM_015440]
A_24_P941597	OSER1-AS1	0.000187564	2.90991	1.08771	3.16513	Homo sapiens cDNA FLJ30505 fis, clone BRAWH2000503. [AK055067]
A_24_P174755	SLC22A5	4.27117e-05	2.90982	0.998988	2.90687	Homo sapiens solute carrier family 22 (organic cation/carnitine transporter), member 5 (SLC22A5), mRNA [NM_003060]
A_24_P324674	LY9	0.000136952	2.90833	-1.15198	2.52464	Homo sapiens lymphocyte antigen 9 (LY9), transcript variant 1, mRNA [NM_002348]
A_32_P12610	E2F6	0.000230538	2.90521	1.25341	3.64143	Homo sapiens E2F transcription factor 6 (E2F6), transcript variant a, mRNA [NM_198256]
A_23_P256425	ADAMDEC1	0.0153283	2.90467	-1.17773	2.46633	Homo sapiens ADAM-like, decysin 1 (ADAMDEC1), transcript variant 1, mRNA [NM_014479]
A_24_P319624	CLCC1	0.00394902	2.9043	1.06534	3.09408	Homo sapiens chloride channel CLIC-like 1 (CLCC1), transcript variant 1, mRNA [NM_001048210]
A_23_P309865	ZNF449	8.73409e-05	2.90084	-1.08489	2.67386	Homo sapiens zinc finger protein 449 (ZNF449), mRNA [NM_152695]
A_23_P46356	TNFAIP8L2	0.000182214	2.90023	-1.21162	2.39369	Homo sapiens tumor necrosis factor, alpha-induced protein 8-like 2 (TNFAIP8L2), mRNA [NM_024575]
A_32_P48244	ZNF100	0.0349447	2.90017	-1.15786	2.50476	zinc finger protein 100 [Source:HGNC Symbol;Acc:12880] [ENST00000358296]
A_23_P411335	SGOL2	0.00694037	2.89574	-1.00636	2.87743	Homo sapiens shugoshin-like 2 (S. pombe) (SGOL2), transcript variant 1, mRNA [NM_152524]
A_23_P398491	MRPL42P5	0.0369506	2.89558	-1.24384	2.32794	Homo sapiens mitochondrial ribosomal protein L42 pseudogene 5 (MRPL42P5), non-coding RNA [NR_002208]
A_24_P122524	WDR3	0.000688541	2.89473	-1.14131	2.53633	Homo sapiens WD repeat domain 3 (WDR3), mRNA [NM_006784]
A_23_P94095	ANKRD46	5.77299e-08	2.89179	1.162	3.36025	Homo sapiens ankyrin repeat domain 46 (ANKRD46), transcript variant 2, mRNA [NM_198401]
A_24_P839239	TOR1AIP2	1.91878e-05	2.89067	-1.11555	2.59126	Homo sapiens torsin A interacting protein 2 (TOR1AIP2), transcript variant 3, mRNA [NM_001199260]
A_24_P889980	PMS2	0.000111843	2.88842	1.05543	3.04853	PMS2 postmeiotic segregation increased 2 (S. cerevisiae) [Source:HGNC Symbol;Acc:9122] [ENST00000380416]
A_23_P8240	FAM50B	0.000130138	2.8879	-1.02871	2.80729	Homo sapiens family with sequence similarity 50, member B (FAM50B), mRNA [NM_012135]
A_24_P295620	AASDHPPT	5.51997e-08	2.88717	-1.08675	2.6567	Homo sapiens aminoadipate-semialdehyde dehydrogenase-phosphopantetheinyl transferase (AASDHPPT), mRNA [NM_015423]
A_23_P403521	YAE1D1	1.98572e-06	2.88106	1.09455	3.15347	Homo sapiens Yae1 domain containing 1 (YAE1D1), transcript variant 1, mRNA [NM_020192]
A_24_P192262	RALA	4.84252e-08	2.88088	-1.15878	2.48613	Homo sapiens v-ral simian leukemia viral oncogene homolog A (ras related) (RALA), mRNA [NM_005402]
A_24_P210888	SMURF2	0.000311025	2.87814	-1.01572	2.83361	SMAD specific E3 ubiquitin protein ligase 2 [Source:HGNC Symbol;Acc:16809] [ENST00000577997]
A_23_P259103	C5orf54	0.0213405	2.87643	-1.33106	2.16101	Homo sapiens chromosome 5 open reading frame 54 (C5orf54), mRNA [NM_022090]
A_23_P70746	AHI1	0.00322398	2.87635	-1.00961	2.84896	Homo sapiens Abelson helper integration site 1 (AHI1), transcript variant 2, mRNA [NM_017651]
A_24_P68908	LOC344887	0.0319179	2.87567	1.3376	3.84651	Homo sapiens NmrA-like family domain containing 1 pseudogene (LOC344887), non-coding RNA [NR_033752]
A_23_P413456	CIRBP	1.36958e-06	2.87531	-1.01703	2.82715	Homo sapiens cold inducible RNA binding protein (CIRBP), transcript variant 2, non-coding RNA [NR_023312]
A_24_P267522	ZNF585A	0.000155437	2.87524	-1.32621	2.16801	Homo sapiens zinc finger protein 585A (ZNF585A), transcript variant 1, mRNA [NM_152655]
A_23_P378416	GPM6B	0.0068626	2.87476	1.27173	3.65591	Homo sapiens glycoprotein M6B (GPM6B), transcript variant 2, mRNA [NM_001001996]
A_23_P15603	MRM1	0.00615415	2.87112	-1.17159	2.45062	Homo sapiens mitochondrial rRNA methyltransferase 1 homolog (S. cerevisiae) (MRM1), mRNA [NM_024864]
A_23_P26687	TMEM186	5.43235e-12	2.86946	1.038	2.9785	Homo sapiens transmembrane protein 186 (TMEM186), mRNA [NM_015421]
A_23_P315571	RFTN1	9.76434e-07	2.86909	1.04747	3.00529	Homo sapiens raftlin, lipid raft linker 1 (RFTN1), mRNA [NM_015150]
A_24_P359165	SWAP70	0.000483332	2.86832	1.20971	3.46985	SWAP switching B-cell complex 70kDa subunit [Source:HGNC Symbol;Acc:17070] [ENST00000524817]
A_23_P377350	LRRC1	0.00816464	2.86367	-1.13609	2.52064	leucine rich repeat containing 1 [Source:HGNC Symbol;Acc:14307] [ENST00000487251]
A_23_P208172	ZNF613	0.0106141	2.86301	1.2142	3.47626	Homo sapiens cDNA FLJ13590 fis, clone PLACE1009398. [AK023652]
A_23_P74022	DBT	0.000179672	2.85958	1.19951	3.43009	Homo sapiens dihydrolipoamide branched chain transacylase E2 (DBT), mRNA [NM_001918]
A_32_P186921	ZNF616	9.8478e-06	2.85754	1.0878	3.10842	zinc finger protein 616 [Source:HGNC Symbol;Acc:28062] [ENST00000600228]
A_24_P268893	THAP6	9.46185e-09	2.85735	1.05491	3.01424	Homo sapiens THAP domain containing 6 (THAP6), mRNA [NM_144721]
A_23_P311410	FLCN	0.0236666	2.85696	1.08303	3.09418	folliculin [Source:HGNC Symbol;Acc:27310] [ENST00000466317]
A_24_P944063	ZNF785	0.000962926	2.85475	-1.31676	2.16801	Homo sapiens zinc finger protein 785 (ZNF785), mRNA [NM_152458]
A_23_P63541	KIF26B	0.0479258	2.85303	1.30038	3.71003	Homo sapiens kinesin family member 26B (KIF26B), mRNA [NM_018012]
A_23_P149695	ATP1A1OS	0.00374315	2.8474	-1.06315	2.67828	Homo sapiens ATP1A1 opposite strand (ATP1A1OS), transcript variant 3, long non-coding RNA [NR_024126]
A_23_P140154	TMEM251	3.43944e-08	2.84652	-1.09065	2.60994	Homo sapiens transmembrane protein 251 (TMEM251), transcript variant 1, mRNA [NM_001098621]
A_23_P256716	SMARCA5	3.74068e-07	2.84627	1.18616	3.37614	Homo sapiens SWI/SNF related, matrix associated, actin dependent regulator of chromatin, subfamily a, member 5 (SMARCA5), mRNA [NM_003601]
A_24_P352864	PSME3	0.0298282	2.84604	1.23772	3.5226	Homo sapiens proteasome (prosome, macropain) activator subunit 3 (PA28 gamma; Ki) (PSME3), transcript variant 1, mRNA [NM_005789]
A_32_P234691	ZNF818P	0.0015965	2.84414	-1.10559	2.5725	Homo sapiens zinc finger protein 818, pseudogene (ZNF818P), non-coding RNA [NR_073396]
A_24_P270357	CLN5	0.000104939	2.84084	1.098	3.11923	Homo sapiens ceroid-lipofuscinosis, neuronal 5 (CLN5), mRNA [NM_006493]
A_24_P1255	BCCIP	0.00300058	2.84065	1.23477	3.50755	Homo sapiens BRCA2 and CDKN1A interacting protein (BCCIP), transcript variant C, mRNA [NM_078469]
A_23_P16354	ZNF382	0.00375647	2.83552	-1.1014	2.57447	Homo sapiens zinc finger protein 382 (ZNF382), transcript variant 1, mRNA [NM_032825]
A_23_P7752	SEMA6A	0.0147466	2.83125	1.00897	2.85665	Homo sapiens sema domain, transmembrane domain (TM), and cytoplasmic domain, (semaphorin) 6A (SEMA6A), mRNA [NM_020796]
A_23_P60271	SMC2	0.00219396	2.83108	-1.11353	2.54244	Homo sapiens structural maintenance of chromosomes 2 (SMC2), transcript variant 1, mRNA [NM_001042550]
A_24_P74571	CBY1	7.43793e-08	2.83061	1.17188	3.31713	Homo sapiens chibby homolog 1 (Drosophila) (CBY1), transcript variant 2, mRNA [NM_001002880]
A_23_P124335	C1orf186	0.00661063	2.8285	-1.24851	2.2655	chromosome 1 open reading frame 186 [Source:HGNC Symbol;Acc:25341] [ENST00000484045]
A_23_P76610	PSPC1	1.74214e-08	2.82651	1.179	3.33245	Homo sapiens paraspeckle component 1 (PSPC1), transcript variant 3, non-coding RNA [NR_044998]
A_23_P209735	ARMC9	0.00689209	2.8264	-1.16792	2.42003	Homo sapiens armadillo repeat containing 9 (ARMC9), transcript variant 2, mRNA [NM_025139]
A_23_P420981	C14orf79	0.0207191	2.82026	-1.19958	2.35105	Homo sapiens chromosome 14 open reading frame 79 (C14orf79), mRNA [NM_174891]
A_32_P42054	DND1	2.90642e-06	2.8198	-1.17177	2.40644	Homo sapiens DND microRNA-mediated repression inhibitor 1 (DND1), mRNA [NM_194249]
A_23_P90021	ZNF557	7.23336e-05	2.81941	1.1281	3.18057	Homo sapiens zinc finger protein 557 (ZNF557), transcript variant 1, mRNA [NM_024341]
A_32_P167208	LOC101930555	0.00684267	2.81558	-1.23606	2.27786	PREDICTED: Homo sapiens uncharacterized LOC101930555 (LOC101930555), misc_RNA [XR_249488]
A_23_P139509	ERGIC2	1.5579e-14	2.81537	-1.0311	2.73045	Homo sapiens ERGIC and golgi 2 (ERGIC2), mRNA [NM_016570]
A_23_P105382	THAP2	0.000327731	2.81466	1.28511	3.61714	Homo sapiens THAP domain containing, apoptosis associated protein 2 (THAP2), mRNA [NM_031435]
A_23_P113380	USP47	0.00104365	2.81263	1.52223	4.28146	Homo sapiens ubiquitin specific peptidase 47 (USP47), transcript variant 2, mRNA [NM_017944]
A_24_P51118	MTAP	4.04063e-05	2.81247	-1.18532	2.37276	Homo sapiens methylthioadenosine phosphorylase (MTAP), mRNA [NM_002451]
A_23_P38446	TNFAIP1	1.44513e-12	2.81215	1.06945	3.00744	Homo sapiens tumor necrosis factor, alpha-induced protein 1 (endothelial) (TNFAIP1), mRNA [NM_021137]
A_24_P483145	LOC286272	0.0078111	2.81128	-1.29812	2.16565	Homo sapiens cDNA FLJ10077 fis, clone HEMBA1001864. [AK000939]
A_23_P50735	ZNF181	0.00183469	2.80841	1.35089	3.79384	Homo sapiens zinc finger protein 181 (ZNF181), transcript variant 1, mRNA [NM_001029997]
A_23_P201264	NMNAT1	5.34779e-06	2.8069	-1.06268	2.64134	Homo sapiens nicotinamide nucleotide adenylyltransferase 1 (NMNAT1), mRNA [NM_022787]
A_23_P311020	MITD1	1.67966e-10	2.80653	1.00317	2.81542	Homo sapiens MIT, microtubule interacting and transport, domain containing 1 (MITD1), mRNA [NM_138798]
A_32_P233304	LIN9	2.19979e-08	2.80176	-1.19083	2.35278	Homo sapiens lin-9 homolog (C. elegans) (LIN9), transcript variant 1, mRNA [NM_173083]
A_23_P136172	TMEM68	0.00144334	2.80075	1.11513	3.12321	Homo sapiens transmembrane protein 68 (TMEM68), transcript variant 2, mRNA [NM_152417]
A_23_P80098	GART	1.28352e-07	2.79353	-1.00834	2.77042	Homo sapiens phosphoribosylglycinamide formyltransferase, phosphoribosylglycinamide synthetase, phosphoribosylaminoimidazole synthetase (GART), transcript variant 1, mRNA [NM_000819]
A_23_P4294	ZNF232	3.308e-08	2.79266	1.15268	3.21905	Homo sapiens zinc finger protein 232 (ZNF232), mRNA [NM_014519]
A_23_P255057	SLC35A5	0.00452547	2.79139	-1.16504	2.39596	Homo sapiens solute carrier family 35, member A5 (SLC35A5), mRNA [NM_017945]
A_23_P214821	EDN1	6.10813e-06	2.79054	-1.1193	2.4931	Homo sapiens endothelin 1 (EDN1), transcript variant 1, mRNA [NM_001955]
A_23_P390172	RNASEL	1.32447e-07	2.78938	1.07616	3.00181	Homo sapiens ribonuclease L (2',5'-oligoisoadenylate synthetase-dependent) (RNASEL), mRNA [NM_021133]
A_24_P920904	C8orf59	0.0293015	2.78675	-1.14244	2.4393	chromosome 8 open reading frame 59 [Source:HGNC Symbol;Acc:32235] [ENST00000321777]
A_23_P154022	C2orf44	3.61261e-07	2.78536	1.04556	2.91226	Homo sapiens chromosome 2 open reading frame 44 (C2orf44), transcript variant 1, mRNA [NM_025203]
A_24_P168398	ZNF177	0.00439841	2.78113	1.06998	2.97576	Homo sapiens zinc finger protein 177 (ZNF177), transcript variant 3, mRNA [NM_003451]
A_24_P175519	TXN	0.00169257	2.78098	1.84167	5.12164	Homo sapiens thioredoxin (TXN), transcript variant 1, mRNA [NM_003329]
A_23_P49521	SRSF1	7.16416e-06	2.77682	-1.05631	2.62879	Homo sapiens serine/arginine-rich splicing factor 1 (SRSF1), transcript variant 2, mRNA [NM_001078166]
A_23_P57667	PLXNA1	6.72632e-07	2.77664	-1.00665	2.75829	Homo sapiens plexin A1 (PLXNA1), mRNA [NM_032242]
A_23_P161197	SEC61A2	3.86725e-06	2.77597	1.4098	3.91358	Homo sapiens Sec61 alpha 2 subunit (S. cerevisiae) (SEC61A2), transcript variant 1, mRNA [NM_018144]
A_23_P418083	LCA5	0.0185659	2.77534	1.18313	3.2836	Homo sapiens Leber congenital amaurosis 5 (LCA5), transcript variant 1, mRNA [NM_181714]
A_23_P56553	METTL8	0.028171	2.7747	-1.31108	2.11635	Homo sapiens methyltransferase like 8 (METTL8), mRNA [NM_024770]
A_23_P204689	CLEC2D	0.000631673	2.77282	-1.37605	2.01506	Homo sapiens C-type lectin domain family 2, member D (CLEC2D), transcript variant 2, mRNA [NM_001004419]
A_24_P201879	UTP14C	2.02958e-06	2.76325	-1.04857	2.63524	Homo sapiens UTP14, U3 small nucleolar ribonucleoprotein, homolog C (yeast) (UTP14C), mRNA [NM_021645]
A_23_P5339	TMEM177	7.75727e-05	2.75965	-1.16862	2.36145	Homo sapiens transmembrane protein 177 (TMEM177), transcript variant 2, mRNA [NM_030577]
A_23_P380318	EGR4	0.0494228	2.75864	-1.03955	2.65368	Homo sapiens early growth response 4 (EGR4), mRNA [NM_001965]
A_32_P125803	RBM26-AS1	0.00136459	2.75721	-1.14255	2.41321	Homo sapiens RBM26 antisense RNA 1 (RBM26-AS1), long non-coding RNA [NR_038991]
A_23_P164706	ZNF177	0.00145286	2.7572	-1.06302	2.59373	Homo sapiens zinc finger protein 177 (ZNF177), transcript variant 3, mRNA [NM_003451]
A_23_P213237	CBR4	4.45102e-05	2.75659	1.00069	2.75849	Homo sapiens carbonyl reductase 4 (CBR4), mRNA [NM_032783]
A_24_P200761	NUP43	0.00177175	2.75656	1.12738	3.10768	Homo sapiens nucleoporin 43kDa (NUP43), transcript variant 1, mRNA [NM_198887]
A_32_P226620	ARHGAP31	0.00369031	2.75142	1.22704	3.3761	Rho GTPase activating protein 31 [Source:HGNC Symbol;Acc:29216] [ENST00000264245]
A_23_P12503	NUP133	1.96921e-10	2.75021	-1.12285	2.44933	Homo sapiens nucleoporin 133kDa (NUP133), mRNA [NM_018230]
A_23_P144622	GNPDA1	0.0368109	2.74894	1.03338	2.84071	Homo sapiens glucosamine-6-phosphate deaminase 1 (GNPDA1), mRNA [NM_005471]
A_32_P228886	LOC101929178	0.0146858	2.7474	-1.27213	2.15968	PREDICTED: Homo sapiens uncharacterized LOC101929178 (LOC101929178), misc_RNA [XR_246409]
A_23_P206945	ACOX1	0.000443271	2.74676	1.08781	2.98796	Homo sapiens acyl-CoA oxidase 1, palmitoyl (ACOX1), transcript variant 1, mRNA [NM_004035]
A_24_P80776	SMIM13	0.0255713	2.74367	-1.19172	2.30228	Homo sapiens small integral membrane protein 13 (SMIM13), mRNA [NM_001135575]
A_32_P186474	RACGAP1	0.00046653	2.74185	-1.01145	2.71082	Homo sapiens Rac GTPase activating protein 1 (RACGAP1), transcript variant 1, mRNA [NM_013277]
A_23_P110184	MSMO1	0.0134455	2.74057	1.0343	2.83457	Homo sapiens methylsterol monooxygenase 1 (MSMO1), transcript variant 1, mRNA [NM_006745]
A_23_P214360	IRF4	0.0012383	2.74054	1.13832	3.11961	Homo sapiens interferon regulatory factor 4 (IRF4), transcript variant 1, mRNA [NM_002460]
A_23_P202988	AASDHPPT	1.24259e-10	2.7403	-1.09903	2.49338	Homo sapiens aminoadipate-semialdehyde dehydrogenase-phosphopantetheinyl transferase (AASDHPPT), mRNA [NM_015423]
A_23_P4416	ZNF287	0.0028232	2.73739	1.05567	2.88978	Homo sapiens zinc finger protein 287 (ZNF287), mRNA [NM_020653]
A_24_P915692	PHLDA1	0.00395174	2.73668	1.49659	4.09568	Homo sapiens pleckstrin homology-like domain, family A, member 1 (PHLDA1), mRNA [NM_007350]
A_24_P40594	HOMEZ	6.53002e-07	2.73302	-1.02894	2.65614	Homo sapiens homeobox and leucine zipper encoding (HOMEZ), mRNA [NM_020834]
A_23_P46690	TMEM81	0.00593213	2.73048	1.5817	4.3188	Homo sapiens transmembrane protein 81 (TMEM81), mRNA [NM_203376]
A_23_P334870	TMEM217	0.00203455	2.72588	1.24357	3.38983	Homo sapiens transmembrane protein 217 (TMEM217), transcript variant 1, mRNA [NM_145316]
A_23_P147514	RHBDD1	0.00127692	2.72545	-1.21807	2.23752	Homo sapiens rhomboid domain containing 1 (RHBDD1), transcript variant 2, mRNA [NM_001167608]
A_23_P117447	C14orf119	4.74791e-10	2.72317	1.1049	3.00885	Homo sapiens chromosome 14 open reading frame 119 (C14orf119), mRNA [NM_017924]
A_23_P118246	GINS2	0.000967314	2.72219	-1.26394	2.15374	Homo sapiens GINS complex subunit 2 (Psf2 homolog) (GINS2), mRNA [NM_016095]
A_23_P214908	MTHFD1L	0.00149116	2.71613	-1.14127	2.37992	Homo sapiens methylenetetrahydrofolate dehydrogenase (NADP+ dependent) 1-like (MTHFD1L), transcript variant 4, mRNA [NM_001242769]
A_23_P250313	KIAA1524	0.0304603	2.71574	-1.23173	2.20482	Homo sapiens KIAA1524 (KIAA1524), mRNA [NM_020890]
A_23_P74449	HPDL	0.0349252	2.71312	-1.30672	2.07627	Homo sapiens 4-hydroxyphenylpyruvate dioxygenase-like (HPDL), mRNA [NM_032756]
A_24_P413126	PMEPA1	0.00129303	2.71253	-1.2271	2.21052	Homo sapiens prostate transmembrane protein, androgen induced 1 (PMEPA1), transcript variant 1, mRNA [NM_020182]
A_23_P202029	ERLIN1	4.61341e-11	2.71213	-1.07816	2.51552	Homo sapiens ER lipid raft associated 1, mRNA (cDNA clone MGC:24915 IMAGE:4214940), complete cds. [BC031791]
A_23_P33326	ADRA1B	0.0412697	2.71106	-1.33608	2.02912	Homo sapiens adrenoceptor alpha 1B (ADRA1B), mRNA [NM_000679]
A_23_P329198	NABP1	1.0686e-05	2.70951	1.53829	4.16801	Homo sapiens nucleic acid binding protein 1 (NABP1), transcript variant 1, mRNA [NM_001031716]
A_23_P255663	MANEA	0.00130656	2.70862	-1.0338	2.62008	Homo sapiens mannosidase, endo-alpha (MANEA), mRNA [NM_024641]
A_23_P12147	C1orf74	0.0245949	2.70439	1.04517	2.82656	Homo sapiens chromosome 1 open reading frame 74 (C1orf74), mRNA [NM_152485]
A_23_P352799	NPW	0.00407739	2.70269	-1.31689	2.05233	Homo sapiens neuropeptide W (NPW), mRNA [NM_001099456]
A_23_P127002	THNSL1	0.0282746	2.70211	-1.29175	2.09183	Homo sapiens threonine synthase-like 1 (S. cerevisiae) (THNSL1), mRNA [NM_024838]
A_32_P81806	ZNF738	0.0414917	2.69618	1.07573	2.90036	Homo sapiens zinc finger protein 738 (ZNF738), non-coding RNA [NR_027130]
A_23_P217120	EHMT1	8.55361e-06	2.69448	-1.05973	2.54262	Homo sapiens euchromatic histone-lysine N-methyltransferase 1 (EHMT1), transcript variant 1, mRNA [NM_024757]
A_24_P191417	NAB1	2.23884e-07	2.68807	-1.11706	2.40638	Homo sapiens NGFI-A binding protein 1 (EGR1 binding protein 1) (NAB1), mRNA [NM_005966]
A_32_P172803	MAP9	0.0316793	2.68501	1.03238	2.77196	Homo sapiens microtubule-associated protein 9 (MAP9), mRNA [NM_001039580]
A_24_P804267	ZNF818P	0.000214021	2.68115	-1.12669	2.37967	Homo sapiens zinc finger protein 818, pseudogene (ZNF818P), non-coding RNA [NR_073396]
A_23_P30655	NFKBIE	4.45102e-05	2.68013	-1.22423	2.18924	Homo sapiens nuclear factor of kappa light polypeptide gene enhancer in B-cells inhibitor, epsilon (NFKBIE), mRNA [NM_004556]
A_24_P179903	AK2	6.26392e-06	2.67762	-1.02005	2.62498	Homo sapiens adenylate kinase 2 (AK2), transcript variant 1, mRNA [NM_001625]
A_24_P237036	TNFSF14	0.0188459	2.67636	1.03927	2.78145	Homo sapiens tumor necrosis factor (ligand) superfamily, member 14 (TNFSF14), transcript variant 1, mRNA [NM_003807]
A_23_P424712	CCDC142	5.02434e-05	2.67317	1.02931	2.75151	Homo sapiens coiled-coil domain containing 142 (CCDC142), mRNA [NM_032779]
A_23_P51291	PARS2	5.56861e-06	2.67121	-1.17352	2.27623	Homo sapiens prolyl-tRNA synthetase 2, mitochondrial (putative) (PARS2), mRNA [NM_152268]
A_23_P110611	GIN1	1.98107e-06	2.67089	1.03602	2.76709	Homo sapiens gypsy retrotransposon integrase 1 (GIN1), mRNA [NM_017676]
A_24_P229531	NABP1	1.42666e-05	2.66893	1.61689	4.31538	Homo sapiens nucleic acid binding protein 1 (NABP1), transcript variant 1, mRNA [NM_001031716]
A_24_P918518	P4HTM	0.000440765	2.66873	0.996614	2.6597	Homo sapiens hypoxia-inducible factor prolyl 4-hydroxylase, mRNA (cDNA clone IMAGE:5017414), with apparent retained intron. [BC018731]
A_24_P383649	AMZ1	0.037514	2.66756	-1.223	2.18115	Homo sapiens archaelysin family metallopeptidase 1 (AMZ1), transcript variant 1, mRNA [NM_133463]
A_24_P345290	AK4	0.011857	2.66716	1.00505	2.68064	Homo sapiens adenylate kinase 4 (AK4), transcript variant 1, mRNA [NM_001005353]
A_24_P409071	SNED1	0.00626334	2.66508	-1.12194	2.37542	Homo sapiens sushi, nidogen and EGF-like domains 1 (SNED1), mRNA [NM_001080437]
A_23_P104734	STT3A	2.17644e-05	2.66027	-1.01134	2.63045	Homo sapiens STT3A, subunit of the oligosaccharyltransferase complex (catalytic) (STT3A), transcript variant 2, mRNA [NM_152713]
A_23_P169409	RPP25L	3.33623e-11	2.65984	-1.05396	2.52368	Homo sapiens ribonuclease P/MRP 25kDa subunit-like (RPP25L), transcript variant 2, mRNA [NM_148179]
A_23_P202307	INPP5A	0.0121364	2.65867	-1.24882	2.12894	Homo sapiens inositol polyphosphate-5-phosphatase, 40kDa (INPP5A), mRNA [NM_005539]
A_23_P43425	C9orf40	1.22e-07	2.65659	1.00165	2.66098	Homo sapiens chromosome 9 open reading frame 40 (C9orf40), mRNA [NM_017998]
A_23_P332374	ZNF175	8.26582e-06	2.65657	1.1527	3.06222	Homo sapiens zinc finger protein 175 (ZNF175), mRNA [NM_007147]
A_23_P259823	TRMT61B	0.0017374	2.6561	1.5659	4.15918	Homo sapiens tRNA methyltransferase 61 homolog B (S. cerevisiae) (TRMT61B), mRNA [NM_017910]
A_23_P258321	MRPS17	1.49807e-06	2.65444	-1.01245	2.6218	Homo sapiens mitochondrial ribosomal protein S17 (MRPS17), mRNA [NM_015969]
A_24_P109082	USP37	7.95348e-10	2.65382	-1.06806	2.4847	Homo sapiens ubiquitin specific peptidase 37 (USP37), mRNA [NM_020935]
A_23_P170774	E2F6	6.04823e-06	2.65205	-1.07052	2.47734	Homo sapiens E2F transcription factor 6 (E2F6), transcript variant a, mRNA [NM_198256]
A_32_P186741	TTC9C	8.4408e-10	2.65176	1.12728	2.98928	tetratricopeptide repeat domain 9C [Source:HGNC Symbol;Acc:28432] [ENST00000532276]
A_23_P64217	KMT2A	4.30967e-08	2.65167	-1.17223	2.26207	Homo sapiens cDNA FLJ11783 fis, clone HEMBA1006005. [AK021845]
A_23_P51317	TRMT13	2.59125e-06	2.65067	-1.04662	2.5326	Homo sapiens tRNA methyltransferase 13 homolog (S. cerevisiae) (TRMT13), mRNA [NM_019083]
A_24_P132624	NIPSNAP3B	0.0108485	2.64978	-1.2974	2.04237	Homo sapiens nipsnap homolog 3B (C. elegans) (NIPSNAP3B), mRNA [NM_018376]
A_24_P37946	SLC30A5	5.05186e-05	2.64824	1.22133	3.23437	Homo sapiens solute carrier family 30 (zinc transporter), member 5 (SLC30A5), transcript variant 1, mRNA [NM_022902]
A_23_P328735	THAP6	0.00747973	2.64329	1.36726	3.61408	Homo sapiens THAP domain containing 6 (THAP6), mRNA [NM_144721]
A_32_P151133	CAHM	6.91166e-05	2.64089	-1.12469	2.3481	Homo sapiens colon adenocarcinoma hypermethylated (non-protein coding) (CAHM), long non-coding RNA [NR_037593]
A_32_P89679	ALG10B	2.03727e-05	2.64044	-1.15652	2.2831	Homo sapiens ALG10B, alpha-1,2-glucosyltransferase (ALG10B), mRNA [NM_001013620]
A_23_P101407	C3	0.0299003	2.6389	1.01238	2.67157	Homo sapiens complement component 3 (C3), mRNA [NM_000064]
A_24_P354651	TMEM161B	1.16339e-05	2.63628	1.17969	3.10999	Homo sapiens transmembrane protein 161B (TMEM161B), mRNA [NM_153354]
A_23_P106933	ACSM1	0.0136928	2.63538	-1.24808	2.11155	Homo sapiens acyl-CoA synthetase medium-chain family member 1 (ACSM1), mRNA [NM_052956]
A_32_P215556	TMEM161B-AS1	0.00758306	2.63481	-1.20363	2.18906	Homo sapiens TMEM161B antisense RNA 1 (TMEM161B-AS1), transcript variant 1, long non-coding RNA [NR_039993]
A_24_P488105	ETNK1	0.0071757	2.63143	1.04803	2.75783	Homo sapiens ethanolamine kinase 1 (ETNK1), transcript variant 1, mRNA [NM_018638]
A_23_P203023	RDX	1.53729e-06	2.62594	1.00811	2.64723	Homo sapiens radixin (RDX), transcript variant 3, mRNA [NM_002906]
A_24_P392496	LOC100133920	0.00225014	2.62315	1.09831	2.88102	Homo sapiens uncharacterized LOC100133920 (LOC100133920), long non-coding RNA [NR_024443]
A_24_P235049	MTHFD1L	1.38309e-06	2.62177	1.01559	2.66264	Homo sapiens methylenetetrahydrofolate dehydrogenase (NADP+ dependent) 1-like (MTHFD1L), transcript variant 2, mRNA [NM_015440]
A_23_P154330	TXNDC9	3.47617e-08	2.62149	1.04788	2.74701	Homo sapiens thioredoxin domain containing 9 (TXNDC9), mRNA [NM_005783]
A_23_P153971	SGPP2	0.00083875	2.62025	1.30286	3.41382	Homo sapiens sphingosine-1-phosphate phosphatase 2 (SGPP2), mRNA [NM_152386]
A_24_P170887	C8orf33	2.14172e-05	2.61851	-1.02034	2.56631	Homo sapiens chromosome 8 open reading frame 33 (C8orf33), mRNA [NM_023080]
A_32_P180920	RAB3IP	0.00569551	2.61733	1.15379	3.01985	Homo sapiens RAB3A interacting protein (RAB3IP), transcript variant alpha 2, mRNA [NM_175623]
A_24_P190379	ZNF302	3.64214e-05	2.61714	1.00301	2.62501	Homo sapiens zinc finger protein 302 (ZNF302), transcript variant 1, mRNA [NM_018443]
A_23_P425967	SPDYE1	0.0106009	2.61417	-1.06338	2.45835	Homo sapiens speedy/RINGO cell cycle regulator family member E1 (SPDYE1), mRNA [NM_175064]
A_23_P259333	C6orf203	8.65307e-07	2.61368	1.06329	2.77909	Homo sapiens chromosome 6 open reading frame 203 (C6orf203), transcript variant 1, mRNA [NM_016487]
A_24_P300483	C7orf25	0.0176789	2.61345	1.18526	3.0976	Homo sapiens chromosome 7 open reading frame 25 (C7orf25), transcript variant 2, mRNA [NM_024054]
A_32_P170736	CCDC71L	0.00030246	2.61324	-1.20041	2.17695	Homo sapiens coiled-coil domain containing 71-like (CCDC71L), mRNA [NM_175884]
A_32_P201979	HECTD2	0.00588671	2.61187	-1.13096	2.30942	Homo sapiens HECT domain containing E3 ubiquitin protein ligase 2 (HECTD2), transcript variant 1, mRNA [NM_182765]
A_24_P618928	LOC100506844	7.20353e-06	2.61118	0.996745	2.60268	Homo sapiens uncharacterized LOC100506844 (LOC100506844), long non-coding RNA [NR_038269]
A_32_P142363	GPATCH2L	9.09232e-05	2.61091	1.04036	2.71629	G patch domain containing 2-like [Source:HGNC Symbol;Acc:20210] [ENST00000261530]
A_24_P269432	BET1	1.84561e-05	2.61059	1.15571	3.01709	Homo sapiens Bet1 golgi vesicular membrane trafficking protein (BET1), mRNA [NM_005868]
A_24_P940921	SETX	4.50414e-06	2.61025	-1.27225	2.05168	Homo sapiens senataxin (SETX), mRNA [NM_015046]
A_23_P82478	PUS7	0.0150181	2.60613	-1.2818	2.03318	Homo sapiens pseudouridylate synthase 7 homolog (S. cerevisiae) (PUS7), mRNA [NM_019042]
A_32_P196029	FGF7	0.00379331	2.60373	-1.14365	2.27668	Homo sapiens fibroblast growth factor 7 (FGF7), mRNA [NM_002009]
A_23_P14493	DNAAF2	0.00047681	2.6034	-1.28024	2.03353	Homo sapiens dynein, axonemal, assembly factor 2 (DNAAF2), transcript variant 1, mRNA [NM_018139]
A_23_P116168	MSANTD4	2.44742e-06	2.60306	-1.041	2.50054	Homo sapiens Myb/SANT-like DNA-binding domain containing 4 with coiled-coils (MSANTD4), mRNA [NM_032424]
A_23_P419786	ZNF781	0.029283	2.6022	-1.28684	2.02217	Homo sapiens zinc finger protein 781 (ZNF781), mRNA [NM_152605]
A_24_P239668	ZNF37A	0.00175683	2.60149	1.0477	2.72557	Homo sapiens zinc finger protein 37A (ZNF37A), transcript variant 1, mRNA [NM_001007094]
A_32_P129419	NARG2	7.68243e-07	2.60069	1.11088	2.88905	Homo sapiens NMDA receptor regulated 2 (NARG2), transcript variant 1, mRNA [NM_024611]
A_23_P97394	BCAR3	0.00126651	2.59965	-1.00504	2.5866	Homo sapiens breast cancer anti-estrogen resistance 3 (BCAR3), transcript variant 2, mRNA [NM_003567]
A_23_P434900	HN1L	4.65692e-08	2.59794	1.0682	2.77513	Homo sapiens hematological and neurological expressed 1-like (HN1L), mRNA [NM_144570]
A_23_P45409	UPF3B	9.53016e-06	2.59492	-1.12627	2.304	Homo sapiens UPF3 regulator of nonsense transcripts homolog B (yeast) (UPF3B), transcript variant 1, mRNA [NM_080632]
A_23_P406986	MOSPD2	0.00950756	2.59299	1.11798	2.89891	Homo sapiens motile sperm domain containing 2 (MOSPD2), transcript variant 1, mRNA [NM_152581]
A_32_P3932	LOC101926907	0.0156296	2.59256	-1.15615	2.24241	PREDICTED: Homo sapiens uncharacterized LOC101926907 (LOC101926907), misc_RNA [XR_246327]
A_24_P912228	LOC100131053	0.0215791	2.58995	-1.06297	2.43651	Homo sapiens cDNA FLJ38245 fis, clone FCBBF2007186. [AK095564]
A_23_P209032	ZNF302	9.97233e-08	2.58777	1.02273	2.64659	Homo sapiens zinc finger protein 302 (ZNF302), transcript variant 1, mRNA [NM_018443]
A_23_P134395	TBL2	1.94121e-11	2.58753	1.01458	2.62526	Homo sapiens transducin (beta)-like 2 (TBL2), mRNA [NM_012453]
A_32_P131143	CECR5-AS1	0.000127323	2.5864	-1.05401	2.45387	Homo sapiens CECR5 antisense RNA 1 (CECR5-AS1), transcript variant 2, long non-coding RNA [NR_024482]
A_24_P287941	PSMC3IP	1.21034e-05	2.58616	1.27939	3.30871	Homo sapiens PSMC3 interacting protein (PSMC3IP), transcript variant 1, mRNA [NM_013290]
A_23_P323563	PLEKHG2	0.00464007	2.58424	-1.20155	2.15075	Homo sapiens pleckstrin homology domain containing, family G (with RhoGef domain) member 2 (PLEKHG2), mRNA [NM_022835]
A_32_P827528	S1PR2	0.00270683	2.58307	1.0937	2.8251	Homo sapiens sphingosine-1-phosphate receptor 2 (S1PR2), mRNA [NM_004230]
A_32_P69166	ANKRD42	0.0242314	2.58032	-1.08766	2.37236	Homo sapiens ankyrin repeat domain 42 (ANKRD42), mRNA [NM_182603]
A_24_P940678	CASC5	0.00833221	2.57926	1.28797	3.322	cancer susceptibility candidate 5 [Source:HGNC Symbol;Acc:24054] [ENST00000526913]
A_24_P89891	TRAF1	0.000155937	2.57731	1.25073	3.22353	Homo sapiens TNF receptor-associated factor 1 (TRAF1), transcript variant 1, mRNA [NM_005658]
A_24_P115511	RAB14	0.00539963	2.57569	-1.21309	2.12324	Homo sapiens RAB14, member RAS oncogene family (RAB14), mRNA [NM_016322]
A_24_P133171	ELK3	2.31259e-06	2.57278	1.05659	2.71838	ELK3, ETS-domain protein (SRF accessory protein 2) [Source:HGNC Symbol;Acc:3325] [ENST00000228741]
A_23_P201676	METTL13	5.21162e-06	2.57143	1.2664	3.25647	Homo sapiens methyltransferase like 13 (METTL13), transcript variant 1, mRNA [NM_015935]
A_24_P184535	C12orf4	4.18158e-08	2.5697	1.23005	3.16085	Homo sapiens chromosome 12 open reading frame 4 (C12orf4), mRNA [NM_020374]
A_24_P60217	SLC23A3	0.00748085	2.5682	-1.14699	2.23907	solute carrier family 23 (nucleobase transporters), member 3 [Source:HGNC Symbol;Acc:20601] [ENST00000497918]
A_24_P769672	C12orf73	1.48097e-05	2.56677	1.15137	2.95529	Homo sapiens chromosome 12 open reading frame 73 (C12orf73), mRNA [NM_001135570]
A_32_P119248	FOXD4	0.00672817	2.56276	1.37796	3.53139	Homo sapiens forkhead box D4 (FOXD4), mRNA [NM_207305]
A_23_P123039	NUPL2	6.7781e-05	2.5608	-1.02036	2.50971	Homo sapiens nucleoporin like 2 (NUPL2), mRNA [NM_007342]
A_32_P20120	SMG1	0.00297263	2.55928	1.05973	2.71213	Homo sapiens SMG1 phosphatidylinositol 3-kinase-related kinase (SMG1), mRNA [NM_015092]
A_24_P201404	C11orf54	1.24901e-05	2.55826	-1.18322	2.16212	Homo sapiens chromosome 11 open reading frame 54 (C11orf54), transcript variant 4, mRNA [NM_014039]
A_23_P162807	MRPS31	1.30763e-09	2.5579	1.07689	2.75457	Homo sapiens mitochondrial ribosomal protein S31 (MRPS31), mRNA [NM_005830]
A_23_P341532	SETDB2	7.20353e-06	2.55787	-1.10557	2.31362	Homo sapiens SET domain, bifurcated 2 (SETDB2), transcript variant 1, mRNA [NM_031915]
A_32_P208097	ADAL	0.00651114	2.55599	-1.02975	2.48214	Homo sapiens adenosine deaminase-like (ADAL), transcript variant 1, mRNA [NM_001159280]
A_23_P72840	DPM3	0.000700246	2.55596	-1.26041	2.02787	Homo sapiens dolichyl-phosphate mannosyltransferase polypeptide 3 (DPM3), transcript variant 1, mRNA [NM_018973]
A_23_P388190	DIDO1	2.98431e-06	2.55522	-1.09398	2.33572	Homo sapiens death inducer-obliterator 1 (DIDO1), transcript variant 4, mRNA [NM_033081]
A_32_P221121	HAUS3	6.91166e-05	2.55494	-1.07898	2.36792	Homo sapiens cDNA FLJ52073 complete cds. [AK293948]
A_23_P86216	PSMA5	1.80099e-06	2.55449	1.23546	3.15597	Homo sapiens proteasome (prosome, macropain) subunit, alpha type, 5 (PSMA5), transcript variant 1, mRNA [NM_002790]
A_23_P149259	TMEM79	3.08955e-06	2.55439	1.02516	2.61866	Homo sapiens transmembrane protein 79 (TMEM79), transcript variant 1, mRNA [NM_032323]
A_23_P212626	LINC00969	0.000746995	2.55208	1.25868	3.21226	long intergenic non-protein coding RNA 969 [Source:HGNC Symbol;Acc:48729] [ENST00000601955]
A_23_P60101	ZNF696	0.00666988	2.55167	-1.16581	2.18876	Homo sapiens zinc finger protein 696 (ZNF696), mRNA [NM_030895]
A_24_P183094	ATP13A3	4.38629e-06	2.54851	-1.07583	2.36888	Homo sapiens ATPase type 13A3 (ATP13A3), mRNA [NM_024524]
A_24_P229350	FMNL3	0.00689221	2.54813	1.01731	2.59224	Homo sapiens formin-like 3 (FMNL3), transcript variant 1, mRNA [NM_175736]
A_23_P391228	MANEAL	0.00068711	2.54767	-1.05737	2.40945	Homo sapiens mannosidase, endo-alpha-like (MANEAL), transcript variant 1, mRNA [NM_001031740]
A_23_P314712	CABYR	0.0072968	2.54655	1.77392	4.51737	Homo sapiens calcium binding tyrosine-(Y)-phosphorylation regulated (CABYR), transcript variant 1, mRNA [NM_012189]
A_23_P404481	S1PR1	5.77625e-05	2.54518	1.04333	2.65545	Homo sapiens sphingosine-1-phosphate receptor 1 (S1PR1), mRNA [NM_001400]
A_24_P126628	TMEM194A	1.75113e-06	2.5434	-1.07041	2.37611	Homo sapiens transmembrane protein 194A (TMEM194A), transcript variant 2, mRNA [NM_015257]
A_32_P129968	ZNF284	0.00014376	2.5433	1.13065	2.87559	zinc finger protein 284 [Source:HGNC Symbol;Acc:13078] [ENST00000421176]
A_23_P253932	FAIM	0.000963722	2.54105	1.0496	2.66709	Homo sapiens Fas apoptotic inhibitory molecule (FAIM), transcript variant 1, mRNA [NM_001033030]
A_23_P156667	PPP1R10	1.34236e-07	2.53963	1.09196	2.77319	Homo sapiens protein phosphatase 1, regulatory subunit 10 (PPP1R10), transcript variant 1, mRNA [NM_002714]
A_24_P944541	PREPL	0.0041735	2.53912	1.39807	3.54988	Homo sapiens prolyl endopeptidase-like (PREPL), transcript variant 1, mRNA [NM_006036]
A_23_P91891	COPB2	6.86116e-12	2.53893	1.13602	2.88428	Homo sapiens coatomer protein complex, subunit beta 2 (beta prime) (COPB2), transcript variant 1, mRNA [NM_004766]
A_24_P124567	ORMDL2	1.972e-06	2.5387	1.19088	3.02329	Homo sapiens ORM1-like 2 (S. cerevisiae) (ORMDL2), mRNA [NM_014182]
A_23_P11995	PRDX1	8.34396e-05	2.53607	1.07611	2.72909	Homo sapiens peroxiredoxin 1 (PRDX1), transcript variant 1, mRNA [NM_002574]
A_32_P52609	LPIN1	2.21129e-07	2.53527	1.06639	2.70358	Homo sapiens lipin 1 (LPIN1), transcript variant 1, mRNA [NM_145693]
A_24_P166045	GRPEL1	0.00040765	2.53482	1.273	3.22682	GrpE-like 1, mitochondrial (E. coli) [Source:HGNC Symbol;Acc:19696] [ENST00000264954]
A_23_P27493	PPAN	7.414e-05	2.532	-1.21492	2.08408	Homo sapiens peter pan homolog (Drosophila) (PPAN), mRNA [NM_020230]
A_23_P41437	UFSP2	1.67132e-09	2.5314	-1.13136	2.23749	Homo sapiens UFM1-specific peptidase 2 (UFSP2), transcript variant 1, mRNA [NM_018359]
A_23_P99138	MRPL51	7.27358e-11	2.52773	1.07022	2.70523	Homo sapiens mitochondrial ribosomal protein L51 (MRPL51), mRNA [NM_016497]
A_24_P88493	PRPF38A	0.0180128	2.52771	-1.1497	2.19859	PRP38 pre-mRNA processing factor 38 (yeast) domain containing A [Source:HGNC Symbol;Acc:25930] [ENST00000257181]
A_23_P152353	EARS2	0.000241195	2.52679	1.19841	3.02812	Homo sapiens glutamyl-tRNA synthetase 2, mitochondrial (EARS2), transcript variant 1, mRNA [NM_001083614]
A_24_P234921	CCR6	2.86218e-05	2.52625	1.04074	2.62917	Homo sapiens chemokine (C-C motif) receptor 6 (CCR6), transcript variant 2, mRNA [NM_031409]
A_24_P67148	PP12719	0.00106303	2.52529	1.0081	2.54573	Homo sapiens pp12719 mRNA, complete cds. [AF318328]
A_24_P586264	PPM1K	3.85596e-08	2.52319	1.62445	4.0988	Homo sapiens protein phosphatase, Mg2+/Mn2+ dependent, 1K (PPM1K), mRNA [NM_152542]
A_23_P209636	CDC42EP3	0.00674703	2.52052	-1.20696	2.08833	Homo sapiens CDC42 effector protein (Rho GTPase binding) 3 (CDC42EP3), transcript variant 1, mRNA [NM_006449]
A_23_P25581	LIG4	0.0288521	2.51846	-1.0899	2.31073	Homo sapiens ligase IV, DNA, ATP-dependent (LIG4), transcript variant 1, mRNA [NM_002312]
A_23_P202496	NOC3L	0.000448592	2.51561	-1.1918	2.11077	Homo sapiens nucleolar complex associated 3 homolog (S. cerevisiae) (NOC3L), mRNA [NM_022451]
A_23_P334777	PGBD2	2.43946e-06	2.51537	-1.00437	2.50442	Homo sapiens piggyBac transposable element derived 2 (PGBD2), transcript variant 1, mRNA [NM_170725]
A_23_P70007	HMMR	0.00196243	2.51521	1.35618	3.41107	Homo sapiens hyaluronan-mediated motility receptor (RHAMM) (HMMR), transcript variant 2, mRNA [NM_012484]
A_23_P115885	MINPP1	0.0231456	2.51409	1.11917	2.8137	Homo sapiens multiple inositol-polyphosphate phosphatase 1 (MINPP1), transcript variant 1, mRNA [NM_004897]
A_23_P164237	UTP6	2.4208e-08	2.51152	-1.062	2.3649	Homo sapiens UTP6, small subunit (SSU) processome component, homolog (yeast) (UTP6), mRNA [NM_018428]
A_32_P96692	POLH	0.000429709	2.51023	-1.0215	2.4574	Homo sapiens polymerase (DNA directed), eta (POLH), mRNA [NM_006502]
A_23_P166797	RTP4	7.30313e-10	2.50803	1.5778	3.95718	Homo sapiens receptor (chemosensory) transporter protein 4 (RTP4), mRNA [NM_022147]
A_23_P6624	UMPS	3.65719e-10	2.50762	1.10036	2.75928	Homo sapiens uridine monophosphate synthetase (UMPS), transcript variant 1, mRNA [NM_000373]
A_23_P26836	DCAF7	3.25676e-06	2.50499	-1.01407	2.47023	Homo sapiens DDB1 and CUL4 associated factor 7 (DCAF7), transcript variant 1, mRNA [NM_005828]
A_24_P750305	LINC01128	0.000837541	2.50478	1.26432	3.16684	Homo sapiens long intergenic non-protein coding RNA 1128 (LINC01128), transcript variant 1, long non-coding RNA [NR_047519]
A_23_P202658	GSTP1	5.76257e-07	2.50474	1.07684	2.6972	Homo sapiens glutathione S-transferase pi 1 (GSTP1), mRNA [NM_000852]
A_23_P94133	POP1	0.00138318	2.50298	1.28262	3.21036	Homo sapiens processing of precursor 1, ribonuclease P/MRP subunit (S. cerevisiae) (POP1), transcript variant 3, mRNA [NM_015029]
A_23_P145134	FGFR1OP	2.86757e-06	2.50258	-1.04278	2.39991	Homo sapiens FGFR1 oncogene partner (FGFR1OP), transcript variant 1, mRNA [NM_007045]
A_23_P313512	DCP1B	1.30237e-06	2.49907	1.00856	2.52046	Homo sapiens decapping mRNA 1B (DCP1B), mRNA [NM_152640]
A_23_P70417	MRPS10	3.21656e-05	2.49902	1.04862	2.62053	Homo sapiens mitochondrial ribosomal protein S10 (MRPS10), mRNA [NM_018141]
A_24_P172990	AARS	5.01811e-08	2.49748	1.28381	3.2063	Homo sapiens alanyl-tRNA synthetase (AARS), mRNA [NM_001605]
A_32_P32835	TMEM99	1.00716e-06	2.49679	-1.06031	2.35477	Homo sapiens transmembrane protein 99 (TMEM99), transcript variant 2, mRNA [NM_145274]
A_24_P934473	LOC100132006	0.00911832	2.49647	-1.07764	2.31661	Homo sapiens cDNA FLJ35527 fis, clone SPLEN2001781. [AK092846]
A_24_P191357	KCMF1	0.00170999	2.49595	-1.00349	2.48727	Homo sapiens potassium channel modulatory factor 1 (KCMF1), mRNA [NM_020122]
A_24_P219094	SIPA1L1	0.00083936	2.49518	1.02289	2.55229	Homo sapiens signal-induced proliferation-associated 1 like 1 (SIPA1L1), transcript variant 3, mRNA [NM_001284246]
A_32_P179258	RAB22A	0.000236674	2.49261	1.09247	2.7231	Homo sapiens RAB22A, member RAS oncogene family (RAB22A), mRNA [NM_020673]
A_32_P218883	RFK	0.00820863	2.48963	1.00733	2.50788	Homo sapiens riboflavin kinase (RFK), mRNA [NM_018339]
A_23_P210608	ZNF217	2.92498e-07	2.48935	1.31658	3.27743	Homo sapiens zinc finger protein 217 (ZNF217), mRNA [NM_006526]
A_23_P65870	FBXO22	2.62701e-06	2.48657	1.15213	2.86486	Homo sapiens F-box protein 22 (FBXO22), transcript variant 2, mRNA [NM_012170]
A_23_P110661	SKIV2L2	6.76829e-09	2.48449	-1.11249	2.23326	Homo sapiens superkiller viralicidic activity 2-like 2 (S. cerevisiae) (SKIV2L2), mRNA [NM_015360]
A_23_P314151	NOLC1	0.000127628	2.48442	-1.00502	2.47202	Homo sapiens nucleolar and coiled-body phosphoprotein 1 (NOLC1), transcript variant 2, mRNA [NM_004741]
A_24_P410605	ROR1	0.00337353	2.4789	-1.16414	2.12939	Homo sapiens receptor tyrosine kinase-like orphan receptor 1 (ROR1), transcript variant 2, mRNA [NM_001083592]
A_24_P302574	OSGEPL1	0.00460122	2.47432	1.02656	2.54003	Homo sapiens O-sialoglycoprotein endopeptidase-like 1 (OSGEPL1), mRNA [NM_022353]
A_23_P250554	AGGF1	9.06198e-06	2.47371	1.04594	2.58734	Homo sapiens angiogenic factor with G patch and FHA domains 1 (AGGF1), mRNA [NM_018046]
A_24_P917026	NF1	0.019364	2.47298	-1.21353	2.03784	Homo sapiens neurofibromin 1 (NF1), transcript variant 1, mRNA [NM_001042492]
A_23_P54477	NOP10	5.16097e-08	2.47265	1.01044	2.49846	Homo sapiens NOP10 ribonucleoprotein (NOP10), mRNA [NM_018648]
A_23_P252700	UNC50	1.48804e-10	2.47153	1.10479	2.73053	Homo sapiens unc-50 homolog (C. elegans) (UNC50), mRNA [NM_014044]
A_23_P126129	TRMT1L	0.000534972	2.47136	-1.03197	2.39479	Homo sapiens tRNA methyltransferase 1 homolog (S. cerevisiae)-like (TRMT1L), transcript variant 1, mRNA [NM_030934]
A_23_P165879	RAB10	8.80699e-10	2.46997	1.05113	2.59626	Homo sapiens RAB10, member RAS oncogene family (RAB10), mRNA [NM_016131]
A_23_P208259	ZNF347	0.00252157	2.46954	-1.1778	2.09674	Homo sapiens zinc finger protein 347 (ZNF347), transcript variant 3, mRNA [NM_032584]
A_23_P152356	ZNF200	2.04104e-06	2.46951	1.2256	3.02663	Homo sapiens zinc finger protein 200 (ZNF200), transcript variant 1, mRNA [NM_003454]
A_23_P400217	MUM1	1.67834e-05	2.46881	-1.11477	2.21464	Homo sapiens melanoma associated antigen (mutated) 1 (MUM1), transcript variant 1, mRNA [NM_032853]
A_24_P392022	FAM86A	0.000815819	2.46828	1.06021	2.61691	Homo sapiens family with sequence similarity 86, member A (FAM86A), transcript variant 1, mRNA [NM_201400]
A_23_P250404	RAD50	4.01108e-05	2.46646	-1.04092	2.36949	Homo sapiens RAD50 homolog (S. cerevisiae) (RAD50), mRNA [NM_005732]
A_23_P140705	KNSTRN	2.41015e-08	2.46574	1.10559	2.7261	Homo sapiens kinetochore-localized astrin/SPAG5 binding protein (KNSTRN), transcript variant 2, mRNA [NM_001142761]
A_24_P97703	PAM	0.0370288	2.46305	-1.21305	2.03047	Homo sapiens peptidylglycine alpha-amidating monooxygenase (PAM), transcript variant 1, mRNA [NM_000919]
A_32_P77989	NETO2	0.0220896	2.46162	1.05665	2.60108	Homo sapiens neuropilin (NRP) and tolloid (TLL)-like 2 (NETO2), transcript variant 1, mRNA [NM_018092]
A_23_P354170	PIGX	0.00145263	2.46114	-1.02656	2.39747	Homo sapiens phosphatidylinositol glycan anchor biosynthesis, class X (PIGX), transcript variant 2, mRNA [NM_017861]
A_24_P79955	RBM8A	3.85326e-08	2.4604	1.02756	2.52821	Homo sapiens RNA binding motif protein 8A (RBM8A), mRNA [NM_005105]
A_23_P86917	FADD	1.27329e-06	2.45644	-1.14165	2.15166	Homo sapiens Fas (TNFRSF6)-associated via death domain (FADD), mRNA [NM_003824]
A_23_P216869	ZNF189	5.00845e-05	2.45119	1.29714	3.17954	Homo sapiens zinc finger protein 189 (ZNF189), transcript variant 2, mRNA [NM_197977]
A_23_P384532	CCDC11	0.019215	2.4509	1.02389	2.50945	Homo sapiens coiled-coil domain containing 11 (CCDC11), mRNA [NM_145020]
A_23_P80129	RRP1	3.91545e-05	2.44899	-1.18302	2.07011	Homo sapiens ribosomal RNA processing 1 (RRP1), mRNA [NM_003683]
A_23_P380326	SLC39A9	0.0402992	2.44761	-1.139	2.1489	Homo sapiens solute carrier family 39, member 9 (SLC39A9), transcript variant 1, mRNA [NM_018375]
A_32_P223370	FLJ43489	0.00240589	2.44711	-1.06949	2.2881	Homo sapiens cDNA clone IMAGE:5277957, with apparent retained intron. [BC041401]
A_24_P765975	LOC101929140	0.000577672	2.44285	-1.03875	2.35172	PREDICTED: Homo sapiens uncharacterized LOC101929140 (LOC101929140), misc_RNA [XR_247912]
A_23_P90419	PBX4	0.0150128	2.4401	1.15059	2.80755	Homo sapiens pre-B-cell leukemia homeobox 4 (PBX4), transcript variant 1, mRNA [NM_025245]
A_24_P94722	TMEM184C	1.21813e-08	2.43987	-1.0291	2.37089	Homo sapiens transmembrane protein 184C (TMEM184C), mRNA [NM_018241]
A_23_P88810	MLYCD	5.78574e-08	2.43851	1.06271	2.59143	Homo sapiens malonyl-CoA decarboxylase (MLYCD), mRNA [NM_012213]
A_23_P202345	ADO	4.03618e-05	2.43827	1.26655	3.08819	Homo sapiens 2-aminoethanethiol (cysteamine) dioxygenase (ADO), mRNA [NM_032804]
A_23_P168019	ZKSCAN3	0.000120405	2.43763	0.9987	2.43446	Homo sapiens zinc finger with KRAB and SCAN domains 3 (ZKSCAN3), transcript variant 2, mRNA [NM_024493]
A_23_P379614	OIP5	0.000120275	2.4344	1.42836	3.47719	Homo sapiens Opa interacting protein 5 (OIP5), mRNA [NM_007280]
A_24_P260361	BBS7	0.00165896	2.43343	-1.18763	2.04899	Homo sapiens Bardet-Biedl syndrome 7 (BBS7), transcript variant 1, mRNA [NM_176824]
A_32_P62571	RBM8A	2.09254e-06	2.42861	1.10107	2.67408	Homo sapiens RNA binding motif protein 8A (RBM8A), mRNA [NM_005105]
A_32_P41471	NUDT13	0.0253487	2.42559	-1.07707	2.25202	Homo sapiens nudix (nucleoside diphosphate linked moiety X)-type motif 13 (NUDT13), transcript variant 1, mRNA [NM_015901]
A_24_P359145	SMYD4	0.00069233	2.42431	-1.0048	2.41272	Homo sapiens mRNA for KIAA1936 protein, partial cds. [AB067523]
A_24_P184388	LRTOMT	0.000248012	2.42306	1.13722	2.75556	Homo sapiens leucine rich transmembrane and O-methyltransferase domain containing (LRTOMT), transcript variant 1, mRNA [NM_145309]
A_23_P38830	ZNF552	0.0169987	2.42223	1.06179	2.57189	Homo sapiens zinc finger protein 552 (ZNF552), mRNA [NM_024762]
A_24_P886336	LOC100131564	0.011056	2.42075	-1.19194	2.03092	PREDICTED: Homo sapiens uncharacterized LOC100131564 (LOC100131564), transcript variant X1, misc_RNA [XR_246215]
A_23_P204333	ALG10	0.00248378	2.42063	-1.12946	2.14318	Homo sapiens ALG10, alpha-1,2-glucosyltransferase (ALG10), mRNA [NM_032834]
A_23_P394377	KCNRG	0.0487239	2.41886	-1.18704	2.03773	Homo sapiens potassium channel regulator (KCNRG), transcript variant 2, mRNA [NM_199464]
A_23_P163481	BUB1B	0.0227965	2.41882	-1.15116	2.1012	Homo sapiens BUB1 mitotic checkpoint serine/threonine kinase B (BUB1B), mRNA [NM_001211]
A_23_P83159	KLHL9	3.50424e-06	2.41848	-1.00815	2.39893	Homo sapiens kelch-like family member 9 (KLHL9), mRNA [NM_018847]
A_23_P23102	ZSCAN20	0.00159268	2.41521	1.01574	2.45323	Homo sapiens zinc finger and SCAN domain containing 20 (ZSCAN20), mRNA [NM_145238]
A_32_P50005	DBT	2.33696e-07	2.41332	-1.00622	2.39841	Homo sapiens dihydrolipoamide branched chain transacylase E2 (DBT), mRNA [NM_001918]
A_23_P106505	LCMT2	1.98107e-06	2.4098	1.05148	2.53386	Homo sapiens leucine carboxyl methyltransferase 2 (LCMT2), mRNA [NM_014793]
A_24_P316305	AQR	2.9132e-06	2.40872	-1.10103	2.1877	aquarius homolog (mouse) [Source:HGNC Symbol;Acc:29513] [ENST00000156471]
A_24_P253251	SLC7A1	3.91377e-05	2.40716	-1.0541	2.28362	Homo sapiens solute carrier family 7 (cationic amino acid transporter, y+ system), member 1 (SLC7A1), mRNA [NM_003045]
A_23_P56759	KRCC1	8.05301e-08	2.40458	1.11083	2.67107	Homo sapiens lysine-rich coiled-coil 1 (KRCC1), mRNA [NM_016618]
A_32_P38404	MRPL50	1.09063e-06	2.40379	-1.14662	2.09643	mitochondrial ribosomal protein L50 [Source:HGNC Symbol;Acc:16654] [ENST00000374865]
A_32_P65571	LOC100506392	0.00114611	2.40304	-1.00612	2.38841	Homo sapiens mRNA; cDNA DKFZp686L05231 (from clone DKFZp686L05231). [BX648855]
A_23_P103631	EBNA1BP2	4.26444e-06	2.40282	-1.04177	2.30647	Homo sapiens EBNA1 binding protein 2 (EBNA1BP2), transcript variant 2, mRNA [NM_006824]
A_24_P185036	CMTR2	0.000653321	2.40206	-1.08198	2.22007	Homo sapiens cap methyltransferase 2 (CMTR2), transcript variant 1, mRNA [NM_018348]
A_23_P169529	AGFG1	6.13647e-08	2.40157	1.08257	2.59987	Homo sapiens ArfGAP with FG repeats 1 (AGFG1), transcript variant 2, mRNA [NM_004504]
A_23_P99579	C14orf142	5.80128e-05	2.39836	1.03389	2.47964	Homo sapiens chromosome 14 open reading frame 142 (C14orf142), mRNA [NM_032490]
A_23_P59988	SLC35G5	0.00648183	2.39787	-1.1358	2.11117	Homo sapiens solute carrier family 35, member G5 (SLC35G5), mRNA [NM_054028]
A_24_P841622	RPL32P3	9.19894e-05	2.39727	-1.03632	2.31326	Homo sapiens cDNA FLJ39270 fis, clone OCBBF2010557. [AK096589]
A_23_P15944	ELAC1	2.52454e-05	2.39583	1.06706	2.5565	Homo sapiens elaC ribonuclease Z 1 (ELAC1), mRNA [NM_018696]
A_24_P136551	NPLOC4	0.0132978	2.39558	-1.08753	2.20277	nuclear protein localization 4 homolog (S. cerevisiae) [Source:HGNC Symbol;Acc:18261] [ENST00000374747]
A_24_P188056	PARP11	0.000670404	2.39555	1.32934	3.1845	poly (ADP-ribose) polymerase family, member 11 [Source:HGNC Symbol;Acc:1186] [ENST00000416739]
A_24_P810828	FAM86EP	2.95776e-07	2.39458	1.0002	2.39506	Homo sapiens family with sequence similarity 86, member E, pseudogene (FAM86EP), non-coding RNA [NR_024253]
A_23_P36776	PUS7L	0.000119565	2.39436	1.04352	2.49856	Homo sapiens pseudouridylate synthase 7 homolog (S. cerevisiae)-like (PUS7L), transcript variant 3, mRNA [NM_031292]
A_23_P202750	C11orf54	0.000990382	2.38854	0.999567	2.3875	Homo sapiens chromosome 11 open reading frame 54 (C11orf54), transcript variant 4, mRNA [NM_014039]
A_24_P65271	C16orf58	2.82225e-06	2.38737	-1.1531	2.0704	Homo sapiens chromosome 16 open reading frame 58 (C16orf58), mRNA [NM_022744]
A_23_P46378	PIGV	9.63227e-07	2.38622	1.10342	2.633	Homo sapiens phosphatidylinositol glycan anchor biosynthesis, class V (PIGV), transcript variant 2, mRNA [NM_017837]
A_24_P218757	FAM86C1	3.75766e-06	2.38369	0.997551	2.37785	Homo sapiens family with sequence similarity 86, member C1 (FAM86C1), transcript variant 1, mRNA [NM_018172]
A_24_P944723	PGM3	5.54299e-06	2.38311	-1.03342	2.30605	Homo sapiens phosphoglucomutase 3 (PGM3), transcript variant 1, mRNA [NM_001199917]
A_23_P41804	NKD2	0.000124707	2.38105	1.00218	2.38625	Homo sapiens naked cuticle homolog 2 (Drosophila) (NKD2), transcript variant 1, mRNA [NM_033120]
A_23_P257863	CCT5	0.000918531	2.38094	-1.05788	2.25067	Homo sapiens chaperonin containing TCP1, subunit 5 (epsilon) (CCT5), mRNA [NM_012073]
A_32_P193583	FAM218A	0.0299613	2.38086	-1.12548	2.11542	Homo sapiens family with sequence similarity 218, member A (FAM218A), mRNA [NM_153027]
A_24_P105747	AP1S3	0.0249892	2.38077	1.01348	2.41287	Homo sapiens adaptor-related protein complex 1, sigma 3 subunit (AP1S3), mRNA [NM_001039569]
A_23_P255331	MGARP	0.0194814	2.3796	1.07819	2.56565	Homo sapiens mitochondria-localized glutamic acid-rich protein (MGARP), mRNA [NM_032623]
A_24_P135427	LOC100128398	0.0227033	2.37908	-1.00586	2.36521	Homo sapiens uncharacterized LOC100128398 (LOC100128398), long non-coding RNA [NR_036508]
A_23_P79441	C2orf42	4.85964e-07	2.37875	1.10359	2.62518	Homo sapiens chromosome 2 open reading frame 42 (C2orf42), mRNA [NM_017880]
A_23_P170579	ZNF778	0.0130723	2.3777	1.18336	2.81367	PREDICTED: Homo sapiens zinc finger protein 778 (ZNF778), transcript variant X4, mRNA [XM_005256291]
A_32_P84580	LOC101928498	2.66002e-05	2.37528	1.38226	3.28325	PREDICTED: Homo sapiens uncharacterized LOC101928498 (LOC101928498), mRNA [XM_005254016]
A_24_P413669	PFKFB2	0.00716321	2.37485	1.61597	3.83768	Homo sapiens 6-phosphofructo-2-kinase/fructose-2,6-biphosphatase 2 (PFKFB2), transcript variant 2, mRNA [NM_001018053]
A_23_P74162	IQCC	0.0184499	2.37384	-1.07514	2.20793	Homo sapiens IQ motif containing C (IQCC), transcript variant 2, mRNA [NM_018134]
A_24_P396994	ATP6V1A	3.16778e-09	2.37371	-1.15472	2.05566	Homo sapiens ATPase, H+ transporting, lysosomal 70kDa, V1 subunit A (ATP6V1A), mRNA [NM_001690]
A_23_P3681	NETO2	0.0403878	2.37356	-1.15513	2.0548	Homo sapiens neuropilin (NRP) and tolloid (TLL)-like 2 (NETO2), transcript variant 1, mRNA [NM_018092]
A_23_P89921	ZNF180	2.21073e-05	2.37325	1.05929	2.51397	Homo sapiens zinc finger protein 180 (ZNF180), transcript variant 1, mRNA [NM_013256]
A_23_P46351	TDRKH	0.00416725	2.37311	1.02576	2.43425	Homo sapiens tudor and KH domain containing (TDRKH), transcript variant 3, mRNA [NM_006862]
A_23_P98159	TPCN2	7.80607e-05	2.37296	-1.13872	2.08388	Homo sapiens two pore segment channel 2 (TPCN2), mRNA [NM_139075]
A_23_P207927	C17orf80	9.22979e-10	2.3689	1.11636	2.64455	Homo sapiens chromosome 17 open reading frame 80 (C17orf80), transcript variant 1, mRNA [NM_017941]
A_23_P396804	ZNF160	0.00248334	2.36708	-1.157	2.04588	PREDICTED: Homo sapiens zinc finger protein 160 (ZNF160), transcript variant X2, mRNA [XM_005259379]
A_23_P25868	NAA30	2.92781e-07	2.36418	-1.09366	2.16172	Homo sapiens N(alpha)-acetyltransferase 30, NatC catalytic subunit (NAA30), mRNA [NM_001011713]
A_32_P153889	LOC100130000	0.0114337	2.36245	-1.13526	2.08097	PREDICTED: Homo sapiens uncharacterized LOC101929438 (LOC101929438), transcript variant X3, misc_RNA [XR_250862]
A_24_P924462	PRKCZ	0.00114714	2.36141	1.04277	2.4624	Homo sapiens mRNA, chromosome 1 specific transcript KIAA0505. [AB007974]
A_23_P5742	CCDC121	0.042053	2.36109	0.998721	2.35807	Homo sapiens coiled-coil domain containing 121 (CCDC121), transcript variant 3, mRNA [NM_024584]
A_23_P38813	ZNF320	3.51124e-06	2.35902	1.03868	2.45027	Homo sapiens zinc finger protein 320 (ZNF320), mRNA [NM_207333]
A_24_P916364	STRBP	0.0213258	2.35716	-1.06882	2.20538	Homo sapiens spermatid perinuclear RNA binding protein (STRBP), transcript variant 1, mRNA [NM_018387]
A_24_P83586	MMACHC	0.00289878	2.35547	1.48073	3.48781	Homo sapiens methylmalonic aciduria (cobalamin deficiency) cblC type, with homocystinuria (MMACHC), mRNA [NM_015506]
A_23_P92842	SAR1B	1.88591e-06	2.35494	1.10928	2.61229	Homo sapiens SAR1 homolog B (S. cerevisiae) (SAR1B), transcript variant 1, mRNA [NM_001033503]
A_23_P45475	GLA	8.31779e-05	2.35277	-1.03784	2.267	Homo sapiens galactosidase, alpha (GLA), mRNA [NM_000169]
A_24_P280558	LOC100996862	0.000484885	2.35039	-1.17005	2.0088	ankyrin repeat domain 36C [Source:HGNC Symbol;Acc:32946] [ENST00000488721]
A_24_P379629	DYNC1I2	0.0380542	2.34982	-1.11758	2.1026	Homo sapiens dynein, cytoplasmic 1, intermediate chain 2 (DYNC1I2), transcript variant 1, mRNA [NM_001378]
A_23_P424080	YIPF4	8.25696e-05	2.34855	1.20847	2.83814	Homo sapiens Yip1 domain family, member 4 (YIPF4), mRNA [NM_032312]
A_24_P941051	CSTF2T	4.25401e-08	2.34759	-1.06127	2.21205	Homo sapiens cleavage stimulation factor, 3' pre-RNA, subunit 2, 64kDa, tau variant (CSTF2T), mRNA [NM_015235]
A_23_P16632	ZNF257	0.0410338	2.34584	1.01291	2.37612	Homo sapiens zinc finger protein 257 (ZNF257), mRNA [NM_033468]
A_24_P360763	CREM	0.00144319	2.34317	1.14993	2.69449	Homo sapiens cAMP responsive element modulator (CREM), transcript variant 2, mRNA [NM_001881]
A_23_P25873	WDHD1	0.00299764	2.34269	-1.13248	2.06863	Homo sapiens WD repeat and HMG-box DNA binding protein 1 (WDHD1), transcript variant 1, mRNA [NM_007086]
A_24_P794515	RAB30-AS1	0.000345	2.34228	-1.04639	2.23845	Homo sapiens RAB30 antisense RNA 1 (head to head) (RAB30-AS1), long non-coding RNA [NR_038903]
A_32_P8952	LMBRD2	0.000539398	2.34178	1.05914	2.48027	Homo sapiens LMBR1 domain containing 2 (LMBRD2), mRNA [NM_001007527]
A_23_P208288	ZNF304	1.57787e-06	2.34051	1.01214	2.36892	Homo sapiens zinc finger protein 304 (ZNF304), mRNA [NM_020657]
A_23_P11874	MPZL1	0.00397246	2.33826	-1.12584	2.0769	Homo sapiens myelin protein zero-like 1 (MPZL1), transcript variant 1, mRNA [NM_003953]
A_24_P132039	RNF14	8.69315e-06	2.33765	-1.10365	2.11811	Homo sapiens ring finger protein 14 (RNF14), transcript variant 1, mRNA [NM_004290]
A_24_P295010	SERPINB9	0.000741889	2.33679	-1.02615	2.27724	Homo sapiens serpin peptidase inhibitor, clade B (ovalbumin), member 9 (SERPINB9), mRNA [NM_004155]
A_23_P29005	SAMSN1	0.000626072	2.33678	1.66336	3.88691	Homo sapiens SAM domain, SH3 domain and nuclear localization signals 1 (SAMSN1), transcript variant 1, mRNA [NM_022136]
A_32_P78131	LOC646719	7.99943e-05	2.33651	-1.00698	2.32031	Homo sapiens uncharacterized LOC646719 (LOC646719), long non-coding RNA [NR_046262]
A_24_P272561	ZDHHC13	0.0323407	2.33631	1.08087	2.52525	Homo sapiens zinc finger, DHHC-type containing 13 (ZDHHC13), transcript variant 1, mRNA [NM_019028]
A_32_P65395	ALG1	2.18535e-05	2.33605	-1.12055	2.08473	Homo sapiens ALG1, chitobiosyldiphosphodolichol beta-mannosyltransferase (ALG1), mRNA [NM_019109]
A_23_P2423	MAGOHB	2.7403e-05	2.3299	-1.09813	2.1217	Homo sapiens mago-nashi homolog B (Drosophila) (MAGOHB), mRNA [NM_018048]
A_23_P6023	RAE1	0.000167411	2.32708	-1.00497	2.31558	RAE1 RNA export 1 homolog (S. pombe) [Source:HGNC Symbol;Acc:9828] [ENST00000371242]
A_24_P112447	ENTPD7	0.00139473	2.32586	1.10894	2.57923	Homo sapiens ectonucleoside triphosphate diphosphohydrolase 7 (ENTPD7), mRNA [NM_020354]
A_23_P30687	SERPINB9	0.000127586	2.32585	1.19932	2.78945	Homo sapiens serpin peptidase inhibitor, clade B (ovalbumin), member 9 (SERPINB9), mRNA [NM_004155]
A_24_P128312	ZNF79	3.4126e-06	2.32486	1.14281	2.65687	Homo sapiens zinc finger protein 79 (ZNF79), transcript variant 1, mRNA [NM_007135]
A_23_P100802	COA3	4.2816e-08	2.3192	-1.0164	2.28176	Homo sapiens cytochrome c oxidase assembly factor 3 (COA3), mRNA [NM_001040431]
A_32_P26092	TNFRSF4	0.00812726	2.31789	1.49705	3.47	Homo sapiens tumor necrosis factor receptor superfamily, member 4 (TNFRSF4), mRNA [NM_003327]
A_23_P35343	ZNF248	5.2433e-05	2.31451	1.11059	2.57046	Homo sapiens zinc finger protein 248 (ZNF248), transcript variant 1, mRNA [NM_021045]
A_23_P18739	TMEM184C	0.0110118	2.31439	1.22712	2.84004	Homo sapiens transmembrane protein 184C (TMEM184C), mRNA [NM_018241]
A_23_P3562	SLC7A6OS	4.43422e-10	2.31426	1.17934	2.72929	Homo sapiens solute carrier family 7, member 6 opposite strand (SLC7A6OS), mRNA [NM_032178]
A_23_P43566	NDUFA8	2.42122e-06	2.31411	1.02305	2.36746	Homo sapiens NADH dehydrogenase (ubiquinone) 1 alpha subcomplex, 8, 19kDa (NDUFA8), mRNA [NM_014222]
A_23_P55880	ZNF564	8.42159e-08	2.31346	1.14215	2.64231	Homo sapiens zinc finger protein 564 (ZNF564), mRNA [NM_144976]
A_23_P65110	RACGAP1	1.87021e-05	2.3101	1.08443	2.50514	Homo sapiens Rac GTPase activating protein 1 (RACGAP1), transcript variant 1, mRNA [NM_013277]
A_24_P138556	EIF2S1	6.48704e-05	2.30979	1.19995	2.77163	Homo sapiens eukaryotic translation initiation factor 2, subunit 1 alpha, 35kDa (EIF2S1), mRNA [NM_004094]
A_23_P218608	EIF5B	7.29991e-11	2.3092	1.04699	2.41771	Homo sapiens eukaryotic translation initiation factor 5B (EIF5B), mRNA [NM_015904]
A_24_P270769	VPS35	5.82887e-09	2.3081	1.25475	2.89608	Homo sapiens vacuolar protein sorting 35 homolog (S. cerevisiae) (VPS35), mRNA [NM_018206]
A_32_P127997	LOC644656	5.52272e-06	2.30784	1.02542	2.3665	Homo sapiens uncharacterized LOC644656 (LOC644656), long non-coding RNA [NR_036539]
A_24_P328668	ARL13B	1.81619e-05	2.30595	1.15521	2.66386	Homo sapiens ADP-ribosylation factor-like 13B (ARL13B), transcript variant 1, mRNA [NM_182896]
A_23_P132738	CRYGS	0.00709338	2.30541	-1.05528	2.18465	Homo sapiens crystallin, gamma S (CRYGS), mRNA [NM_017541]
A_23_P94860	NUDT9	6.97143e-08	2.30315	1.04005	2.39538	Homo sapiens nudix (nucleoside diphosphate linked moiety X)-type motif 9 (NUDT9), transcript variant 1, mRNA [NM_024047]
A_24_P710171	METTL2B	0.0410504	2.30015	1.04051	2.39334	Homo sapiens methyltransferase like 2B, mRNA (cDNA clone MGC:104351 IMAGE:6494734), complete cds. [BC107586]
A_23_P420269	INTS2	0.0131804	2.29975	1.00056	2.30104	Homo sapiens integrator complex subunit 2 (INTS2), transcript variant 1, mRNA [NM_020748]
A_24_P382637	MTG2	0.000971603	2.2972	1.01146	2.32352	Homo sapiens mitochondrial ribosome-associated GTPase 2 (MTG2), mRNA [NM_015666]
A_24_P459880	MFI2-AS1	0.00167044	2.29637	1.75794	4.03688	Homo sapiens MFI2 antisense RNA 1 (MFI2-AS1), long non-coding RNA [NR_038285]
A_23_P3775	OGFOD1	3.00245e-05	2.29511	1.17774	2.70303	Homo sapiens 2-oxoglutarate and iron-dependent oxygenase domain containing 1 (OGFOD1), mRNA [NM_018233]
A_23_P154627	TSHZ2	0.00412673	2.29454	1.455	3.33855	Homo sapiens teashirt zinc finger homeobox 2 (TSHZ2), transcript variant 1, mRNA [NM_173485]
A_32_P105637	NAPEPLD	0.0135254	2.29218	1.24407	2.85164	Homo sapiens N-acyl phosphatidylethanolamine phospholipase D (NAPEPLD), transcript variant 2, mRNA [NM_198990]
A_24_P721898	BTBD7	5.55263e-08	2.29093	1.15489	2.64578	Homo sapiens BTB (POZ) domain containing 7 (BTBD7), transcript variant 1, mRNA [NM_001002860]
A_23_P217643	F8	0.0343206	2.29077	1.30644	2.99276	Homo sapiens coagulation factor VIII, procoagulant component (F8), transcript variant 1, mRNA [NM_000132]
A_24_P226962	KIAA0368	0.0318897	2.28956	1.12378	2.57295	Homo sapiens KIAA0368 (KIAA0368), mRNA [NM_001080398]
A_23_P314222	LEO1	6.49853e-10	2.28917	1.00031	2.28988	Homo sapiens Leo1, Paf1/RNA polymerase II complex component, homolog (S. cerevisiae) (LEO1), transcript variant 1, mRNA [NM_138792]
A_32_P6832	C5orf51	3.70116e-08	2.28916	-1.10164	2.07796	Homo sapiens chromosome 5 open reading frame 51 (C5orf51), mRNA [NM_175921]
A_23_P19592	PGM3	1.34793e-07	2.2891	1.01768	2.32957	Homo sapiens phosphoglucomutase 3 (PGM3), transcript variant 2, mRNA [NM_015599]
A_23_P55518	SMAD7	0.0052209	2.28642	1.24201	2.83976	Homo sapiens SMAD family member 7 (SMAD7), transcript variant 1, mRNA [NM_005904]
A_23_P32707	ESPL1	8.74995e-06	2.2851	1.22607	2.80169	Homo sapiens extra spindle pole bodies homolog 1 (S. cerevisiae) (ESPL1), mRNA [NM_012291]
A_23_P153745	IFI30	0.0047484	2.28453	-1.09611	2.08422	Homo sapiens interferon, gamma-inducible protein 30 (IFI30), mRNA [NM_006332]
A_23_P111228	COQ3	0.00296157	2.2838	1.1646	2.65972	Homo sapiens coenzyme Q3 methyltransferase (COQ3), mRNA [NM_017421]
A_24_P582763	ZNF814	0.0162766	2.2835	1.10036	2.51267	zinc finger protein 814 [Source:HGNC Symbol;Acc:33258] [ENST00000597652]
A_23_P55666	ZNF702P	0.0277844	2.28216	1.15347	2.63241	Homo sapiens cDNA FLJ12985 fis, clone NT2RP3000050. [AK023047]
A_32_P165113	WDR92	0.000234076	2.28035	-1.13997	2.00037	Homo sapiens WD repeat domain 92 (WDR92), transcript variant 1, mRNA [NM_138458]
A_23_P305692	ELMOD2	0.027294	2.27978	1.04359	2.37916	Homo sapiens ELMO/CED-12 domain containing 2 (ELMOD2), mRNA [NM_153702]
A_24_P41918	PCNXL4	0.0107106	2.27792	-1.06619	2.13651	pecanex-like 4 (Drosophila) [Source:HGNC Symbol;Acc:20349] [ENST00000404681]
A_24_P324998	RMND1	0.00681759	2.27721	-1.01835	2.23617	Homo sapiens required for meiotic nuclear division 1 homolog (S. cerevisiae) (RMND1), transcript variant 1, mRNA [NM_017909]
A_23_P156826	ADTRP	0.00567259	2.27706	4.86943	11.088	Homo sapiens androgen-dependent TFPI-regulating protein (ADTRP), transcript variant 2, mRNA [NM_032744]
A_23_P103628	HEATR1	9.97233e-08	2.27352	1.07579	2.44584	Homo sapiens HEAT repeat containing 1 (HEATR1), mRNA [NM_018072]
A_24_P130296	COPRS	5.18656e-07	2.27257	1.02009	2.31822	Homo sapiens coordinator of PRMT5, differentiation stimulator (COPRS), mRNA [NM_018405]
A_24_P97221	MRPL35	2.11696e-08	2.27155	1.38754	3.15186	Homo sapiens mitochondrial ribosomal protein L35 (MRPL35), transcript variant 1, mRNA [NM_016622]
A_23_P200404	AK2	1.74661e-05	2.26883	1.03204	2.34153	Homo sapiens adenylate kinase 2 (AK2), transcript variant 1, mRNA [NM_001625]
A_23_P24104	PLAU	0.000706657	2.26869	1.98509	4.50356	Homo sapiens plasminogen activator, urokinase (PLAU), transcript variant 1, mRNA [NM_002658]
A_23_P109055	TP53RK	0.00178738	2.26364	1.11972	2.53464	Homo sapiens TP53 regulating kinase (TP53RK), mRNA [NM_033550]
A_23_P169233	ZNF510	0.000598847	2.26201	1.17282	2.65293	Homo sapiens zinc finger protein 510 (ZNF510), mRNA [NM_014930]
A_24_P280868	FAM86B2	7.77393e-07	2.26192	-1.01551	2.22737	Homo sapiens family with sequence similarity 86, member B2 (FAM86B2), mRNA [NM_001137610]
A_23_P368259	EID2B	0.000745377	2.26131	1.10088	2.48943	Homo sapiens EP300 interacting inhibitor of differentiation 2B (EID2B), mRNA [NM_152361]
A_24_P201381	FGFBP3	0.029283	2.25922	-1.09434	2.06446	Homo sapiens fibroblast growth factor binding protein 3 (FGFBP3), mRNA [NM_152429]
A_24_P99046	STK38L	0.037748	2.25662	1.31351	2.96408	Homo sapiens serine/threonine kinase 38 like (STK38L), mRNA [NM_015000]
A_23_P331928	CD109	0.0141683	2.2555	1.80696	4.07561	Homo sapiens CD109 molecule (CD109), transcript variant 1, mRNA [NM_133493]
A_23_P122464	ZSCAN9	3.11357e-08	2.2551	0.999881	2.25483	Homo sapiens zinc finger and SCAN domain containing 9 (ZSCAN9), transcript variant 2, mRNA [NM_006299]
A_32_P49728	LOC339803	0.0145697	2.25436	1.00391	2.26319	Homo sapiens uncharacterized LOC339803 (LOC339803), long non-coding RNA [NR_036496]
A_24_P316414	LOC100289058	7.94805e-05	2.2537	-1.07411	2.0982	Homo sapiens, clone IMAGE:4042988, mRNA, partial cds. [BC014346]
A_23_P107881	ZNF563	0.00351219	2.25323	1.77956	4.00976	Homo sapiens zinc finger protein 563 (ZNF563), mRNA [NM_145276]
A_32_P169131	ALG1	4.04945e-08	2.25298	-1.11862	2.01408	Homo sapiens ALG1, chitobiosyldiphosphodolichol beta-mannosyltransferase (ALG1), mRNA [NM_019109]
A_23_P40039	AMMECR1L	7.8872e-09	2.25009	-1.02882	2.18707	Homo sapiens AMMECR1-like (AMMECR1L), transcript variant 1, mRNA [NM_031445]
A_24_P337546	KIAA1009	0.00266337	2.24982	1.18746	2.67158	Homo sapiens KIAA1009 (KIAA1009), transcript variant 1, mRNA [NM_014895]
A_23_P19210	RPF2	0.001996	2.24963	-1.07497	2.09273	Homo sapiens ribosome production factor 2 homolog (S. cerevisiae) (RPF2), mRNA [NM_032194]
A_23_P76969	SIPA1L1	4.03618e-05	2.24958	1.46304	3.29122	Homo sapiens signal-induced proliferation-associated 1 like 1 (SIPA1L1), transcript variant 1, mRNA [NM_015556]
A_24_P197537	PDE8B	0.0137451	2.24885	1.44335	3.24588	Homo sapiens phosphodiesterase 8B (PDE8B), transcript variant 1, mRNA [NM_003719]
A_24_P941166	ZNF425	0.000469222	2.24797	1.19079	2.67686	Homo sapiens zinc finger protein 425 (ZNF425), mRNA [NM_001001661]
A_23_P502174	DYNC2LI1	0.0180611	2.24722	-1.09279	2.05639	Homo sapiens dynein, cytoplasmic 2, light intermediate chain 1 (DYNC2LI1), transcript variant 2, mRNA [NM_015522]
A_23_P124417	BUB1	0.00917277	2.24648	1.35126	3.03558	Homo sapiens BUB1 mitotic checkpoint serine/threonine kinase (BUB1), transcript variant 1, mRNA [NM_004336]
A_23_P55706	RELB	0.000129494	2.24646	-1.09311	2.05512	Homo sapiens v-rel avian reticuloendotheliosis viral oncogene homolog B (RELB), mRNA [NM_006509]
A_23_P203645	CREBZF	0.00106331	2.24518	-1.09942	2.04216	Homo sapiens CREB/ATF bZIP transcription factor (CREBZF), transcript variant 1, mRNA [NM_001039618]
A_23_P69362	CCDC51	3.50424e-06	2.24433	-1.08669	2.06529	Homo sapiens coiled-coil domain containing 51 (CCDC51), transcript variant 2, mRNA [NM_024661]
A_24_P141520	RIC3	0.00029334	2.24297	1.21717	2.73007	Homo sapiens cDNA FLJ12235 fis, clone MAMMA1001243. [AK022297]
A_23_P435697	C10orf137	1.34236e-07	2.24061	1.03644	2.32226	Homo sapiens chromosome 10 open reading frame 137 (C10orf137), transcript variant 2, mRNA [NM_015608]
A_23_P88163	ATG2B	1.00917e-08	2.24032	1.10009	2.46455	Homo sapiens autophagy related 2B (ATG2B), mRNA [NM_018036]
A_23_P361569	SLC35F5	0.000927516	2.24015	-1.06144	2.11047	Homo sapiens solute carrier family 35, member F5 (SLC35F5), transcript variant 1, mRNA [NM_025181]
A_23_P284	C1orf27	8.10859e-05	2.23955	1.00506	2.25089	Homo sapiens chromosome 1 open reading frame 27 (C1orf27), transcript variant 1, mRNA [NM_017847]
A_24_P292710	GSKIP	0.02893	2.23899	1.00119	2.24166	Homo sapiens GSK3B interacting protein (GSKIP), transcript variant 2, mRNA [NM_016472]
A_23_P373927	ERP44	4.84092e-05	2.23726	1.32711	2.96909	Homo sapiens endoplasmic reticulum protein 44 (ERP44), mRNA [NM_015051]
A_23_P67785	SPAG16	0.0253464	2.23167	1.02609	2.2899	Homo sapiens sperm associated antigen 16 (SPAG16), transcript variant 2, mRNA [NM_001025436]
A_24_P283294	MRPS10	0.000922183	2.23159	1.19121	2.6583	Homo sapiens mitochondrial ribosomal protein S10 (MRPS10), mRNA [NM_018141]
A_24_P310224	ZNF347	0.0336167	2.23156	-1.0292	2.16825	Homo sapiens zinc finger protein 347 (ZNF347), transcript variant 3, mRNA [NM_032584]
A_24_P940599	SYNCRIP	0.0185659	2.23104	-1.05918	2.10639	Homo sapiens synaptotagmin binding, cytoplasmic RNA interacting protein (SYNCRIP), transcript variant 6, mRNA [NM_001159677]
A_23_P14845	ADAL	0.0175652	2.23034	1.26788	2.82781	Homo sapiens adenosine deaminase-like (ADAL), transcript variant 1, mRNA [NM_001159280]
A_23_P117623	TDP1	1.63284e-08	2.22907	-1.05869	2.1055	Homo sapiens tyrosyl-DNA phosphodiesterase 1 (TDP1), transcript variant 1, mRNA [NM_018319]
A_23_P133174	TMEM165	1.84616e-09	2.22903	1.18338	2.63779	Homo sapiens transmembrane protein 165 (TMEM165), transcript variant 1, mRNA [NM_018475]
A_23_P88703	TP53BP1	9.43525e-07	2.22851	1.00511	2.23989	Homo sapiens tumor protein p53 binding protein 1 (TP53BP1), transcript variant 3, mRNA [NM_005657]
A_23_P159839	C1GALT1C1	2.46827e-06	2.2277	1.02639	2.28649	Homo sapiens C1GALT1-specific chaperone 1 (C1GALT1C1), transcript variant 1, mRNA [NM_152692]
A_23_P68155	IFIH1	3.50424e-06	2.22664	1.10385	2.45787	Homo sapiens interferon induced with helicase C domain 1 (IFIH1), mRNA [NM_022168]
A_23_P160742	GLMN	0.0010636	2.22489	1.15097	2.56078	Homo sapiens glomulin, FKBP associated protein (GLMN), mRNA [NM_053274]
A_24_P372123	METTL2B	0.000167411	2.22484	1.12003	2.49189	Homo sapiens methyltransferase like 2B (METTL2B), mRNA [NM_018396]
A_23_P129458	SDR42E1	0.0011951	2.22445	-1.07264	2.0738	Homo sapiens short chain dehydrogenase/reductase family 42E, member 1 (SDR42E1), mRNA [NM_145168]
A_24_P96762	TRNAU1AP	4.09653e-07	2.22397	-1.03644	2.14579	Homo sapiens tRNA selenocysteine 1 associated protein 1 (TRNAU1AP), transcript variant 1, mRNA [NM_017846]
A_24_P916141	DCAF7	5.03924e-06	2.22195	1.05993	2.3551	Homo sapiens DDB1 and CUL4 associated factor 7 (DCAF7), transcript variant 1, mRNA [NM_005828]
A_23_P56865	DDX18	8.55361e-06	2.22062	1.0984	2.43913	Homo sapiens DEAD (Asp-Glu-Ala-Asp) box polypeptide 18 (DDX18), mRNA [NM_006773]
A_24_P69274	MANEA	0.0275071	2.22056	-1.02861	2.15881	Homo sapiens mannosidase, endo-alpha (MANEA), mRNA [NM_024641]
A_23_P216970	TRAF1	0.00304268	2.22018	1.28418	2.85112	Homo sapiens TNF receptor-associated factor 1 (TRAF1), transcript variant 1, mRNA [NM_005658]
A_24_P414952	TMEM168	0.00126069	2.21937	-1.10485	2.00875	Homo sapiens transmembrane protein 168 (TMEM168), mRNA [NM_022484]
A_32_P123990	PDCD2	0.000600179	2.21826	1.02437	2.27232	Homo sapiens programmed cell death 2 (PDCD2), transcript variant 1, mRNA [NM_002598]
A_32_P208733	UTP23	2.32485e-06	2.21714	1.11617	2.4747	Homo sapiens cDNA FLJ30717 fis, clone FCBBF2001672. [AK055279]
A_23_P30024	NFKB1	0.00119745	2.21664	1.07336	2.37926	Homo sapiens nuclear factor of kappa light polypeptide gene enhancer in B-cells 1 (NFKB1), transcript variant 1, mRNA [NM_003998]
A_23_P205265	EIF5	6.83767e-05	2.21659	1.21447	2.69197	Homo sapiens eukaryotic translation initiation factor 5 (EIF5), transcript variant 1, mRNA [NM_001969]
A_23_P69249	ACTL6A	1.21273e-08	2.21642	-1.05542	2.10003	Homo sapiens actin-like 6A (ACTL6A), transcript variant 3, mRNA [NM_178042]
A_23_P25913	DNAL1	0.000205148	2.21464	-1.03041	2.14928	Homo sapiens dynein, axonemal, light chain 1 (DNAL1), transcript variant 1, mRNA [NM_031427]
A_23_P88119	HSPH1	0.00363243	2.21257	-1.08333	2.04238	Homo sapiens heat shock 105kDa/110kDa protein 1 (HSPH1), transcript variant 1, mRNA [NM_006644]
A_32_P182439	POLD3	1.84616e-09	2.21239	-1.0534	2.10024	Homo sapiens polymerase (DNA-directed), delta 3, accessory subunit (POLD3), transcript variant 1, mRNA [NM_006591]
A_23_P65217	TGDS	7.33491e-06	2.21239	1.0327	2.28473	Homo sapiens TDP-glucose 4,6-dehydratase (TGDS), mRNA [NM_014305]
A_23_P258964	IARS	0.000129274	2.21121	1.04678	2.31464	Homo sapiens isoleucyl-tRNA synthetase (IARS), transcript variant 2, mRNA [NM_013417]
A_24_P235870	RNF121	0.00336364	2.21042	-1.01251	2.18312	Homo sapiens ring finger protein 121 (RNF121), transcript variant 1, mRNA [NM_018320]
A_23_P141194	ICT1	3.98901e-07	2.2084	1.04854	2.31559	Homo sapiens immature colon carcinoma transcript 1 (ICT1), mRNA [NM_001545]
A_24_P301186	WDR89	0.0189365	2.20713	1.15166	2.54188	Homo sapiens WD repeat domain 89 (WDR89), transcript variant 1, mRNA [NM_001008726]
A_24_P466374	EYA3	5.01438e-08	2.20671	1.09068	2.40682	Homo sapiens eyes absent homolog 3 (Drosophila) (EYA3), transcript variant 1, mRNA [NM_001990]
A_23_P38482	PHF23	2.25084e-06	2.20577	-1.04402	2.11276	Homo sapiens PHD finger protein 23 (PHF23), transcript variant 1, mRNA [NM_024297]
A_23_P304054	ZCCHC2	0.00491577	2.20573	1.2383	2.73135	zinc finger, CCHC domain containing 2 [Source:HGNC Symbol;Acc:22916] [ENST00000585873]
A_23_P82488	ZNF800	0.0350326	2.20568	1.18814	2.62067	PREDICTED: Homo sapiens zinc finger protein 800 (ZNF800), transcript variant X1, mRNA [XM_005250179]
A_24_P383440	TMEM41B	1.52416e-08	2.20556	1.09132	2.40697	Homo sapiens transmembrane protein 41B (TMEM41B), transcript variant 1, mRNA [NM_015012]
A_23_P128396	RNF34	2.34994e-10	2.20206	1.17275	2.58247	Homo sapiens ring finger protein 34, E3 ubiquitin protein ligase (RNF34), transcript variant 1, mRNA [NM_194271]
A_23_P210081	OSGEPL1	0.0497187	2.20168	-1.04007	2.11687	Homo sapiens O-sialoglycoprotein endopeptidase-like 1 (OSGEPL1), mRNA [NM_022353]
A_23_P98565	MS4A14	0.00422786	2.20157	-1.04836	2.10001	Homo sapiens membrane-spanning 4-domains, subfamily A, member 14 (MS4A14), transcript variant 1, mRNA [NM_032597]
A_23_P24997	CDK4	7.73327e-05	2.20114	1.09297	2.40579	Homo sapiens cyclin-dependent kinase 4 (CDK4), mRNA [NM_000075]
A_24_P255516	MIA3	6.53426e-05	2.20095	-1.02685	2.1434	Homo sapiens melanoma inhibitory activity family, member 3 (MIA3), mRNA [NM_198551]
A_23_P157022	ZNF786	2.29969e-10	2.20071	1.02175	2.24859	Homo sapiens zinc finger protein 786 (ZNF786), mRNA [NM_152411]
A_24_P926025	LOC101060589	0.00119379	2.19995	1.17645	2.58813	PREDICTED: Homo sapiens serine/threonine-protein kinase SMG1-like (LOC101060589), mRNA [XM_003960630]
A_23_P65558	MGAT2	5.48049e-06	2.1967	0.998862	2.1942	Homo sapiens mannosyl (alpha-1,6-)-glycoprotein beta-1,2-N-acetylglucosaminyltransferase (MGAT2), mRNA [NM_002408]
A_23_P81399	SQSTM1	4.69991e-06	2.19502	1.12895	2.47808	Homo sapiens sequestosome 1 (SQSTM1), transcript variant 1, mRNA [NM_003900]
A_23_P85990	SIKE1	0.00957248	2.1935	1.1157	2.44729	Homo sapiens suppressor of IKBKE 1 (SIKE1), transcript variant 2, mRNA [NM_025073]
A_23_P202602	SEC23IP	9.18332e-10	2.19311	1.00226	2.19807	Homo sapiens SEC23 interacting protein (SEC23IP), transcript variant 1, mRNA [NM_007190]
A_24_P783122	IL10RB-AS1	0.00591557	2.19042	-1.08858	2.01217	Homo sapiens IL10RB antisense RNA 1 (head to head) (IL10RB-AS1), long non-coding RNA [NR_038974]
A_23_P430852	ZNF33A	0.00927092	2.1888	1.0572	2.314	Homo sapiens cDNA: FLJ23404 fis, clone HEP18862. [AK027057]
A_32_P177953	GCLM	0.0277032	2.18588	-1.00715	2.17037	glutamate-cysteine ligase, modifier subunit [Source:HGNC Symbol;Acc:4312] [ENST00000370238]
A_23_P374315	LACC1	0.000239951	2.1852	1.08251	2.36549	Homo sapiens laccase (multicopper oxidoreductase) domain containing 1 (LACC1), transcript variant 2, mRNA [NM_153218]
A_24_P43391	TMEM165	3.56855e-06	2.18434	1.20947	2.64189	Homo sapiens transmembrane protein 165 (TMEM165), transcript variant 1, mRNA [NM_018475]
A_24_P15586	THAP5	0.0131026	2.18324	1.13854	2.48571	Homo sapiens THAP domain containing 5 (THAP5), transcript variant 2, mRNA [NM_182529]
A_23_P122197	CCNB1	0.000269508	2.18281	-1.06922	2.04149	Homo sapiens cyclin B1 (CCNB1), mRNA [NM_031966]
A_23_P3424	RPP25	0.0212045	2.18097	-1.05816	2.06109	Homo sapiens ribonuclease P/MRP 25kDa subunit (RPP25), mRNA [NM_017793]
A_23_P154894	CSTB	0.000166432	2.17945	1.20085	2.61719	Homo sapiens cystatin B (stefin B) (CSTB), mRNA [NM_000100]
A_23_P341537	SETDB2	0.0001516	2.17847	1.00577	2.19104	Homo sapiens SET domain, bifurcated 2 (SETDB2), transcript variant 1, mRNA [NM_031915]
A_23_P154006	YIPF4	0.00895555	2.17624	1.13009	2.45935	Yip1 domain family, member 4 [Source:HGNC Symbol;Acc:28145] [ENST00000238831]
A_23_P140035	WBP4	3.9757e-05	2.17329	-1.05552	2.05898	Homo sapiens WW domain binding protein 4 (WBP4), mRNA [NM_007187]
A_23_P85726	METTL18	1.01107e-05	2.17327	-1.02327	2.12384	Homo sapiens methyltransferase like 18 (METTL18), mRNA [NM_033418]
A_32_P95067	AK4	0.0297146	2.17287	1.05338	2.28885	Homo sapiens adenylate kinase 4 (AK4), transcript variant 1, mRNA [NM_001005353]
A_32_P160039	FAM86FP	9.83005e-05	2.17263	-1.00816	2.15505	Homo sapiens family with sequence similarity 86, member F, pseudogene (FAM86FP), non-coding RNA [NR_024254]
A_23_P206454	CENPBD1	0.000108891	2.172	1.09557	2.37959	Homo sapiens CENPB DNA-binding domains containing 1 (CENPBD1), mRNA [NM_145039]
A_23_P92012	TSEN2	1.5746e-05	2.17191	-1.08205	2.00722	Homo sapiens TSEN2 tRNA splicing endonuclease subunit (TSEN2), transcript variant 1, mRNA [NM_025265]
A_24_P181506	ZNF646	2.26069e-06	2.17073	1.00362	2.17859	Homo sapiens zinc finger protein 646 (ZNF646), mRNA [NM_014699]
A_23_P116114	PDE3B	0.0475654	2.16683	1.08466	2.35027	Homo sapiens phosphodiesterase 3B, cGMP-inhibited (PDE3B), mRNA [NM_000922]
A_23_P333498	EEPD1	0.0165351	2.16667	1.87312	4.05843	Homo sapiens endonuclease/exonuclease/phosphatase family domain containing 1 (EEPD1), mRNA [NM_030636]
A_23_P63459	COA6	0.000179756	2.16542	1.06959	2.31611	Homo sapiens cytochrome c oxidase assembly factor 6 homolog (S. cerevisiae) (COA6), transcript variant 1, mRNA [NM_001012985]
A_23_P434040	LOC554206	0.000815555	2.16504	1.36971	2.96547	Homo sapiens leucine carboxyl methyltransferase 1 pseudogene (LOC554206), non-coding RNA [NR_038379]
A_23_P209740	PSMD1	2.41921e-09	2.16443	1.01557	2.19813	Homo sapiens proteasome (prosome, macropain) 26S subunit, non-ATPase, 1 (PSMD1), transcript variant 1, mRNA [NM_002807]
A_24_P933838	UBAP2L	0.000123434	2.16394	1.10084	2.38215	ubiquitin associated protein 2-like [Source:HGNC Symbol;Acc:29877] [ENST00000493867]
A_32_P114246	USP47	2.38783e-09	2.16391	1.35208	2.92579	Homo sapiens ubiquitin specific peptidase 47 (USP47), transcript variant 2, mRNA [NM_017944]
A_23_P155185	ATP13A3	0.00015361	2.16287	1.21121	2.6197	Homo sapiens ATPase type 13A3 (ATP13A3), mRNA [NM_024524]
A_23_P98382	TIMM8B	9.56355e-07	2.16076	-1.01208	2.13497	Homo sapiens translocase of inner mitochondrial membrane 8 homolog B (yeast) (TIMM8B), transcript variant 1, mRNA [NM_012459]
A_23_P163047	WDR89	6.94822e-07	2.16035	-1.06413	2.03015	Homo sapiens WD repeat domain 89 (WDR89), transcript variant 1, mRNA [NM_001008726]
A_24_P801825	LOC100507316	0.0394979	2.15858	1.07374	2.31775	PREDICTED: Homo sapiens uncharacterized LOC100507316 (LOC100507316), transcript variant 2, misc_RNA [XR_171757]
A_24_P677734	OIP5-AS1	3.36283e-06	2.15827	1.02508	2.2124	OIP5 antisense RNA 1 [Source:HGNC Symbol;Acc:43563] [ENST00000500949]
A_23_P17219	CRIPT	2.70639e-07	2.15815	1.07126	2.31194	Homo sapiens cysteine-rich PDZ-binding protein (CRIPT), mRNA [NM_014171]
A_23_P29924	TMEM128	4.68539e-06	2.15192	-1.04955	2.05032	Homo sapiens transmembrane protein 128 (TMEM128), mRNA [NM_032927]
A_32_P197561	EBF1	0.0406296	2.1508	-1.02019	2.10823	Homo sapiens early B-cell factor 1 (EBF1), mRNA [NM_024007]
A_23_P341275	POP1	3.82514e-05	2.14827	-1.03802	2.06958	Homo sapiens processing of precursor 1, ribonuclease P/MRP subunit (S. cerevisiae) (POP1), transcript variant 3, mRNA [NM_015029]
A_23_P154457	NOL10	0.0320078	2.14807	1.1705	2.51431	Homo sapiens nucleolar protein 10 (NOL10), transcript variant 1, mRNA [NM_024894]
A_23_P143446	MRPL39	2.75231e-08	2.14626	1.09185	2.34339	Homo sapiens mitochondrial ribosomal protein L39 (MRPL39), transcript variant 1, mRNA [NM_017446]
A_24_P99838	ZNF223	8.76128e-06	2.14618	1.05148	2.25667	Homo sapiens zinc finger protein 223 (ZNF223), mRNA [NM_013361]
A_23_P200186	PRPF38A	2.19616e-09	2.14435	1.11336	2.38744	Homo sapiens pre-mRNA processing factor 38A (PRPF38A), mRNA [NM_032864]
A_23_P75071	KIF20B	0.020403	2.14383	-1.06549	2.01205	Homo sapiens kinesin family member 20B (KIF20B), transcript variant 2, mRNA [NM_016195]
A_23_P14975	ENKD1	6.23702e-06	2.14204	1.00299	2.14845	Homo sapiens enkurin domain containing 1 (ENKD1), mRNA [NM_032140]
A_32_P125496	NHLRC2	0.0260279	2.14046	-1.04852	2.04141	Homo sapiens NHL repeat containing 2 (NHLRC2), mRNA [NM_198514]
A_23_P145	HMGCL	1.33861e-05	2.13951	1.00405	2.14818	Homo sapiens 3-hydroxymethyl-3-methylglutaryl-CoA lyase (HMGCL), transcript variant 1, mRNA [NM_000191]
A_23_P39154	ZNF345	0.000747285	2.13873	1.00104	2.14095	Homo sapiens zinc finger protein 345 (ZNF345), transcript variant 1, mRNA [NM_003419]
A_23_P169050	MRPS28	6.11306e-07	2.13755	-1.0285	2.07831	Homo sapiens mitochondrial ribosomal protein S28 (MRPS28), mRNA [NM_014018]
A_23_P116999	GPN3	0.000110915	2.13623	1.05543	2.25463	Homo sapiens GPN-loop GTPase 3 (GPN3), transcript variant 1, mRNA [NM_016301]
A_23_P53788	MTIF3	3.07906e-09	2.13488	1.02699	2.19251	Homo sapiens mitochondrial translational initiation factor 3 (MTIF3), transcript variant 2, mRNA [NM_152912]
A_23_P408108	MTERF	0.00247195	2.13364	1.08719	2.31968	Homo sapiens mitochondrial transcription termination factor (MTERF), mRNA [NM_006980]
A_32_P67544	OIP5-AS1	3.60506e-07	2.13348	1.00211	2.13798	OIP5 antisense RNA 1 [Source:HGNC Symbol;Acc:43563] [ENST00000500949]
A_23_P100455	MTHFSD	0.000974939	2.13348	1.19228	2.54371	Homo sapiens methenyltetrahydrofolate synthetase domain containing (MTHFSD), transcript variant 3, mRNA [NM_022764]
A_32_P88946	LOC283588	0.0300526	2.13334	1.23555	2.63584	Homo sapiens cDNA FLJ37957 fis, clone CTONG2009529. [AK095276]
A_24_P807883	PAPOLG	3.32589e-05	2.1325	1.18748	2.5323	Homo sapiens poly(A) polymerase gamma (PAPOLG), mRNA [NM_022894]
A_24_P943949	LRRC8B	0.0446246	2.13032	-1.06246	2.00509	Homo sapiens leucine rich repeat containing 8 family, member B (LRRC8B), transcript variant 1, mRNA [NM_015350]
A_23_P21734	AK6	7.71795e-07	2.12942	1.06674	2.27153	Homo sapiens adenylate kinase 6 (AK6), transcript variant 3, mRNA [NM_001015891]
A_23_P157593	CHRNA6	0.00148051	2.12939	1.06026	2.25771	Homo sapiens cholinergic receptor, nicotinic, alpha 6 (neuronal) (CHRNA6), transcript variant 1, mRNA [NM_004198]
A_23_P340318	C11orf31	3.4723e-07	2.12894	0.999393	2.12765	Homo sapiens chromosome 11 open reading frame 31 (C11orf31), mRNA [NM_170746]
A_24_P743869	BBIP1	0.00548224	2.12736	1.10462	2.34993	Homo sapiens BBSome interacting protein 1 (BBIP1), transcript variant 1, mRNA [NM_001195304]
A_23_P99917	WDR73	1.60499e-08	2.1271	1.03292	2.19713	Homo sapiens WD repeat domain 73 (WDR73), mRNA [NM_032856]
A_24_P603224	SF3A3	9.95209e-09	2.12088	1.04729	2.22116	Homo sapiens splicing factor 3a, subunit 3, 60kDa (SF3A3), mRNA [NM_006802]
A_24_P322444	NUP62	8.53938e-09	2.12085	1.12739	2.39102	Homo sapiens nucleoporin 62kDa (NUP62), transcript variant 1, mRNA [NM_153719]
A_23_P101476	ZNF442	0.00151873	2.1201	1.58778	3.36625	Homo sapiens zinc finger protein 442 (ZNF442), mRNA [NM_030824]
A_23_P390044	MAFG	1.11258e-05	2.11969	1.11244	2.35803	Homo sapiens v-maf avian musculoaponeurotic fibrosarcoma oncogene homolog G (MAFG), transcript variant 1, mRNA [NM_002359]
A_23_P50217	ZNF671	2.91715e-06	2.11929	1.14932	2.43574	Homo sapiens zinc finger protein 671 (ZNF671), mRNA [NM_024833]
A_23_P111132	HSPA1A	0.0410338	2.11772	1.22378	2.59161	Homo sapiens heat shock 70kDa protein 1A (HSPA1A), mRNA [NM_005345]
A_32_P41924	KCNQ1OT1	0.00759286	2.11632	1.05861	2.24037	Homo sapiens KCNQ1 opposite strand/antisense transcript 1 (non-protein coding) (KCNQ1OT1), long non-coding RNA [NR_002728]
A_23_P36183	GTF2H1	3.7191e-07	2.11561	1.05045	2.22235	Homo sapiens general transcription factor IIH, polypeptide 1, 62kDa (GTF2H1), transcript variant 1, mRNA [NM_005316]
A_23_P96556	GK	0.00257587	2.11549	1.45462	3.07723	Homo sapiens glycerol kinase (GK), transcript variant 1, mRNA [NM_203391]
A_24_P316019	LOC101059918	0.00111169	2.11409	-1.00718	2.09901	Homo sapiens golgin subfamily A member 8R-like (LOC101059918), mRNA [NM_001282484]
A_32_P198303	DNAJC24	0.000214009	2.11192	1.00358	2.11949	Homo sapiens DnaJ (Hsp40) homolog, subfamily C, member 24 (DNAJC24), mRNA [NM_181706]
A_23_P414964	ZNF584	5.01895e-06	2.11045	-1.04024	2.02882	Homo sapiens zinc finger protein 584 (ZNF584), mRNA [NM_173548]
A_23_P357929	SLC35D1	0.0457899	2.10978	-1.04778	2.01357	Homo sapiens solute carrier family 35 (UDP-GlcA/UDP-GalNAc transporter), member D1 (SLC35D1), mRNA [NM_015139]
A_32_P163858	SCD	0.00428441	2.10952	1.4273	3.01091	Homo sapiens stearoyl-CoA desaturase (delta-9-desaturase) (SCD), mRNA [NM_005063]
A_24_P4705	PPME1	0.0343661	2.10908	1.37887	2.90816	Homo sapiens protein phosphatase methylesterase 1 (PPME1), transcript variant 1, mRNA [NM_016147]
A_24_P70117	DTWD1	0.0028918	2.1064	1.07111	2.25618	Homo sapiens DTW domain containing 1 (DTWD1), transcript variant 1, mRNA [NM_020234]
A_24_P342127	KLHDC10	0.00370598	2.10411	1.22154	2.57025	Homo sapiens kelch domain containing 10 (KLHDC10), mRNA [NM_014997]
A_23_P215461	LIMK1	0.0495153	2.10218	1.069	2.24723	Homo sapiens LIM domain kinase 1 (LIMK1), transcript variant 1, mRNA [NM_002314]
A_23_P14636	MFAP1	8.28806e-09	2.1002	1.21434	2.55036	Homo sapiens microfibrillar-associated protein 1 (MFAP1), mRNA [NM_005926]
A_32_P209641	KIAA0232	0.0207874	2.09976	1.1	2.30974	Homo sapiens KIAA0232 (KIAA0232), transcript variant 1, mRNA [NM_014743]
A_23_P202408	HERC4	0.0213788	2.09857	1.05718	2.21857	Homo sapiens HECT and RLD domain containing E3 ubiquitin protein ligase 4 (HERC4), transcript variant 3, mRNA [NM_001278185]
A_24_P279520	DHRS7B	6.64712e-07	2.09837	1.13826	2.38849	Homo sapiens dehydrogenase/reductase (SDR family) member 7B (DHRS7B), mRNA [NM_015510]
A_23_P99927	PTPLAD1	2.5284e-06	2.09635	-1.00545	2.085	Homo sapiens protein tyrosine phosphatase-like A domain containing 1 (PTPLAD1), mRNA [NM_016395]
A_24_P239140	GART	0.0486718	2.08908	1.02379	2.13877	Homo sapiens phosphoribosylglycinamide formyltransferase, phosphoribosylglycinamide synthetase, phosphoribosylaminoimidazole synthetase (GART), transcript variant 1, mRNA [NM_000819]
A_32_P226700	CCDC127	0.000987694	2.08606	1.03069	2.15008	coiled-coil domain containing 127 [Source:HGNC Symbol;Acc:30520] [ENST00000296824]
A_23_P156156	ZCCHC9	5.35663e-07	2.08428	-1.01925	2.04493	Homo sapiens zinc finger, CCHC domain containing 9 (ZCCHC9), transcript variant 1, mRNA [NM_032280]
A_23_P118544	CLTC	2.03307e-07	2.08341	1.27257	2.65129	Homo sapiens clathrin, heavy chain (Hc) (CLTC), mRNA [NM_004859]
A_23_P31536	SSBP1	2.08938e-07	2.0771	-1.0058	2.06512	Homo sapiens single-stranded DNA binding protein 1, mitochondrial (SSBP1), transcript variant 5, mRNA [NM_003143]
A_23_P204304	PTPRO	0.0320231	2.07694	1.00043	2.07782	Homo sapiens protein tyrosine phosphatase, receptor type, O (PTPRO), transcript variant 1, mRNA [NM_030667]
A_23_P204801	SLC41A2	0.0189365	2.07539	1.12565	2.33617	Homo sapiens solute carrier family 41 (magnesium transporter), member 2 (SLC41A2), mRNA [NM_032148]
A_23_P129322	IVD	0.0290187	2.07497	1.10433	2.29146	Homo sapiens isovaleryl-CoA dehydrogenase (IVD), transcript variant 1, mRNA [NM_002225]
A_24_P823381	ZKSCAN3	0.00896052	2.07425	1.05351	2.18524	Homo sapiens zinc finger with KRAB and SCAN domains 3 (ZKSCAN3), transcript variant 1, mRNA [NM_001242894]
A_23_P70991	AIMP2	1.86278e-05	2.07326	1.08345	2.24627	Homo sapiens aminoacyl tRNA synthetase complex-interacting multifunctional protein 2 (AIMP2), mRNA [NM_006303]
A_24_P563545	SLC30A7	5.52658e-07	2.07285	1.09862	2.27728	Homo sapiens solute carrier family 30 (zinc transporter), member 7 (SLC30A7), transcript variant 1, mRNA [NM_133496]
A_24_P161018	PARP14	0.0117876	2.07192	1.0468	2.16889	Homo sapiens poly (ADP-ribose) polymerase family, member 14 (PARP14), mRNA [NM_017554]
A_24_P230808	BTBD7	0.000166432	2.07141	1.10801	2.29513	Homo sapiens BTB (POZ) domain containing 7 (BTBD7), transcript variant 1, mRNA [NM_001002860]
A_23_P326739	SUV420H1	0.000612078	2.07055	1.05316	2.18061	Homo sapiens suppressor of variegation 4-20 homolog 1 (Drosophila) (SUV420H1), transcript variant 1, mRNA [NM_017635]
A_24_P357572	ANKRD42	0.0242325	2.07054	1.18819	2.46018	Homo sapiens ankyrin repeat domain 42 (ANKRD42), mRNA [NM_182603]
A_23_P102420	CCT4	0.000128517	2.06954	1.06755	2.20934	Homo sapiens chaperonin containing TCP1, subunit 4 (delta) (CCT4), transcript variant 1, mRNA [NM_006430]
A_24_P342023	RABL2A	0.00564643	2.06839	1.39764	2.89086	PREDICTED: Homo sapiens RAB, member of RAS oncogene family-like 2A (RABL2A), transcript variant X14, mRNA [XM_005263582]
A_24_P179504	WDR66	0.0140372	2.06261	1.32036	2.72339	Homo sapiens WD repeat domain 66 (WDR66), transcript variant 1, mRNA [NM_144668]
A_24_P184769	WDR20	4.53498e-06	2.06115	1.17029	2.41214	Homo sapiens WD repeat domain 20 (WDR20), transcript variant 1, mRNA [NM_181291]
A_23_P69988	RARS	2.32523e-07	2.05911	-1.00649	2.04583	Homo sapiens arginyl-tRNA synthetase (RARS), mRNA [NM_002887]
A_23_P5464	RQCD1	1.74012e-06	2.0589	1.18535	2.44052	Homo sapiens RCD1 required for cell differentiation1 homolog (S. pombe) (RQCD1), transcript variant 1, mRNA [NM_001271634]
A_24_P167614	INTS6	4.22232e-05	2.05843	1.30742	2.69124	Homo sapiens integrator complex subunit 6 (INTS6), transcript variant 1, mRNA [NM_012141]
A_23_P21376	MAGI2	0.00445104	2.05798	1.57492	3.24114	Homo sapiens membrane associated guanylate kinase, WW and PDZ domain containing 2 (MAGI2), mRNA [NM_012301]
A_24_P243347	MAT2B	6.52698e-09	2.05743	1.36793	2.81442	Homo sapiens methionine adenosyltransferase II, beta (MAT2B), transcript variant 2, mRNA [NM_182796]
A_23_P313728	FAM98A	0.000674681	2.05735	1.24735	2.56623	Homo sapiens family with sequence similarity 98, member A (FAM98A), mRNA [NM_015475]
A_23_P98763	LRTOMT	0.0159093	2.05323	1.04408	2.14374	Homo sapiens leucine rich transmembrane and O-methyltransferase domain containing (LRTOMT), transcript variant 1, mRNA [NM_145309]
A_23_P142714	SLC25A12	6.87881e-05	2.05318	1.0373	2.12975	Homo sapiens solute carrier family 25 (aspartate/glutamate carrier), member 12 (SLC25A12), transcript variant 1, mRNA [NM_003705]
A_23_P259094	ZSCAN16	1.02488e-08	2.05283	-1.00409	2.04447	Homo sapiens zinc finger and SCAN domain containing 16 (ZSCAN16), mRNA [NM_025231]
A_23_P402437	COG2	0.00035403	2.05276	1.16443	2.39029	component of oligomeric golgi complex 2 [Source:HGNC Symbol;Acc:6546] [ENST00000494371]
A_23_P1292	ERCC6	7.12133e-05	2.05125	1.05702	2.16821	Homo sapiens excision repair cross-complementing rodent repair deficiency, complementation group 6 (ERCC6), mRNA [NM_000124]
A_24_P12932	MRPS16	1.79646e-06	2.05109	1.01717	2.08631	Homo sapiens mitochondrial ribosomal protein S16 (MRPS16), mRNA [NM_016065]
A_23_P90223	ZNF585B	1.61737e-05	2.04765	1.09959	2.25157	Homo sapiens zinc finger protein 585B (ZNF585B), mRNA [NM_152279]
A_24_P365469	B4GALT5	0.012135	2.04727	1.23955	2.53769	Homo sapiens UDP-Gal:betaGlcNAc beta 1,4- galactosyltransferase, polypeptide 5 (B4GALT5), mRNA [NM_004776]
A_23_P31135	ACAT2	1.79646e-06	2.04684	1.08068	2.21198	Homo sapiens acetyl-CoA acetyltransferase 2 (ACAT2), mRNA [NM_005891]
A_24_P192840	UEVLD	0.00016107	2.04636	1.19445	2.44427	UEV and lactate/malate dehyrogenase domains [Source:HGNC Symbol;Acc:30866] [ENST00000396197]
A_23_P94840	DYNLRB2	0.0322595	2.04528	0.999302	2.04386	Homo sapiens dynein, light chain, roadblock-type 2 (DYNLRB2), mRNA [NM_130897]
A_23_P218784	DDX17	0.000933278	2.04471	1.23119	2.51744	Homo sapiens DEAD (Asp-Glu-Ala-Asp) box helicase 17 (DDX17), transcript variant 1, mRNA [NM_006386]
A_23_P386411	PPID	1.68168e-05	2.04372	1.00347	2.05082	Homo sapiens peptidylprolyl isomerase D (PPID), mRNA [NM_005038]
A_23_P37727	CX3CL1	0.0157262	2.04368	1.17927	2.41006	Homo sapiens chemokine (C-X3-C motif) ligand 1 (CX3CL1), mRNA [NM_002996]
A_23_P27947	PDCD2L	2.1154e-05	2.0421	1.21189	2.4748	Homo sapiens programmed cell death 2-like (PDCD2L), mRNA [NM_032346]
A_24_P926875	PRO0471	0.00176208	2.03818	1.3906	2.8343	Homo sapiens PRO0471 mRNA, complete cds. [AF111846]
A_32_P64716	DNAJC3-AS1	0.02848	2.03804	1.50468	3.06661	DNAJC3 antisense RNA 1 (head to head) [Source:HGNC Symbol;Acc:39808] [ENST00000499499]
A_23_P138465	NOLC1	7.75727e-05	2.03791	1.05105	2.14193	Homo sapiens nucleolar and coiled-body phosphoprotein 1 (NOLC1), transcript variant 2, mRNA [NM_004741]
A_23_P15123	UBFD1	3.09806e-05	2.03422	1.15544	2.35042	Homo sapiens ubiquitin family domain containing 1 (UBFD1), mRNA [NM_019116]
A_23_P380815	KIAA1279	0.00115487	2.03407	1.2113	2.46387	Homo sapiens KIAA1279 (KIAA1279), mRNA [NM_015634]
A_23_P111126	HCP5	8.69277e-06	2.03244	1.13561	2.30807	Homo Sapiens P5-1 mRNA, complete cds. [L06175]
A_24_P830025	FNTA	6.03087e-06	2.03202	-1.01586	2.0003	farnesyltransferase, CAAX box, alpha [Source:HGNC Symbol;Acc:3782] [ENST00000525099]
A_23_P133868	ZKSCAN4	2.27456e-06	2.03075	1.04626	2.12469	Homo sapiens zinc finger with KRAB and SCAN domains 4 (ZKSCAN4), mRNA [NM_019110]
A_23_P74663	TAF1A	3.10074e-05	2.0305	-1.01033	2.00975	Homo sapiens TATA box binding protein (TBP)-associated factor, RNA polymerase I, A, 48kDa (TAF1A), transcript variant 1, mRNA [NM_005681]
A_23_P11543	FUCA1	0.00473394	2.02663	1.27344	2.5808	Homo sapiens fucosidase, alpha-L- 1, tissue (FUCA1), mRNA [NM_000147]
A_23_P411833	WDR90	0.000227257	2.02524	0.996955	2.01907	Homo sapiens WD repeat domain 90 (WDR90), mRNA [NM_145294]
A_32_P203430	ZNF30	0.00469187	2.02419	1.02408	2.07294	Homo sapiens zinc finger protein 30 (ZNF30), transcript variant 3, mRNA [NM_194325]
A_23_P167067	UGDH	0.0107694	2.02328	1.02689	2.07769	Homo sapiens UDP-glucose 6-dehydrogenase (UGDH), transcript variant 1, mRNA [NM_003359]
A_23_P403588	USP47	2.59405e-07	2.02293	1.52482	3.08461	Homo sapiens ubiquitin specific peptidase 47 (USP47), transcript variant 2, mRNA [NM_017944]
A_23_P90542	ZNF540	0.00215188	2.0207	-1.00882	2.00303	Homo sapiens zinc finger protein 540 (ZNF540), transcript variant 2, mRNA [NM_152606]
A_24_P20200	PLEKHB2	4.61098e-05	2.02049	1.50767	3.04623	Homo sapiens pleckstrin homology domain containing, family B (evectins) member 2 (PLEKHB2), transcript variant 8, mRNA [NM_001267066]
A_23_P45970	C1orf109	1.84561e-05	2.02011	1.05006	2.12124	Homo sapiens chromosome 1 open reading frame 109 (C1orf109), mRNA [NM_017850]
A_23_P211748	GTF2E1	8.30012e-09	2.01931	-1.00946	2.00038	Homo sapiens general transcription factor IIE, polypeptide 1, alpha 56kDa (GTF2E1), mRNA [NM_005513]
A_23_P53530	MTERFD3	0.0174784	2.01853	1.14539	2.312	Homo sapiens MTERF domain containing 3 (MTERFD3), transcript variant 1, mRNA [NM_001033050]
A_23_P39616	ORC2	1.80063e-06	2.01727	1.04289	2.10378	Homo sapiens origin recognition complex, subunit 2 (ORC2), transcript variant 1, mRNA [NM_006190]
A_23_P74380	WARS2	4.81032e-06	2.01685	1.00072	2.0183	Homo sapiens tryptophanyl tRNA synthetase 2, mitochondrial (WARS2), transcript variant 2, mRNA [NM_201263]
A_23_P79962	MKKS	1.53826e-07	2.01618	1.02961	2.07587	Homo sapiens McKusick-Kaufman syndrome (MKKS), transcript variant 2, mRNA [NM_170784]
A_24_P28524	DBT	0.0212126	2.01602	1.57696	3.1792	Homo sapiens dihydrolipoamide branched chain transacylase E2 (DBT), mRNA [NM_001918]
A_32_P169679	LCORL	0.0483478	2.01395	1.16771	2.35172	Homo sapiens mRNA; cDNA DKFZp434K087 (from clone DKFZp434K087). [AL133031]
A_24_P67784	RIMBP3	0.00462882	2.01391	1.00856	2.03114	Homo sapiens RIMS binding protein 3 (RIMBP3), mRNA [NM_015672]
A_23_P31116	ACOT13	1.69295e-05	2.01358	1.07855	2.17173	Homo sapiens acyl-CoA thioesterase 13 (ACOT13), transcript variant 1, mRNA [NM_018473]
A_23_P139312	DHFRL1	0.0123524	2.01343	1.3233	2.66438	Homo sapiens dihydrofolate reductase-like 1 (DHFRL1), transcript variant 2, mRNA [NM_176815]
A_23_P95599	ERVK13-1	4.99251e-05	2.01307	1.17328	2.3619	Homo sapiens endogenous retrovirus group K13, member 1 (ERVK13-1), long non-coding RNA [NR_040023]
A_24_P62860	STAM2	0.023339	2.01306	1.1151	2.24477	Homo sapiens signal transducing adaptor molecule (SH3 domain and ITAM motif) 2 (STAM2), mRNA [NM_005843]
A_32_P221256	MGC70870	0.019639	2.01278	1.23743	2.49068	Homo sapiens C-terminal binding protein 2 pseudogene (MGC70870), non-coding RNA [NR_003682]
A_32_P3556	VPS35	3.68993e-09	2.01196	1.3878	2.7922	Homo sapiens vacuolar protein sorting 35 homolog (S. cerevisiae) (VPS35), mRNA [NM_018206]
A_23_P110643	CDKL3	0.00177538	2.01189	1.04909	2.11065	Homo sapiens cyclin-dependent kinase-like 3 (CDKL3), transcript variant 2, mRNA [NM_016508]
A_23_P200815	LOC100996517	1.53048e-09	2.01031	1.06088	2.1327	PREDICTED: Homo sapiens vesicle-trafficking protein SEC22b-like (LOC100996517), misc_RNA [XR_250931]
A_23_P122563	PFDN6	0.00282232	2.00914	1.16169	2.33401	Homo sapiens prefoldin subunit 6 (PFDN6), transcript variant 2, mRNA [NM_014260]
A_24_P105283	SFPQ	0.0010015	2.00846	1.29721	2.60538	Homo sapiens splicing factor proline/glutamine-rich (SFPQ), mRNA [NM_005066]
A_24_P382001	POLR3K	4.25401e-08	2.00664	1.07941	2.166	Homo sapiens polymerase (RNA) III (DNA directed) polypeptide K, 12.3 kDa (POLR3K), mRNA [NM_016310]
A_24_P81473	GOT1	9.68064e-09	2.00614	1.11448	2.23581	Homo sapiens glutamic-oxaloacetic transaminase 1, soluble (GOT1), mRNA [NM_002079]
A_23_P3784	RSPRY1	0.00971081	2.00477	1.11611	2.23754	ring finger and SPRY domain containing 1 [Source:HGNC Symbol;Acc:29420] [ENST00000537866]
A_23_P33173	GOLGB1	4.46437e-10	2.00469	1.00651	2.01774	H.sapiens giantin mRNA. [X75304]
A_24_P354451	ACOX3	0.0038029	2.00407	1.17701	2.3588	Homo sapiens acyl-CoA oxidase 3, pristanoyl (ACOX3), transcript variant 1, mRNA [NM_003501]
A_24_P88554	PEX11B	3.82961e-07	2.00363	1.01205	2.02778	Homo sapiens peroxisomal biogenesis factor 11 beta (PEX11B), transcript variant 1, mRNA [NM_003846]
A_24_P175909	MARS	1.864e-06	2.00219	1.15062	2.30376	Homo sapiens methionyl-tRNA synthetase (MARS), mRNA [NM_004990]
A_23_P99837	CPSF2	1.37402e-05	2.00194	1.11733	2.23683	Homo sapiens cleavage and polyadenylation specific factor 2, 100kDa (CPSF2), mRNA [NM_017437]
A_23_P106194	FOS	1.71029e-11	-30.8184	-1.18602	-36.5512	Homo sapiens FBJ murine osteosarcoma viral oncogene homolog (FOS), mRNA [NM_005252]
A_23_P110712	DUSP1	1.5579e-14	-27.5923	-1.27051	-35.0564	Homo sapiens dual specificity phosphatase 1 (DUSP1), mRNA [NM_004417]
A_24_P319923	MYLK	3.01465e-06	-25.173	1.26007	-19.9775	Homo sapiens myosin light chain kinase (MYLK), transcript variant 1, mRNA [NM_053025]
A_24_P228550	TUBB1	0.000334301	-24.2755	1.56227	-15.5386	Homo sapiens tubulin, beta 1 class VI (TUBB1), mRNA [NM_030773]
A_23_P42975	PRKAR2B	0.00124935	-21.7172	1.3147	-16.5187	Homo sapiens protein kinase, cAMP-dependent, regulatory, type II, beta (PRKAR2B), mRNA [NM_002736]
A_23_P259071	AREG	7.74e-11	-18.2074	-1.26396	-23.0135	Homo sapiens amphiregulin (AREG), mRNA [NM_001657]
A_23_P429998	FOSB	1.00917e-08	-17.8866	-1.20637	-21.5779	Homo sapiens FBJ murine osteosarcoma viral oncogene homolog B (FOSB), transcript variant 1, mRNA [NM_006732]
A_23_P252306	ID1	3.7436e-09	-17.538	1.3491	-12.9998	Homo sapiens inhibitor of DNA binding 1, dominant negative helix-loop-helix protein (ID1), transcript variant 1, mRNA [NM_002165]
A_23_P152906	ALOX12	0.000127323	-17.4032	1.13478	-15.3362	Homo sapiens arachidonate 12-lipoxygenase (ALOX12), mRNA [NM_000697]
A_23_P152926	GP1BA	6.87286e-06	-15.6631	1.20537	-12.9944	Human platelet glycoprotein Ib alpha chain mRNA, complete cds. [J02940]
A_32_P168342	C6orf25	0.000746995	-15.3386	-1.14892	-17.6228	Homo sapiens chromosome 6 open reading frame 25 (C6orf25), transcript variant 7, mRNA [NM_138277]
A_23_P134347	CPVL	7.38846e-05	-14.9157	-1.09693	-16.3614	Homo sapiens carboxypeptidase, vitellogenic-like (CPVL), transcript variant 2, mRNA [NM_019029]
A_23_P72668	SDPR	0.013114	-13.9121	1.54219	-9.02101	Homo sapiens serum deprivation response (SDPR), mRNA [NM_004657]
A_24_P251534	CTDSPL	0.00014375	-13.1739	1.21477	-10.8447	Homo sapiens CTD (carboxy-terminal domain, RNA polymerase II, polypeptide A) small phosphatase-like (CTDSPL), transcript variant 1, mRNA [NM_001008392]
A_23_P32233	KLF4	2.74482e-08	-12.917	1.18676	-10.8842	Homo sapiens Kruppel-like factor 4 (gut) (KLF4), mRNA [NM_004235]
A_24_P209171	SH3BGRL2	0.00413164	-12.8273	1.33447	-9.61233	Homo sapiens SH3 domain binding glutamic acid-rich protein like 2 (SH3BGRL2), mRNA [NM_031469]
A_23_P112452	GGTA1P	0.00420027	-12.0962	1.33734	-9.04497	Homo sapiens glycoprotein, alpha-galactosyltransferase 1 pseudogene (GGTA1P), transcript variant 1, non-coding RNA [NR_003191]
A_24_P753476	LOC340508	9.53615e-05	-12.0648	1.18365	-10.1929	Homo sapiens growth arrest-specific 2 like 1 pseudogene (LOC340508), non-coding RNA [NR_002942]
A_23_P7642	SPARC	0.0134355	-11.8712	1.28778	-9.2183	Homo sapiens secreted protein, acidic, cysteine-rich (osteonectin) (SPARC), mRNA [NM_003118]
A_23_P212436	CTDSPL	0.00194535	-11.8665	1.0762	-11.0263	Homo sapiens CTD (carboxy-terminal domain, RNA polymerase II, polypeptide A) small phosphatase-like (CTDSPL), transcript variant 1, mRNA [NM_001008392]
A_23_P502710	GAS2L1	4.13365e-05	-11.0526	-1.04243	-11.5216	Homo sapiens growth arrest-specific 2 like 1 (GAS2L1), transcript variant 2, mRNA [NM_152236]
A_23_P43810	LTBP1	0.000277503	-10.8482	1.18816	-9.1302	Homo sapiens latent transforming growth factor beta binding protein 1 (LTBP1), transcript variant 1, mRNA [NM_206943]
A_23_P207507	ABCC3	0.00915795	-10.7997	1.75902	-6.13964	Homo sapiens ATP-binding cassette, sub-family C (CFTR/MRP), member 3 (ABCC3), transcript variant 1, mRNA [NM_003786]
A_23_P314052	TRIM58	0.00362992	-10.7337	1.23767	-8.67256	Homo sapiens tripartite motif containing 58 (TRIM58), mRNA [NM_015431]
A_23_P38519	ITGB3	0.000475245	-10.6636	-1.04444	-11.1374	Homo sapiens integrin, beta 3 (platelet glycoprotein IIIa, antigen CD61) (ITGB3), mRNA [NM_000212]
A_23_P120902	LGALS2	8.43406e-07	-10.5976	-1.10869	-11.7494	Homo sapiens lectin, galactoside-binding, soluble, 2 (LGALS2), mRNA [NM_006498]
A_32_P103558	STON2	7.46555e-05	-10.5489	1.07719	-9.79301	Homo sapiens stonin 2 (STON2), transcript variant 1, mRNA [NM_033104]
A_23_P256244	OXR1	1.0852e-08	-10.1707	1.00488	-10.1214	oxidation resistance 1 [Source:HGNC Symbol;Acc:15822] [ENST00000497705]
A_23_P143817	MYLK	0.000135297	-10.1586	1.01344	-10.0239	Homo sapiens myosin light chain kinase (MYLK), transcript variant 1, mRNA [NM_053025]
A_32_P196142	LOC100130938	0.00535655	-10.0862	1.26101	-7.99848	PREDICTED: Homo sapiens uncharacterized LOC100130938 (LOC100130938), transcript variant X1, misc_RNA [XR_110148]
A_23_P45304	XK	0.000826509	-9.7305	1.0568	-9.20749	Homo sapiens X-linked Kx blood group (McLeod syndrome) (XK), mRNA [NM_021083]
A_32_P140139	F13A1	0.0012556	-9.65702	1.09364	-8.8302	Homo sapiens coagulation factor XIII, A1 polypeptide (F13A1), mRNA [NM_000129]
A_24_P915269	SRGN	7.3144e-05	-9.13976	1.25728	-7.26946	Homo sapiens serglycin, mRNA (cDNA clone IMAGE:4688573). [BC022313]
A_32_P109653	SNCA	0.00630776	-9.11285	1.03966	-8.76519	Homo sapiens synuclein, alpha (non A4 component of amyloid precursor) (SNCA), transcript variant 1, mRNA [NM_000345]
A_23_P137697	SELP	0.000659314	-8.99842	1.41322	-6.3673	Homo sapiens selectin P (granule membrane protein 140kDa, antigen CD62) (SELP), mRNA [NM_003005]
A_23_P111583	CD36	0.00804554	-8.94068	1.37198	-6.51663	Homo sapiens CD36 molecule (thrombospondin receptor) (CD36), transcript variant 2, mRNA [NM_001001547]
A_23_P166633	ITGB5	5.19551e-05	-8.89776	1.05628	-8.42365	Homo sapiens integrin, beta 5 (ITGB5), mRNA [NM_002213]
A_23_P170233	CSTA	0.0142174	-8.79074	1.25762	-6.98999	Homo sapiens cystatin A (stefin A) (CSTA), mRNA [NM_005213]
A_23_P16866	VIL1	0.000402424	-8.72749	1.10581	-7.89239	Homo sapiens villin 1 (VIL1), mRNA [NM_007127]
A_23_P111267	SH3BGRL2	0.00905557	-8.68327	1.14818	-7.56264	Homo sapiens SH3 domain binding glutamic acid-rich protein like 2 (SH3BGRL2), mRNA [NM_031469]
A_23_P209527	VIL1	0.000496568	-8.57636	1.15542	-7.42272	villin 1 [Source:HGNC Symbol;Acc:12690] [ENST00000248444]
A_24_P318656	ITGB3	0.000490158	-8.31236	-1.12187	-9.32535	Homo sapiens integrin, beta 3 (platelet glycoprotein IIIa, antigen CD61) (ITGB3), mRNA [NM_000212]
A_23_P18662	TKTL2	3.50289e-06	-8.29183	-1.14639	-9.50569	Homo sapiens transketolase-like 2 (TKTL2), mRNA [NM_032136]
A_23_P108751	FHL2	0.00314209	-8.28135	1.44779	-5.72	Homo sapiens four and a half LIM domains 2 (FHL2), transcript variant 5, mRNA [NM_001039492]
A_32_P9543	APOBEC3A	0.0170795	-8.28046	1.19666	-6.91964	Homo sapiens apolipoprotein B mRNA editing enzyme, catalytic polypeptide-like 3A (APOBEC3A), transcript variant 1, mRNA [NM_145699]
A_23_P36120	MS4A6A	0.00114709	-8.12111	1.56187	-5.19961	Homo sapiens membrane-spanning 4-domains, subfamily A, member 6A (MS4A6A), transcript variant 2, mRNA [NM_022349]
A_24_P929003	ITGB3	0.00671414	-8.10566	-1.07874	-8.7439	integrin, beta 3 (platelet glycoprotein IIIa, antigen CD61) [Source:HGNC Symbol;Acc:6156] [ENST00000573377]
A_23_P339588	TAGAP	3.13671e-08	-8.08615	-1.0301	-8.32955	Homo sapiens T-cell activation RhoGTPase activating protein (TAGAP), transcript variant 3, mRNA [NM_138810]
A_32_P113935	LNX2	4.02409e-12	-7.86171	1.20917	-6.50172	Homo sapiens ligand of numb-protein X 2 (LNX2), mRNA [NM_153371]
A_23_P133739	HUS1B	9.97233e-08	-7.73107	1.2543	-6.16365	Homo sapiens HUS1 checkpoint homolog b (S. pombe) (HUS1B), mRNA [NM_148959]
A_23_P2414	C12orf39	0.00299455	-7.70126	1.08268	-7.11313	chromosome 12 open reading frame 39 [Source:HGNC Symbol;Acc:28139] [ENST00000256969]
A_23_P365685	LIMS3	0.000606193	-7.69376	1.21768	-6.31838	Homo sapiens LIM and senescent cell antigen-like domains 3 (LIMS3), transcript variant 1, mRNA [NM_033514]
A_24_P241815	JUNB	2.39014e-11	-7.68389	-1.20891	-9.28917	Homo sapiens jun B proto-oncogene (JUNB), mRNA [NM_002229]
A_24_P173823	PBX1	4.93094e-05	-7.63249	-1.18352	-9.0332	Homo sapiens pre-B-cell leukemia homeobox 1 (PBX1), transcript variant 1, mRNA [NM_002585]
A_23_P214627	AIF1	0.000240658	-7.61517	1.00767	-7.55721	Homo sapiens allograft inflammatory factor 1 (AIF1), transcript variant 2, mRNA [NM_004847]
A_24_P925505	CD36	0.00641414	-7.58217	1.62457	-4.6672	CD36=collagen type I/thrombospondin receptor {one exon} [human, mRNA Partial, 369 nt]. [S67044]
A_23_P4821	JUNB	2.95389e-09	-7.327	-1.05623	-7.73899	Homo sapiens jun B proto-oncogene (JUNB), mRNA [NM_002229]
A_23_P501831	FAXDC2	0.00111021	-7.21485	1.0172	-7.09285	Homo sapiens fatty acid hydroxylase domain containing 2 (FAXDC2), mRNA [NM_032385]
A_23_P87879	CD69	8.18111e-06	-7.20705	1.9168	-3.75994	Homo sapiens CD69 molecule (CD69), mRNA [NM_001781]
A_23_P163567	SMPD3	0.0104125	-7.18712	1.60057	-4.49035	Homo sapiens sphingomyelin phosphodiesterase 3, neutral membrane (neutral sphingomyelinase II) (SMPD3), mRNA [NM_018667]
A_23_P369899	TMEM158	0.00470336	-7.1179	1.25289	-5.68117	Homo sapiens transmembrane protein 158 (gene/pseudogene) (TMEM158), mRNA [NM_015444]
A_23_P156327	TGFBI	0.0122693	-7.03959	1.73683	-4.05312	Homo sapiens transforming growth factor, beta-induced, 68kDa (TGFBI), mRNA [NM_000358]
A_23_P6034	TUBB1	0.00810621	-6.94966	1.01434	-6.85141	Homo sapiens tubulin, beta 1 class VI (TUBB1), mRNA [NM_030773]
A_24_P273716	ZBTB24	2.75206e-11	-6.9153	-1.07068	-7.40408	Homo sapiens zinc finger and BTB domain containing 24 (ZBTB24), transcript variant 1, mRNA [NM_014797]
A_24_P64167	PTGS1	0.000188542	-6.89395	-1.03943	-7.16576	Homo sapiens prostaglandin-endoperoxide synthase 1 (prostaglandin G/H synthase and cyclooxygenase) (PTGS1), transcript variant 1, mRNA [NM_000962]
A_23_P30755	PTCRA	0.000406394	-6.86483	-1.02356	-7.02654	Homo sapiens pre T-cell antigen receptor alpha (PTCRA), transcript variant 2, mRNA [NM_138296]
A_23_P30254	PLK2	2.36928e-12	-6.84953	-1.14727	-7.85825	Homo sapiens polo-like kinase 2 (PLK2), transcript variant 1, mRNA [NM_006622]
A_23_P117833	MTMR10	1.35502e-05	-6.8463	1.88661	-3.6289	myotubularin related protein 10 [Source:HGNC Symbol;Acc:25999] [ENST00000563714]
A_24_P410536	UBR4	0.000193604	-6.82404	1.03588	-6.5877	ubiquitin protein ligase E3 component n-recognin 4 [Source:HGNC Symbol;Acc:30313] [ENST00000419533]
A_24_P128085	RC3H2	9.10228e-11	-6.79458	1.07973	-6.29288	Homo sapiens ring finger and CCCH-type domains 2 (RC3H2), transcript variant 2, mRNA [NM_018835]
A_24_P270424	DPF3	1.61425e-07	-6.77957	-1.33384	-9.04283	Homo sapiens D4, zinc and double PHD fingers, family 3 (DPF3), transcript variant 4, mRNA [NM_001280544]
A_23_P48212	CLEC1B	0.0182907	-6.74817	1.35655	-4.9745	Homo sapiens C-type lectin domain family 1, member B (CLEC1B), transcript variant 1, mRNA [NM_016509]
A_23_P359277	ELOVL7	0.0128234	-6.71598	-1.06735	-7.16827	Homo sapiens ELOVL fatty acid elongase 7 (ELOVL7), transcript variant 1, mRNA [NM_024930]
A_23_P200015	AK5	0.00462563	-6.61892	1.11985	-5.91053	Homo sapiens adenylate kinase 5 (AK5), transcript variant 1, mRNA [NM_174858]
A_23_P41114	CSTA	0.0236675	-6.56725	1.493	-4.39869	Homo sapiens cystatin A (stefin A) (CSTA), mRNA [NM_005213]
A_32_P168349	C6orf25	0.000996246	-6.52289	-1.11003	-7.2406	Homo sapiens chromosome 6 open reading frame 25 (C6orf25), transcript variant 7, mRNA [NM_138277]
A_23_P6321	CLDN5	6.59709e-05	-6.5051	-1.13334	-7.37248	Homo sapiens claudin 5 (CLDN5), transcript variant 2, mRNA [NM_003277]
A_23_P42375	RAB32	0.0107577	-6.47656	1.18763	-5.45335	Homo sapiens RAB32, member RAS oncogene family (RAB32), mRNA [NM_006834]
A_23_P206598	RBBP6	1.48804e-10	-6.43451	1.34072	-4.79929	retinoblastoma binding protein 6 [Source:HGNC Symbol;Acc:9889] [ENST00000562683]
A_23_P62967	DISC1	2.61745e-05	-6.37152	1.24258	-5.12764	Homo sapiens disrupted in schizophrenia 1 (DISC1), transcript variant L, mRNA [NM_018662]
A_23_P63371	TAL1	0.0024176	-6.35652	-1.09992	-6.99168	Homo sapiens T-cell acute lymphocytic leukemia 1 (TAL1), mRNA [NM_003189]
A_23_P433690	ZNF331	1.34921e-05	-6.17436	-1.02701	-6.34113	Homo sapiens zinc finger protein 331 (ZNF331), transcript variant 1, mRNA [NM_018555]
A_23_P152909	ALOX12	0.000844396	-6.17083	1.21164	-5.09295	Homo sapiens arachidonate 12-lipoxygenase (ALOX12), mRNA [NM_000697]
A_24_P277657	GMPR	0.00305576	-6.14316	1.27551	-4.81625	Homo sapiens guanosine monophosphate reductase (GMPR), mRNA [NM_006877]
A_23_P13753	NFE2	0.00444708	-6.06203	1.19959	-5.05343	Homo sapiens nuclear factor, erythroid 2 (NFE2), transcript variant 1, mRNA [NM_006163]
A_24_P921366	CALD1	0.0224814	-6.03018	1.38831	-4.34354	Homo sapiens caldesmon 1 (CALD1), transcript variant 1, mRNA [NM_033138]
A_23_P126613	AQP10	4.01108e-05	-6.02212	-1.06397	-6.40737	Homo sapiens aquaporin 10 (AQP10), mRNA [NM_080429]
A_23_P218928	FAM198B	0.0206832	-5.98562	1.22178	-4.89911	Homo sapiens family with sequence similarity 198, member B (FAM198B), transcript variant 2, mRNA [NM_016613]
A_23_P124108	ITGAM	6.19504e-07	-5.97452	1.41557	-4.22058	Homo sapiens integrin, alpha M (complement component 3 receptor 3 subunit) (ITGAM), transcript variant 2, mRNA [NM_000632]
A_24_P93916	PER1	4.50261e-08	-5.95808	-1.09287	-6.51143	period circadian clock 1 [Source:HGNC Symbol;Acc:8845] [ENST00000581395]
A_23_P119562	CFD	0.015399	-5.9466	1.30452	-4.55847	Homo sapiens complement factor D (adipsin) (CFD), mRNA [NM_001928]
A_23_P216966	PTGS1	0.000566937	-5.89172	1.11174	-5.29955	Homo sapiens prostaglandin-endoperoxide synthase 1 (prostaglandin G/H synthase and cyclooxygenase) (PTGS1), transcript variant 1, mRNA [NM_000962]
A_24_P362540	ASAP2	0.00331915	-5.88108	1.11737	-5.26332	Homo sapiens ArfGAP with SH3 domain, ankyrin repeat and PH domain 2 (ASAP2), transcript variant 1, mRNA [NM_003887]
A_23_P9883	NLRP3	0.00730142	-5.87756	1.1088	-5.30081	Homo sapiens NLR family, pyrin domain containing 3 (NLRP3), transcript variant 3, mRNA [NM_001079821]
A_24_P97342	PROK2	0.0148537	-5.87182	1.4083	-4.16943	Homo sapiens prokineticin 2 (PROK2), transcript variant 2, mRNA [NM_021935]
A_23_P329573	ITGB2	1.67089e-07	-5.84818	1.26546	-4.62138	Homo sapiens integrin, beta 2 (complement component 3 receptor 3 and 4 subunit) (ITGB2), transcript variant 1, mRNA [NM_000211]
A_23_P144959	VCAN	0.00136291	-5.83517	-1.05437	-6.15244	Homo sapiens versican (VCAN), transcript variant 1, mRNA [NM_004385]
A_23_P157875	FCN1	0.000427026	-5.82801	1.0945	-5.32482	Homo sapiens ficolin (collagen/fibrinogen domain containing) 1 (FCN1), mRNA [NM_002003]
A_23_P256205	ABLIM3	0.000975424	-5.82303	1.10285	-5.27998	Homo sapiens actin binding LIM protein family, member 3 (ABLIM3), mRNA [NM_014945]
A_23_P154605	SULF2	0.0175907	-5.82226	1.60942	-3.61762	Homo sapiens sulfatase 2 (SULF2), transcript variant 1, mRNA [NM_018837]
A_23_P317620	ARL4C	1.85281e-05	-5.81227	1.32164	-4.39778	Homo sapiens ADP-ribosylation factor-like 4C (ARL4C), transcript variant 2, mRNA [NM_005737]
A_23_P167983	HIST1H2AC	0.00995797	-5.80569	1.11079	-5.22661	histone cluster 1, H2ac [Source:HGNC Symbol;Acc:4733] [ENST00000314088]
A_24_P408449	GRAP2	0.000231324	-5.76529	1.1856	-4.86276	GRB2-related adaptor protein 2 [Source:HGNC Symbol;Acc:4563] [ENST00000344138]
A_24_P48204	SECTM1	0.000306468	-5.75832	1.13352	-5.08004	Homo sapiens secreted and transmembrane 1 (SECTM1), mRNA [NM_003004]
A_23_P98671	C11orf21	2.1914e-05	-5.7398	1.11008	-5.17063	chromosome 11 open reading frame 21 [Source:HGNC Symbol;Acc:13231] [ENST00000381153]
A_23_P215913	CLU	0.00143913	-5.7066	-1.06962	-6.1039	Homo sapiens clusterin (CLU), transcript variant 1, mRNA [NM_001831]
A_24_P267592	SAMHD1	0.00121911	-5.69102	1.46114	-3.89491	Homo sapiens SAM domain and HD domain 1 (SAMHD1), mRNA [NM_015474]
A_23_P121533	SPON2	0.00108816	-5.66534	-1.44025	-8.15952	Homo sapiens spondin 2, extracellular matrix protein (SPON2), transcript variant 1, mRNA [NM_012445]
A_23_P212696	FSTL1	0.00145263	-5.63424	1.25214	-4.49968	Homo sapiens follistatin-like 1 (FSTL1), mRNA [NM_007085]
A_23_P73114	PROS1	0.0116103	-5.62887	-1.33218	-7.49869	Homo sapiens protein S (alpha) (PROS1), mRNA [NM_000313]
A_24_P374834	OTUD1	4.92701e-11	-5.59295	1.53176	-3.65132	Homo sapiens OTU domain containing 1 (OTUD1), mRNA [NM_001145373]
A_24_P156769	MPL	0.00145286	-5.58811	1.07301	-5.20789	Homo sapiens myeloproliferative leukemia virus oncogene (MPL), mRNA [NM_005373]
A_23_P211680	MLC1	4.35772e-05	-5.56789	1.11463	-4.99528	Homo sapiens megalencephalic leukoencephalopathy with subcortical cysts 1 (MLC1), transcript variant 1, mRNA [NM_015166]
A_23_P431388	SPOCD1	2.06531e-05	-5.55029	-1.02089	-5.66626	Homo sapiens SPOC domain containing 1 (SPOCD1), transcript variant 1, mRNA [NM_144569]
A_24_P42264	LYZ	0.0465413	-5.53962	-1.07511	-5.95569	Homo sapiens lysozyme (LYZ), mRNA [NM_000239]
A_23_P48676	PYGL	0.00778305	-5.52321	1.26492	-4.36645	Homo sapiens phosphorylase, glycogen, liver (PYGL), transcript variant 1, mRNA [NM_002863]
A_23_P17130	C2orf88	0.0348471	-5.5154	1.26244	-4.36886	Homo sapiens chromosome 2 open reading frame 88 (C2orf88), transcript variant 1, mRNA [NM_001042519]
A_23_P77971	ITGA2B	0.000428325	-5.42908	-1.14658	-6.22489	Homo sapiens integrin, alpha 2b (platelet glycoprotein IIb of IIb/IIIa complex, antigen CD41) (ITGA2B), mRNA [NM_000419]
A_23_P113825	NACC2	1.38303e-07	-5.34445	1.27341	-4.19698	Homo sapiens NACC family member 2, BEN and BTB (POZ) domain containing (NACC2), mRNA [NM_144653]
A_23_P132121	SIK1	5.38392e-06	-5.33462	-1.07583	-5.73916	Homo sapiens salt-inducible kinase 1 (SIK1), mRNA [NM_173354]
A_32_P173177	SELK	7.44851e-08	-5.31553	1.19946	-4.43161	selenoprotein K [Source:RefSeq peptide;Acc:NP_067060] [ENST00000495461]
A_23_P41664	LRRC70	2.93677e-08	-5.30228	1.11805	-4.74245	Homo sapiens leucine rich repeat containing 70 (LRRC70), mRNA [NM_181506]
A_23_P31810	CEBPD	0.0390522	-5.24966	1.12406	-4.67026	Homo sapiens CCAAT/enhancer binding protein (C/EBP), delta (CEBPD), mRNA [NM_005195]
A_24_P927287	KRAS	8.0691e-05	-5.23574	-1.03141	-5.40018	Homo sapiens v-Ki-ras2 Kirsten rat sarcoma viral oncogene homolog, mRNA (cDNA clone IMAGE:5301134). [BC029545]
A_23_P156550	TREML1	0.00260103	-5.23394	1.00527	-5.20651	Homo sapiens triggering receptor expressed on myeloid cells-like 1 (TREML1), transcript variant 1, mRNA [NM_178174]
A_23_P435394	PTGER4	3.1739e-06	-5.22866	1.31857	-3.9654	Homo sapiens prostaglandin E receptor 4 (subtype EP4) (PTGER4), mRNA [NM_000958]
A_24_P605233	KDM4C	2.63773e-10	-5.19908	1.07971	-4.81527	Homo sapiens lysine (K)-specific demethylase 4C (KDM4C), transcript variant 3, mRNA [NM_001146695]
A_23_P76901	PLEKHG3	0.0032614	-5.17577	1.05547	-4.90375	Homo sapiens pleckstrin homology domain containing, family G (with RhoGef domain) member 3 (PLEKHG3), mRNA [NM_015549]
A_23_P57277	MAP3K7CL	0.0457616	-5.17466	1.10533	-4.68155	Homo sapiens MAP3K7 C-terminal like (MAP3K7CL), transcript variant 1, mRNA [NM_020152]
A_23_P361773	CCND3	2.74482e-08	-5.17374	1.01151	-5.11487	Homo sapiens cyclin D3 (CCND3), transcript variant 2, mRNA [NM_001760]
A_24_P385313	PTPRF	0.000526603	-5.15736	1.05016	-4.91101	Homo sapiens protein tyrosine phosphatase, receptor type, F (PTPRF), transcript variant 1, mRNA [NM_002840]
A_23_P132115	SIK1	9.13948e-06	-5.1354	-1.35074	-6.93659	Homo sapiens salt-inducible kinase 1 (SIK1), mRNA [NM_173354]
A_23_P51986	MTMR11	0.0012383	-5.12011	1.05178	-4.86806	Homo sapiens myotubularin related protein 11 (MTMR11), transcript variant 2, mRNA [NM_181873]
A_23_P87709	PLBD1	0.0230146	-5.11932	1.30962	-3.90902	Homo sapiens phospholipase B domain containing 1 (PLBD1), mRNA [NM_024829]
A_23_P258483	ANKRD55	0.0356755	-5.09092	1.43652	-3.54392	Homo sapiens ankyrin repeat domain 55 (ANKRD55), mRNA [NM_024669]
A_23_P105562	VWF	0.000158712	-5.07015	-1.07998	-5.47566	Homo sapiens von Willebrand factor (VWF), mRNA [NM_000552]
A_24_P122337	SYTL4	0.00056936	-5.06968	-1.00918	-5.11621	Homo sapiens synaptotagmin-like 4 (SYTL4), transcript variant 1, mRNA [NM_080737]
A_23_P5863	SMEK2	9.13964e-07	-5.01403	1.22868	-4.08082	SMEK homolog 2, suppressor of mek1 (Dictyostelium) [Source:HGNC Symbol;Acc:29267] [ENST00000477749]
A_24_P937405	PRSS23	0.0124715	-4.99019	1.36982	-3.64296	Homo sapiens protease, serine, 23 (PRSS23), mRNA [NM_007173]
A_23_P501722	TSPAN32	2.19665e-07	-4.98748	1.06904	-4.6654	Homo sapiens tetraspanin 32 (TSPAN32), mRNA [NM_139022]
A_24_P29665	CYCS	1.39967e-06	-4.9856	-1.15866	-5.77664	Homo sapiens cytochrome c, somatic (CYCS), mRNA [NM_018947]
A_23_P423974	HUS1B	1.04377e-07	-4.9755	1.33321	-3.73196	Homo sapiens HUS1 checkpoint homolog b (S. pombe) (HUS1B), mRNA [NM_148959]
A_23_P11025	ZNF185	0.00177054	-4.96875	1.12378	-4.42145	Homo sapiens zinc finger protein 185 (LIM domain) (ZNF185), transcript variant 1, mRNA [NM_001178106]
A_23_P160920	PDZK1IP1	0.027902	-4.96769	1.17415	-4.2309	Homo sapiens PDZK1 interacting protein 1 (PDZK1IP1), mRNA [NM_005764]
A_23_P29124	GP1BB	0.00340953	-4.94445	-1.04022	-5.14331	Homo sapiens glycoprotein Ib (platelet), beta polypeptide (GP1BB), mRNA [NM_000407]
A_24_P79300	CLDN5	0.000244045	-4.9413	-1.14796	-5.67243	Homo sapiens claudin 5 (CLDN5), transcript variant 2, mRNA [NM_003277]
A_24_P34066	SIK3	3.51124e-06	-4.93965	0.998365	-4.94774	SIK family kinase 3 [Source:HGNC Symbol;Acc:29165] [ENST00000480468]
A_24_P282416	ABL1	2.80117e-06	-4.9269	-1.00851	-4.96882	Homo sapiens c-abl oncogene 1, non-receptor tyrosine kinase (ABL1), transcript variant b, mRNA [NM_007313]
A_24_P54000	CNST	8.27807e-07	-4.91865	1.21026	-4.06413	Homo sapiens consortin, connexin sorting protein (CNST), transcript variant 1, mRNA [NM_152609]
A_23_P109171	BFSP1	0.00105517	-4.90113	1.20402	-4.07062	Homo sapiens beaded filament structural protein 1, filensin (BFSP1), transcript variant 1, mRNA [NM_001195]
A_23_P24948	KCNE3	0.0160247	-4.89199	1.58966	-3.07739	Homo sapiens potassium voltage-gated channel, Isk-related family, member 3 (KCNE3), mRNA [NM_005472]
A_24_P216294	CST3	0.000107135	-4.87315	-1.04909	-5.11239	Homo sapiens cystatin C (CST3), mRNA [NM_000099]
A_23_P121011	CSRNP1	6.22244e-05	-4.86869	1.14596	-4.24856	Homo sapiens cysteine-serine-rich nuclear protein 1 (CSRNP1), mRNA [NM_033027]
A_23_P214111	KIF13A	7.85901e-09	-4.84819	1.13257	-4.28071	Homo sapiens kinesin family member 13A (KIF13A), transcript variant 1, mRNA [NM_022113]
A_23_P167096	VEGFC	0.00053425	-4.82871	0.99981	-4.82963	Homo sapiens vascular endothelial growth factor C (VEGFC), mRNA [NM_005429]
A_23_P164047	MMD	0.000301125	-4.81533	1.18733	-4.0556	Homo sapiens monocyte to macrophage differentiation-associated (MMD), mRNA [NM_012329]
A_23_P371266	DNM3	4.19719e-05	-4.81356	-1.06642	-5.13328	Homo sapiens dynamin 3 (DNM3), transcript variant 1, mRNA [NM_015569]
A_24_P927325	C2CD3	1.71029e-11	-4.80645	-1.10828	-5.32687	Homo sapiens C2 calcium-dependent domain containing 3 (C2CD3), transcript variant 2, mRNA [NM_015531]
A_23_P149545	HIST2H2BE	0.0410716	-4.80425	1.14136	-4.20925	Homo sapiens histone cluster 2, H2be (HIST2H2BE), mRNA [NM_003528]
A_23_P408955	E2F2	0.000310473	-4.80115	1.19607	-4.01412	Homo sapiens E2F transcription factor 2 (E2F2), mRNA [NM_004091]
A_23_P323196	MDS2	6.80236e-06	-4.79931	-1.02633	-4.92566	Homo sapiens myelodysplastic syndrome 2 translocation associated (MDS2), long non-coding RNA [NR_027042]
A_23_P170453	CST5	0.000126031	-4.78734	-1.02506	-4.90731	Homo sapiens cystatin D (CST5), mRNA [NM_001900]
A_24_P13190	ESAM	0.00181451	-4.78732	1.14096	-4.19587	Homo sapiens endothelial cell adhesion molecule (ESAM), mRNA [NM_138961]
A_23_P116264	NRGN	0.00480264	-4.77958	-1.08672	-5.19405	Homo sapiens neurogranin (protein kinase C substrate, RC3) (NRGN), transcript variant 1, mRNA [NM_006176]
A_32_P228124	GNAQ	0.00346393	-4.77786	1.11409	-4.28857	Homo sapiens guanine nucleotide binding protein (G protein), q polypeptide (GNAQ), mRNA [NM_002072]
A_23_P429977	KCNQ1	4.71195e-09	-4.76297	1.01379	-4.69818	Homo sapiens potassium voltage-gated channel, KQT-like subfamily, member 1 (KCNQ1), transcript variant 1, mRNA [NM_000218]
A_23_P210330	LGALSL	0.000575981	-4.76086	-1.16923	-5.56656	Homo sapiens lectin, galactoside-binding-like (LGALSL), mRNA [NM_014181]
A_23_P216845	GFI1B	0.000841643	-4.73087	-1.0442	-4.93997	Homo sapiens growth factor independent 1B transcription repressor (GFI1B), transcript variant 1, mRNA [NM_004188]
A_24_P367752	NDST1	2.97255e-06	-4.70263	1.13421	-4.14617	PREDICTED: Homo sapiens N-deacetylase/N-sulfotransferase (heparan glucosaminyl) 1 (NDST1), transcript variant X9, mRNA [XM_005268441]
A_24_P34155	RUNX1	1.07522e-05	-4.69872	1.9447	-2.41617	Homo sapiens runt-related transcription factor 1 (RUNX1), transcript variant 3, mRNA [NM_001122607]
A_23_P211207	ADARB1	4.32129e-07	-4.69493	1.7058	-2.75233	Homo sapiens adenosine deaminase, RNA-specific, B1 (ADARB1), transcript variant 1, mRNA [NM_001112]
A_23_P83175	PTPLAD2	0.000451854	-4.69491	1.16929	-4.01519	Homo sapiens protein tyrosine phosphatase-like A domain containing 2 (PTPLAD2), mRNA [NM_001010915]
A_23_P331748	CD33	0.0057798	-4.68137	-1.01899	-4.77029	Homo sapiens CD33 molecule (CD33), transcript variant 1, mRNA [NM_001772]
A_23_P252201	EAF2	0.000133881	-4.67984	1.82863	-2.5592	Homo sapiens ELL associated factor 2 (EAF2), mRNA [NM_018456]
A_23_P151120	ACRBP	0.0105602	-4.67071	1.00176	-4.66248	Homo sapiens acrosin binding protein (ACRBP), mRNA [NM_032489]
A_23_P27207	SCGB1C1	0.00568709	-4.66623	-1.03569	-4.83277	Homo sapiens secretoglobin, family 1C, member 1 (SCGB1C1), mRNA [NM_145651]
A_32_P181297	ST7-AS1	5.46068e-05	-4.66324	1.12115	-4.15935	Homo sapiens ST7 antisense RNA 1 (ST7-AS1), antisense RNA [NR_002330]
A_23_P25974	TTC7B	0.000795848	-4.65768	1.05168	-4.4288	Homo sapiens tetratricopeptide repeat domain 7B (TTC7B), mRNA [NM_001010854]
A_23_P135385	CASK	2.1469e-09	-4.6469	1.71854	-2.70398	calcium/calmodulin-dependent serine protein kinase (MAGUK family) [Source:HGNC Symbol;Acc:1497] [ENST00000468986]
A_23_P51767	CD1C	0.000855038	-4.6362	1.08239	-4.28328	Homo sapiens CD1c molecule (CD1C), mRNA [NM_001765]
A_23_P121564	GUCY1B3	0.0114602	-4.63311	1.12574	-4.11562	Homo sapiens guanylate cyclase 1, soluble, beta 3 (GUCY1B3), mRNA [NM_000857]
A_23_P353035	IGFBP7	0.00950236	-4.62411	1.15014	-4.02048	Homo sapiens insulin-like growth factor binding protein 7 (IGFBP7), transcript variant 1, mRNA [NM_001553]
A_32_P409919	PHTF2	4.14258e-09	-4.5386	1.03892	-4.36857	Homo sapiens putative homeodomain transcription factor 2 (PHTF2), transcript variant 2, mRNA [NM_020432]
A_23_P344531	SYNPO	6.83703e-08	-4.53686	-1.05384	-4.78112	Homo sapiens synaptopodin (SYNPO), transcript variant 1, mRNA [NM_007286]
A_24_P202512	RNF138	3.41054e-06	-4.53477	1.57092	-2.8867	Homo sapiens ring finger protein 138, E3 ubiquitin protein ligase (RNF138), transcript variant 1, mRNA [NM_016271]
A_23_P147166	CACNA2D3	0.000281607	-4.50443	1.14848	-3.92206	Homo sapiens voltage-gated calcium channel alpha(2)delta-3 subunit mRNA, complete cds. [AF516696]
A_23_P217326	FHL1	0.000530132	-4.48353	1.33335	-3.3626	Homo sapiens four and a half LIM domains 1 (FHL1), transcript variant 2, mRNA [NM_001449]
A_23_P47155	PANX1	1.68759e-05	-4.48069	-1.0466	-4.68951	Homo sapiens pannexin 1 (PANX1), mRNA [NM_015368]
A_23_P200728	FCGR3A	0.0259759	-4.45266	-1.05095	-4.67951	Homo sapiens Fc fragment of IgG, low affinity IIIa, receptor (CD16a) (FCGR3A), transcript variant 1, mRNA [NM_000569]
A_23_P162386	BIN2	0.00016243	-4.45178	1.26628	-3.51563	Homo sapiens bridging integrator 2 (BIN2), mRNA [NM_016293]
A_23_P52207	BAMBI	6.53448e-05	-4.44999	1.28273	-3.46915	Homo sapiens BMP and activin membrane-bound inhibitor (BAMBI), mRNA [NM_012342]
A_23_P118722	ASGR1	0.000138282	-4.44534	-1.02663	-4.56374	Homo sapiens asialoglycoprotein receptor 1 (ASGR1), transcript variant 1, mRNA [NM_001671]
A_23_P136693	GNAQ	0.00681558	-4.44474	1.21627	-3.6544	Homo sapiens guanine nucleotide binding protein (G protein), q polypeptide (GNAQ), mRNA [NM_002072]
A_24_P943301	PEAR1	0.00149705	-4.43786	1.01084	-4.39025	Homo sapiens platelet endothelial aggregation receptor 1 (PEAR1), mRNA [NM_001080471]
A_23_P170636	KCNH8	6.17734e-05	-4.43724	-1.25282	-5.55905	Homo sapiens potassium voltage-gated channel, subfamily H (eag-related), member 8 (KCNH8), mRNA [NM_144633]
A_23_P217688	TSC22D3	8.08816e-07	-4.43596	-1.05992	-4.70179	Homo sapiens TSC22 domain family, member 3 (TSC22D3), transcript variant 2, mRNA [NM_004089]
A_23_P358394	FAM65B	1.84293e-12	-4.41596	-1.13787	-5.0248	Homo sapiens family with sequence similarity 65, member B (FAM65B), transcript variant 2, mRNA [NM_015864]
A_24_P152404	C10orf76	1.06337e-08	-4.3975	1.15878	-3.79494	chromosome 10 open reading frame 76 [Source:HGNC Symbol;Acc:25788] [ENST00000311122]
A_24_P221154	ABCD3	0.00549024	-4.36941	1.04522	-4.18036	Homo sapiens ATP-binding cassette, sub-family D (ALD), member 3 (ABCD3), transcript variant 1, mRNA [NM_002858]
A_24_P119141	PROS1	0.0349447	-4.35152	-1.0378	-4.51602	Homo sapiens protein S (alpha) (PROS1), mRNA [NM_000313]
A_23_P390006	PCSK6	0.0114834	-4.35111	-1.15505	-5.02576	Homo sapiens proprotein convertase subtilisin/kexin type 6 (PCSK6), transcript variant 6, mRNA [NM_138325]
A_24_P107695	ACTN1	0.0234784	-4.35005	-1.0291	-4.47664	Homo sapiens actinin, alpha 1 (ACTN1), transcript variant 2, mRNA [NM_001102]
A_24_P118938	C20orf112	0.00178933	-4.34744	1.49972	-2.89884	Homo sapiens chromosome 20 open reading frame 112 (C20orf112), transcript variant 1, mRNA [NM_001256798]
A_23_P148047	PTGER4	0.000122568	-4.31338	1.44176	-2.99174	Homo sapiens prostaglandin E receptor 4 (subtype EP4) (PTGER4), mRNA [NM_000958]
A_23_P415401	KLF9	1.84293e-12	-4.29541	-1.21151	-5.20394	Homo sapiens Kruppel-like factor 9 (KLF9), mRNA [NM_001206]
A_23_P380614	ATP9A	0.0116159	-4.28791	0.998664	-4.29365	Homo sapiens ATPase, class II, type 9A (ATP9A), mRNA [NM_006045]
A_23_P145761	ARL4A	4.74791e-10	-4.26811	-1.21944	-5.20472	Homo sapiens ADP-ribosylation factor-like 4A (ARL4A), transcript variant 1, mRNA [NM_005738]
A_23_P53891	KLF5	0.0143051	-4.26458	1.5113	-2.82179	Homo sapiens Kruppel-like factor 5 (intestinal) (KLF5), transcript variant 1, mRNA [NM_001730]
A_23_P27584	MYADM	4.1577e-05	-4.26384	1.01831	-4.18717	Homo sapiens myeloid-associated differentiation marker (MYADM), transcript variant 1, mRNA [NM_001020818]
A_23_P214185	UBE2J1	5.61606e-09	-4.23375	1.50249	-2.81782	Homo sapiens ubiquitin-conjugating enzyme E2, J1 (UBE2J1), mRNA [NM_016021]
A_24_P303480	RAB32	0.00578217	-4.22641	1.06128	-3.98235	Homo sapiens RAB32, member RAS oncogene family (RAB32), mRNA [NM_006834]
A_23_P50376	ZNF331	3.41392e-06	-4.22581	-1.13452	-4.79426	Homo sapiens zinc finger protein 331 (ZNF331), transcript variant 1, mRNA [NM_018555]
A_24_P319736	MEIS1	0.00260287	-4.21782	-1.18079	-4.98035	Homo sapiens Meis homeobox 1 (MEIS1), mRNA [NM_002398]
A_23_P105957	ACTN1	0.0123117	-4.21494	-1.01761	-4.28916	Homo sapiens actinin, alpha 1 (ACTN1), transcript variant 2, mRNA [NM_001102]
A_23_P94800	S100A4	8.42159e-08	-4.18857	-1.18755	-4.97413	Homo sapiens S100 calcium binding protein A4 (S100A4), transcript variant 1, mRNA [NM_002961]
A_23_P140290	RTN1	0.0115858	-4.18721	1.83216	-2.2854	Homo sapiens reticulon 1 (RTN1), transcript variant 1, mRNA [NM_021136]
A_24_P76675	MFAP3L	0.0267364	-4.18359	1.14912	-3.64069	Homo sapiens microfibrillar-associated protein 3-like (MFAP3L), transcript variant 1, mRNA [NM_021647]
A_23_P71037	IL6	0.0238537	-4.16697	1.13445	-3.67313	Homo sapiens interleukin 6 (interferon, beta 2) (IL6), mRNA [NM_000600]
A_24_P184555	PXN	0.0429236	-4.14905	1.18748	-3.494	Homo sapiens paxillin (PXN), transcript variant 1, mRNA [NM_002859]
A_23_P139669	SLC2A3	1.1077e-06	-4.13876	1.23932	-3.33954	Homo sapiens solute carrier family 2 (facilitated glucose transporter), member 3 (SLC2A3), mRNA [NM_006931]
A_32_P134968	SPTB	0.000224596	-4.11482	-1.15586	-4.75616	Homo sapiens spectrin, beta, erythrocytic (SPTB), transcript variant 1, mRNA [NM_001024858]
A_23_P213424	ENC1	0.000156784	-4.10985	-1.45815	-5.9928	Homo sapiens ectodermal-neural cortex 1 (with BTB domain) (ENC1), transcript variant 1, mRNA [NM_003633]
A_23_P53081	OSBPL5	0.0218749	-4.10698	1.16189	-3.53473	Homo sapiens oxysterol binding protein-like 5 (OSBPL5), transcript variant 1, mRNA [NM_020896]
A_23_P436138	MAX	0.000481858	-4.1067	1.10497	-3.71656	Homo sapiens MYC associated factor X (MAX), transcript variant 4, mRNA [NM_145114]
A_23_P202004	PRTFDC1	0.0123524	-4.10598	1.05182	-3.9037	Homo sapiens phosphoribosyl transferase domain containing 1 (PRTFDC1), transcript variant 1, mRNA [NM_020200]
A_23_P411851	SYNE3	0.000101272	-4.10091	1.50297	-2.72854	Homo sapiens spectrin repeat containing, nuclear envelope family member 3 (SYNE3), mRNA [NM_152592]
A_24_P47182	VCL	0.000130259	-4.0962	1.30422	-3.14073	Homo sapiens vinculin (VCL), transcript variant 1, mRNA [NM_014000]
A_24_P101800	C20orf112	0.000401527	-4.077	1.35875	-3.00055	chromosome 20 open reading frame 112 [Source:HGNC Symbol;Acc:16106] [ENST00000485364]
A_23_P102391	SLC40A1	0.00821192	-4.07267	-1.02742	-4.18435	Homo sapiens solute carrier family 40 (iron-regulated transporter), member 1 (SLC40A1), mRNA [NM_014585]
A_23_P394304	PDZK1IP1	0.022184	-4.04775	0.99669	-4.06119	Homo sapiens PDZK1 interacting protein 1 (PDZK1IP1), mRNA [NM_005764]
A_23_P150325	TMEM133	0.00486765	-4.04354	1.52521	-2.65114	Homo sapiens transmembrane protein 133 (TMEM133), mRNA [NM_032021]
A_23_P339818	ARRDC4	0.00199185	-4.0405	1.56981	-2.57387	Homo sapiens arrestin domain containing 4 (ARRDC4), mRNA [NM_183376]
A_23_P168403	KCNH2	0.037587	-4.02536	1.13214	-3.55552	Homo sapiens potassium voltage-gated channel, subfamily H (eag-related), member 2 (KCNH2), transcript variant 1, mRNA [NM_000238]
A_32_P101313	PTPLAD2	2.03299e-07	-3.99678	-1.05996	-4.23644	protein tyrosine phosphatase-like A domain containing 2 [Source:HGNC Symbol;Acc:20920] [ENST00000495827]
A_23_P430818	LGALSL	0.000903966	-3.99471	-1.20536	-4.81505	Homo sapiens lectin, galactoside-binding-like (LGALSL), mRNA [NM_014181]
A_32_P101110	LINC01013	0.0111424	-3.98597	1.95187	-2.04213	Homo sapiens long intergenic non-protein coding RNA 1013 (LINC01013), long non-coding RNA [NR_038981]
A_23_P130113	ASGR2	0.000753928	-3.98236	-1.01372	-4.03698	Homo sapiens asialoglycoprotein receptor 2 (ASGR2), transcript variant H2', mRNA [NM_080912]
A_23_P416581	GNAZ	6.26392e-06	-3.98014	-1.68903	-6.72257	Homo sapiens guanine nucleotide binding protein (G protein), alpha z polypeptide (GNAZ), mRNA [NM_002073]
A_24_P282434	PTPRJ	4.4242e-06	-3.9742	-1.01092	-4.01759	Homo sapiens protein tyrosine phosphatase, receptor type, J (PTPRJ), transcript variant 1, mRNA [NM_002843]
A_23_P40295	LAMP5	0.0231991	-3.97103	1.4943	-2.65745	Homo sapiens lysosomal-associated membrane protein family, member 5 (LAMP5), transcript variant 1, mRNA [NM_012261]
A_24_P254850	SEC14L5	0.00269831	-3.97045	-1.14901	-4.56207	Homo sapiens SEC14-like 5 (S. cerevisiae) (SEC14L5), mRNA [NM_014692]
A_23_P146554	PTGDS	0.000847503	-3.96672	0.998786	-3.97155	Homo sapiens prostaglandin D2 synthase 21kDa (brain) (PTGDS), mRNA [NM_000954]
A_23_P63167	CD1A	0.000163788	-3.95524	1.10079	-3.5931	Homo sapiens CD1a molecule (CD1A), mRNA [NM_001763]
A_23_P28507	MGAT4A	0.0332703	-3.95375	1.42625	-2.77213	Homo sapiens mannosyl (alpha-1,3-)-glycoprotein beta-1,4-N-acetylglucosaminyltransferase, isozyme A (MGAT4A), transcript variant 1, mRNA [NM_012214]
A_24_P147927	EFHC2	0.00995892	-3.93793	1.09371	-3.60053	Homo sapiens EF-hand domain (C-terminal) containing 2 (EFHC2), mRNA [NM_025184]
A_23_P124456	PDE4D	0.000806554	-3.93767	-1.11661	-4.39683	Homo sapiens phosphodiesterase 4D, cAMP-specific (PDE4D), transcript variant 2, mRNA [NM_006203]
A_23_P352402	PROSER2	0.0077227	-3.92578	1.09442	-3.58709	Homo sapiens proline and serine-rich protein 2 (PROSER2), mRNA [NM_153256]
A_23_P146551	MOB3B	1.4448e-06	-3.9248	1.43954	-2.72642	Homo sapiens MOB kinase activator 3B (MOB3B), mRNA [NM_024761]
A_23_P312008	CD55	0.000105006	-3.92297	-1.1091	-4.35097	CD55 molecule, decay accelerating factor for complement (Cromer blood group) [Source:HGNC Symbol;Acc:2665] [ENST00000465534]
A_23_P97141	RGS1	0.00115601	-3.91946	1.0303	-3.8042	Homo sapiens regulator of G-protein signaling 1 (RGS1), mRNA [NM_002922]
A_23_P258194	AIFM3	3.4133e-05	-3.8944	-1.16646	-4.54266	Homo sapiens apoptosis-inducing factor, mitochondrion-associated, 3 (AIFM3), transcript variant 2, mRNA [NM_001018060]
A_24_P930432	RASGEF1B	0.00060452	-3.89217	-1.18287	-4.60393	Homo sapiens mRNA; cDNA DKFZp686K235 (from clone DKFZp686K235). [BX648337]
A_23_P63390	FCGR1B	0.02671	-3.88875	1.00163	-3.88241	Homo sapiens Fc fragment of IgG, high affinity Ib, receptor (CD64) (FCGR1B), transcript variant 1, mRNA [NM_001017986]
A_23_P86386	ZNF669	6.3918e-05	-3.88686	1.40942	-2.75777	Homo sapiens zinc finger protein 669 (ZNF669), transcript variant 1, mRNA [NM_024804]
A_32_P69930	CCDC96	2.64205e-11	-3.88312	1.13459	-3.4225	Homo sapiens coiled-coil domain containing 96 (CCDC96), mRNA [NM_153376]
A_23_P129695	VASN	0.00469803	-3.87893	1.37927	-2.81231	Homo sapiens vasorin (VASN), mRNA [NM_138440]
A_23_P202823	CTTN	0.00342203	-3.87706	1.02125	-3.79639	Homo sapiens cortactin (CTTN), transcript variant 1, mRNA [NM_005231]
A_32_P19294	GLT1D1	0.0123117	-3.86666	1.43935	-2.6864	Homo sapiens glycosyltransferase 1 domain containing 1 (GLT1D1), mRNA [NM_144669]
A_23_P150789	PRSS23	0.0147246	-3.86598	1.25555	-3.07911	Homo sapiens protease, serine, 23 (PRSS23), mRNA [NM_007173]
A_32_P305888	SH3TC2	0.00376653	-3.8648	1.01022	-3.82571	Homo sapiens SH3 domain and tetratricopeptide repeats 2 (SH3TC2), mRNA [NM_024577]
A_23_P205666	RGS6	0.00149852	-3.85066	-1.14825	-4.42153	Homo sapiens regulator of G-protein signaling 6 (RGS6), transcript variant 2, mRNA [NM_004296]
A_24_P263793	FCN1	0.000528742	-3.83734	-1.06429	-4.08404	Homo sapiens ficolin (collagen/fibrinogen domain containing) 1 (FCN1), mRNA [NM_002003]
A_32_P17163	ARHGAP18	8.5581e-06	-3.83181	1.05801	-3.6217	Rho GTPase activating protein 18 [Source:HGNC Symbol;Acc:21035] [ENST00000368149]
A_23_P19590	EZR	4.05535e-07	-3.82967	-1.28225	-4.91058	Homo sapiens ezrin (EZR), transcript variant 1, mRNA [NM_003379]
A_23_P55551	CHMP1B	2.64223e-07	-3.81876	1.02804	-3.7146	Homo sapiens charged multivesicular body protein 1B (CHMP1B), mRNA [NM_020412]
A_24_P206343	MYO1G	5.71553e-09	-3.81863	1.0002	-3.81786	Homo sapiens myosin IG (MYO1G), mRNA [NM_033054]
A_23_P137751	FAM46C	3.0686e-08	-3.80172	1.01231	-3.7555	Homo sapiens family with sequence similarity 46, member C (FAM46C), mRNA [NM_017709]
A_23_P154526	GRB14	0.0414214	-3.80023	1.27892	-2.97144	Homo sapiens growth factor receptor-bound protein 14 (GRB14), mRNA [NM_004490]
A_24_P932981	KLF6	0.00012351	-3.78652	1.13495	-3.33629	Homo sapiens Kruppel-like factor 6 (KLF6), transcript variant A, mRNA [NM_001300]
A_24_P176079	WASF3	0.000545893	-3.78275	-1.14851	-4.34455	Homo sapiens WAS protein family, member 3 (WASF3), mRNA [NM_006646]
A_23_P257542	MYO1G	2.35018e-08	-3.77395	-1.05512	-3.98197	Homo sapiens myosin IG (MYO1G), mRNA [NM_033054]
A_23_P29551	TMEM40	0.00821655	-3.76947	-1.03474	-3.90043	Homo sapiens transmembrane protein 40 (TMEM40), transcript variant 2, mRNA [NM_018306]
A_23_P74575	CD1D	0.000324295	-3.74564	-1.18406	-4.43509	Homo sapiens CD1d molecule (CD1D), mRNA [NM_001766]
A_24_P10884	GRAP2	0.0312656	-3.74081	1.22093	-3.06389	Homo sapiens GRB2-related adaptor protein 2 (GRAP2), mRNA [NM_004810]
A_23_P250767	MTMR12	0.000144384	-3.73998	1.29089	-2.8972	Homo sapiens myotubularin related protein 12 (MTMR12), mRNA [NM_001040446]
A_23_P137806	MPL	0.00208418	-3.72871	1.12455	-3.31574	Homo sapiens myeloproliferative leukemia virus oncogene (MPL), mRNA [NM_005373]
A_23_P171296	MPP1	0.00980441	-3.72169	1.19259	-3.12067	Homo sapiens membrane protein, palmitoylated 1, 55kDa (MPP1), transcript variant 1, mRNA [NM_002436]
A_24_P325333	PDE4B	3.52279e-06	-3.7194	1.10244	-3.3738	Homo sapiens phosphodiesterase 4B, cAMP-specific (PDE4B), transcript variant d, mRNA [NM_001037341]
A_24_P325520	SORT1	0.0355554	-3.71155	1.46929	-2.52608	Homo sapiens sortilin 1 (SORT1), transcript variant 1, mRNA [NM_002959]
A_23_P1473	PRF1	0.00738955	-3.70659	-1.01156	-3.74944	Homo sapiens perforin 1 (pore forming protein) (PRF1), transcript variant 1, mRNA [NM_005041]
A_23_P104318	DDIT4	0.000156827	-3.70166	-1.13908	-4.21648	Homo sapiens DNA-damage-inducible transcript 4 (DDIT4), mRNA [NM_019058]
A_24_P911571	GNB5	0.00963657	-3.7004	-1.13905	-4.21494	Homo sapiens guanine nucleotide binding protein (G protein), beta 5, mRNA (cDNA clone IMAGE:4131809), complete cds. [BC011671]
A_24_P927182	POU2F1	0.00105012	-3.69523	1.14036	-3.2404	Homo sapiens POU class 2 homeobox 1 (POU2F1), transcript variant 4, non-coding RNA [NR_037163]
A_23_P107903	RGL3	8.38619e-05	-3.6891	1.08576	-3.39772	Homo sapiens ral guanine nucleotide dissociation stimulator-like 3 (RGL3), transcript variant 1, mRNA [NM_001161616]
A_23_P151970	FEM1B	7.32668e-10	-3.6859	1.03594	-3.55801	Homo sapiens fem-1 homolog b (C. elegans) (FEM1B), mRNA [NM_015322]
A_32_P25397	PBX1	0.0245746	-3.68468	1.11406	-3.30743	Homo sapiens pre-B-cell leukemia homeobox 1 (PBX1), transcript variant 1, mRNA [NM_002585]
A_24_P160104	TUBA8	0.00208423	-3.67404	1.0394	-3.53476	Homo sapiens tubulin, alpha 8 (TUBA8), transcript variant 1, mRNA [NM_018943]
A_23_P86470	CH25H	0.0356214	-3.66901	1.32239	-2.77452	Homo sapiens cholesterol 25-hydroxylase (CH25H), mRNA [NM_003956]
A_23_P18384	ARMC8	5.03079e-11	-3.63862	-1.10735	-4.02923	Homo sapiens armadillo repeat containing 8 (ARMC8), transcript variant 3, mRNA [NM_213654]
A_24_P726399	RNF139-AS1	3.98901e-07	-3.63198	1.2547	-2.89471	PREDICTED: Homo sapiens uncharacterized LOC101927612 (LOC101927612), misc_RNA [XR_242427]
A_24_P191781	PARM1	6.22244e-05	-3.63146	1.35143	-2.68712	Homo sapiens prostate androgen-regulated mucin-like protein 1 (PARM1), mRNA [NM_015393]
A_32_P196896	SEL1L3	2.61745e-05	-3.62124	1.34216	-2.69807	PREDICTED: Homo sapiens sel-1 suppressor of lin-12-like 3 (C. elegans) (SEL1L3), transcript variant X1, mRNA [XM_005248143]
A_24_P252739	KLF6	8.22263e-07	-3.61122	-1.0343	-3.73508	Homo sapiens Kruppel-like factor 6 (KLF6), transcript variant A, mRNA [NM_001300]
A_23_P89589	PER1	0.000798776	-3.60741	-1.02843	-3.70997	Homo sapiens period circadian clock 1 (PER1), mRNA [NM_002616]
A_23_P141505	CLEC10A	0.0349071	-3.60331	1.34242	-2.68419	Homo sapiens C-type lectin domain family 10, member A (CLEC10A), transcript variant 1, mRNA [NM_182906]
A_23_P501732	FCN2	0.00816464	-3.58179	-1.04591	-3.74624	Homo sapiens ficolin (collagen/fibrinogen domain containing lectin) 2 (FCN2), transcript variant SV0, mRNA [NM_004108]
A_23_P203702	ARRB1	0.00304341	-3.57773	-1.12908	-4.03955	Homo sapiens arrestin, beta 1 (ARRB1), transcript variant 1, mRNA [NM_004041]
A_24_P65373	ITGA2B	0.000613279	-3.57223	-1.19995	-4.28649	Homo sapiens integrin, alpha 2b (platelet glycoprotein IIb of IIb/IIIa complex, antigen CD41) (ITGA2B), mRNA [NM_000419]
A_23_P131846	SNAI1	7.37459e-05	-3.56931	1.00239	-3.56079	Homo sapiens snail family zinc finger 1 (SNAI1), mRNA [NM_005985]
A_24_P37962	HK3	0.000367126	-3.56908	-1.25941	-4.49495	Homo sapiens hexokinase 3 (white cell) (HK3), mRNA [NM_002115]
A_23_P207445	MAP2K6	3.09481e-08	-3.55659	1.1603	-3.06524	Homo sapiens mitogen-activated protein kinase kinase 6 (MAP2K6), mRNA [NM_002758]
A_23_P155688	SPINK2	0.00334485	-3.55113	1.24289	-2.85717	Homo sapiens serine peptidase inhibitor, Kazal type 2 (acrosin-trypsin inhibitor) (SPINK2), transcript variant 2, mRNA [NM_021114]
A_24_P415208	RECK	5.04953e-09	-3.54789	1.09607	-3.23691	reversion-inducing-cysteine-rich protein with kazal motifs [Source:HGNC Symbol;Acc:11345] [ENST00000475774]
A_23_P202280	VCL	5.59807e-05	-3.53451	1.44326	-2.44897	Homo sapiens vinculin (VCL), transcript variant 1, mRNA [NM_014000]
A_24_P158536	RHOBTB1	0.0129712	-3.53204	-1.16145	-4.10228	Homo sapiens Rho-related BTB domain containing 1 (RHOBTB1), transcript variant 1, mRNA [NM_014836]
A_24_P892612	LOC100128164	8.8293e-05	-3.53197	-1.22971	-4.34331	Homo sapiens four and a half LIM domains 1 pseudogene (LOC100128164), transcript variant 1, non-coding RNA [NR_027622]
A_23_P51397	ENAH	0.00609408	-3.52486	-1.63651	-5.76847	Homo sapiens enabled homolog (Drosophila) (ENAH), transcript variant 1, mRNA [NM_001008493]
A_24_P8267	MED9	1.49912e-05	-3.52409	1.10362	-3.19321	mediator complex subunit 9 [Source:HGNC Symbol;Acc:25487] [ENST00000585041]
A_23_P151907	PCSK6	0.000765563	-3.52335	-1.08578	-3.8256	Homo sapiens proprotein convertase subtilisin/kexin type 6 (PCSK6), transcript variant 1, mRNA [NM_002570]
A_23_P150018	DUSP5	0.000162386	-3.515	1.40185	-2.50741	Homo sapiens dual specificity phosphatase 5 (DUSP5), mRNA [NM_004419]
A_23_P90357	TBXA2R	0.000667019	-3.50837	-1.34183	-4.70762	Homo sapiens thromboxane A2 receptor (TBXA2R), transcript variant a, mRNA [NM_001060]
A_23_P152995	SLC6A4	0.00146397	-3.50098	-1.08657	-3.80407	Homo sapiens solute carrier family 6 (neurotransmitter transporter), member 4 (SLC6A4), mRNA [NM_001045]
A_23_P90172	PPP1R15A	1.62949e-07	-3.49344	-1.0991	-3.83962	Homo sapiens protein phosphatase 1, regulatory subunit 15A (PPP1R15A), mRNA [NM_014330]
A_23_P90696	TRIB2	3.711e-05	-3.49217	1.03232	-3.38282	Homo sapiens tribbles pseudokinase 2 (TRIB2), transcript variant 1, mRNA [NM_021643]
A_23_P146217	BAG4	1.09368e-05	-3.49214	1.41581	-2.46653	Homo sapiens BCL2-associated athanogene 4 (BAG4), transcript variant 1, mRNA [NM_004874]
A_23_P13031	CTSW	0.00192209	-3.48912	1.03708	-3.36437	Homo sapiens cathepsin W (CTSW), mRNA [NM_001335]
A_24_P179354	PPIG	1.05379e-05	-3.48882	1.13787	-3.06609	Homo sapiens peptidylprolyl isomerase G (cyclophilin G), mRNA (cDNA clone IMAGE:3461499), complete cds. [BC001555]
A_23_P17606	HSPA13	0.000116233	-3.48741	1.30518	-2.67197	Homo sapiens heat shock protein 70kDa family, member 13 (HSPA13), mRNA [NM_006948]
A_23_P156284	DBN1	0.000285394	-3.48152	1.04885	-3.31936	Homo sapiens drebrin 1 (DBN1), transcript variant 2, mRNA [NM_080881]
A_24_P252043	PTP4A1	2.10229e-05	-3.47268	-1.0604	-3.68244	Homo sapiens protein tyrosine phosphatase type IVA, member 1 (PTP4A1), mRNA [NM_003463]
A_23_P405049	PTPRJ	5.82458e-06	-3.47189	-1.03131	-3.58061	Homo sapiens protein tyrosine phosphatase, receptor type, J (PTPRJ), transcript variant 1, mRNA [NM_002843]
A_23_P108835	YPEL5	9.89009e-08	-3.47186	-1.1333	-3.93465	Homo sapiens yippee-like 5 (Drosophila) (YPEL5), transcript variant 4, mRNA [NM_016061]
A_23_P217428	ARHGAP6	0.0411223	-3.46991	-1.21213	-4.20599	Homo sapiens Rho GTPase activating protein 6 (ARHGAP6), transcript variant 1, mRNA [NM_013427]
A_23_P75260	RASSF4	0.0400363	-3.46448	1.50905	-2.2958	Homo sapiens Ras association (RalGDS/AF-6) domain family member 4 (RASSF4), mRNA [NM_032023]
A_23_P257457	SDR16C5	2.96038e-09	-3.4508	-1.01888	-3.51597	Homo sapiens short chain dehydrogenase/reductase family 16C, member 5 (SDR16C5), mRNA [NM_138969]
A_23_P213306	KLF3	1.0337e-09	-3.44949	-1.0137	-3.49676	Homo sapiens Kruppel-like factor 3 (basic) (KLF3), mRNA [NM_016531]
A_23_P143902	P2RY12	0.0202779	-3.44777	-1.10985	-3.82652	Homo sapiens purinergic receptor P2Y, G-protein coupled, 12 (P2RY12), transcript variant 1, mRNA [NM_022788]
A_24_P918752	CHD7	0.00680707	-3.44601	1.15105	-2.99379	Homo sapiens cDNA FLJ20361 fis, clone HEP16789. [AK000368]
A_23_P307525	ANKRD9	0.000106248	-3.4429	-1.03748	-3.57193	Homo sapiens ankyrin repeat domain 9 (ANKRD9), mRNA [NM_152326]
A_24_P276576	FCRLA	0.000419678	-3.44153	-1.11141	-3.82495	Homo sapiens Fc receptor-like A (FCRLA), transcript variant 2, mRNA [NM_032738]
A_23_P49448	FA2H	5.98545e-05	-3.44023	1.01933	-3.375	Homo sapiens fatty acid 2-hydroxylase (FA2H), mRNA [NM_024306]
A_23_P354341	CD160	0.00735107	-3.43645	1.06765	-3.21871	Homo sapiens CD160 molecule (CD160), transcript variant 1, mRNA [NM_007053]
A_32_P809435	AUTS2	0.0278691	-3.43636	1.21011	-2.83971	Homo sapiens autism susceptibility candidate 2 (AUTS2), transcript variant 3, mRNA [NM_001127232]
A_23_P146765	RNF139	5.48713e-13	-3.4345	-1.00606	-3.45531	Homo sapiens ring finger protein 139 (RNF139), mRNA [NM_007218]
A_24_P119545	ITPKB	0.0126109	-3.42375	1.21658	-2.81423	inositol-trisphosphate 3-kinase B [Source:HGNC Symbol;Acc:6179] [ENST00000366784]
A_24_P648880	MEIS3P1	0.0271599	-3.4188	1.21758	-2.80786	Homo sapiens Meis homeobox 3 pseudogene 1 (MEIS3P1), non-coding RNA [NR_002211]
A_23_P342053	RBBP6	3.19409e-08	-3.41108	1.44309	-2.36373	Homo sapiens retinoblastoma binding protein 6 (RBBP6), transcript variant 3, mRNA [NM_032626]
A_23_P143981	FBLN2	0.000496568	-3.41009	-1.24145	-4.23346	Homo sapiens fibulin 2 (FBLN2), transcript variant 1, mRNA [NM_001004019]
A_24_P927189	OXNAD1	0.00408234	-3.40977	1.23755	-2.75526	Homo sapiens oxidoreductase NAD-binding domain containing 1 (OXNAD1), mRNA [NM_138381]
A_32_P170444	SUB1	2.36928e-12	-3.40581	1.0321	-3.29989	Homo sapiens SUB1 homolog (S. cerevisiae) (SUB1), mRNA [NM_006713]
A_23_P201193	TSPAN2	0.00247773	-3.40573	1.15706	-2.94343	Homo sapiens tetraspanin 2 (TSPAN2), mRNA [NM_005725]
A_24_P81900	SLC2A3	0.000313906	-3.38853	1.40797	-2.40667	Homo sapiens solute carrier family 2 (facilitated glucose transporter), member 3 (SLC2A3), mRNA [NM_006931]
A_23_P206077	AEN	2.92508e-07	-3.3801	1.19742	-2.82281	Homo sapiens apoptosis enhancing nuclease (AEN), mRNA [NM_022767]
A_23_P127789	AHNAK	0.000132609	-3.37951	-1.02393	-3.46037	Homo sapiens AHNAK nucleoprotein (AHNAK), transcript variant 1, mRNA [NM_001620]
A_23_P54991	DYNLL2	4.8649e-15	-3.37819	-1.06326	-3.59188	Homo sapiens dynein, light chain, LC8-type 2 (DYNLL2), mRNA [NM_080677]
A_24_P328259	FCRL1	0.00600243	-3.36949	1.22986	-2.73973	Homo sapiens Fc receptor-like 1 (FCRL1), transcript variant 1, mRNA [NM_052938]
A_23_P38696	DSC1	0.0348471	-3.36792	1.27326	-2.64512	Homo sapiens desmocollin 1 (DSC1), transcript variant Dsc1b, mRNA [NM_004948]
A_23_P202117	PCGF5	0.000567486	-3.36734	1.16181	-2.89835	Homo sapiens polycomb group ring finger 5 (PCGF5), transcript variant 3, non-coding RNA [NR_046310]
A_23_P251730	ATP11C	1.65483e-05	-3.36522	1.06456	-3.16114	Homo sapiens ATPase, class VI, type 11C (ATP11C), transcript variant 2, mRNA [NM_001010986]
A_32_P324933	LINC00282	0.000458394	-3.35951	1.36264	-2.46543	Homo sapiens long intergenic non-protein coding RNA 282 (LINC00282), transcript variant 1, long non-coding RNA [NR_027047]
A_23_P258912	MYOM2	0.0409363	-3.35731	1.21711	-2.75843	Homo sapiens myomesin 2 (MYOM2), mRNA [NM_003970]
A_24_P169092	MAML2	0.000713055	-3.35425	1.14495	-2.92961	Homo sapiens mastermind-like 2 (Drosophila) (MAML2), mRNA [NM_032427]
A_23_P118712	SSH2	1.04302e-10	-3.34424	-1.1065	-3.70042	Homo sapiens slingshot protein phosphatase 2 (SSH2), transcript variant 3, mRNA [NM_001282130]
A_23_P51587	RGS7	0.00273242	-3.33944	1.41937	-2.35275	Homo sapiens regulator of G-protein signaling 7 (RGS7), transcript variant 1, mRNA [NM_002924]
A_23_P360379	EGLN3	0.0327078	-3.33933	1.09123	-3.06017	Homo sapiens egl-9 family hypoxia-inducible factor 3 (EGLN3), mRNA [NM_022073]
A_32_P47754	SLC2A14	0.000166647	-3.3293	1.19472	-2.78668	Homo sapiens solute carrier family 2 (facilitated glucose transporter), member 14 (SLC2A14), transcript variant 1, mRNA [NM_001286233]
A_23_P216610	SUSD1	0.000695017	-3.32682	1.30456	-2.55016	Homo sapiens sushi domain containing 1 (SUSD1), transcript variant 2, mRNA [NM_022486]
A_24_P234196	RRM2	0.0115505	-3.31544	1.24895	-2.65459	Homo sapiens ribonucleotide reductase M2 (RRM2), transcript variant 2, mRNA [NM_001034]
A_23_P201538	JUN	1.52584e-06	-3.31432	-1.28282	-4.25168	Homo sapiens jun proto-oncogene (JUN), mRNA [NM_002228]
A_23_P302005	STON1	0.00631075	-3.31383	1.31895	-2.51248	Homo sapiens stonin 1 (STON1), transcript variant 2, mRNA [NM_006873]
A_23_P88222	PLD4	9.30208e-07	-3.3032	-1.33487	-4.40935	Homo sapiens phospholipase D family, member 4 (PLD4), mRNA [NM_138790]
A_23_P89941	CDKN2D	1.33704e-09	-3.29701	-1.32956	-4.38359	Homo sapiens cyclin-dependent kinase inhibitor 2D (p19, inhibits CDK4) (CDKN2D), transcript variant 1, mRNA [NM_001800]
A_24_P69654	KLF6	9.60316e-06	-3.29498	1.11568	-2.95335	Homo sapiens Kruppel-like factor 6 (KLF6), transcript variant A, mRNA [NM_001300]
A_23_P318115	SMAGP	3.37064e-07	-3.29388	-1.06437	-3.50591	Homo sapiens small cell adhesion glycoprotein (SMAGP), transcript variant 1, mRNA [NM_001031628]
A_23_P129301	HAUS2	6.22458e-09	-3.28453	1.1492	-2.8581	Homo sapiens HAUS augmin-like complex, subunit 2 (HAUS2), transcript variant 1, mRNA [NM_018097]
A_24_P396167	CTSW	0.00739028	-3.28231	-1.05563	-3.46489	Homo sapiens cathepsin W (CTSW), mRNA [NM_001335]
A_24_P386622	ARRB1	0.00264849	-3.27311	-1.56321	-5.11656	Homo sapiens arrestin, beta 1 (ARRB1), transcript variant 1, mRNA [NM_004041]
A_23_P420281	PRKCB	0.000158541	-3.27263	1.07248	-3.05147	Homo sapiens protein kinase C, beta (PRKCB), transcript variant 2, mRNA [NM_002738]
A_23_P128993	GZMH	0.0439891	-3.27164	-1.0824	-3.54122	Homo sapiens granzyme H (cathepsin G-like 2, protein h-CCPX) (GZMH), transcript variant 1, mRNA [NM_033423]
A_23_P251881	NCR3	1.0949e-07	-3.27158	-1.10441	-3.61318	Homo sapiens natural cytotoxicity triggering receptor 3 (NCR3), transcript variant 1, mRNA [NM_147130]
A_23_P17998	HES1	2.82077e-05	-3.26796	-1.84196	-6.01945	Homo sapiens hes family bHLH transcription factor 1 (HES1), mRNA [NM_005524]
A_24_P164718	MARCH2	0.00803236	-3.25132	1.20386	-2.70074	Homo sapiens membrane-associated ring finger (C3HC4) 2, E3 ubiquitin protein ligase (MARCH2), transcript variant 1, mRNA [NM_016496]
A_23_P113701	PDGFA	0.0137749	-3.25053	-1.37181	-4.45911	Homo sapiens platelet-derived growth factor alpha polypeptide (PDGFA), transcript variant 1, mRNA [NM_002607]
A_23_P138262	PADI4	0.00878984	-3.24156	1.32732	-2.44218	Homo sapiens peptidyl arginine deiminase, type IV (PADI4), mRNA [NM_012387]
A_23_P68219	TTN	0.0346065	-3.241	1.53854	-2.10655	Homo sapiens titin (TTN), transcript variant novex, mRNA [NM_133379]
A_32_P191200	GPR1-AS	0.00730415	-3.23483	1.30977	-2.46978	Homo sapiens GPR1 antisense RNA (GPR1-AS), long non-coding RNA [NR_104359]
A_23_P433785	P2RX5	3.18623e-07	-3.2289	-1.43843	-4.64453	Homo sapiens purinergic receptor P2X, ligand-gated ion channel, 5 (P2RX5), transcript variant 1, mRNA [NM_002561]
A_24_P35478	PARD3	0.00677475	-3.22819	-1.03822	-3.35157	Homo sapiens par-3 family cell polarity regulator (PARD3), transcript variant 1, mRNA [NM_019619]
A_23_P253321	PNOC	9.209e-06	-3.20379	-1.44093	-4.61643	Homo sapiens prepronociceptin (PNOC), transcript variant 1, mRNA [NM_006228]
A_32_P409222	ZNF628	3.5427e-08	-3.19965	-1.3493	-4.31727	Homo sapiens zinc finger protein 628 (ZNF628), mRNA [NM_033113]
A_24_P109351	VWA8	2.38702e-07	-3.19809	1.09089	-2.93163	Homo sapiens von Willebrand factor A domain containing 8 (VWA8), transcript variant 2, mRNA [NM_001009814]
A_23_P216894	MAPKAP1	0.0188502	-3.19806	1.53095	-2.08894	Homo sapiens mitogen-activated protein kinase associated protein 1 (MAPKAP1), transcript variant 1, mRNA [NM_001006617]
A_24_P11208	CD1D	0.00175683	-3.19751	1.11723	-2.86198	Homo sapiens CD1d molecule (CD1D), mRNA [NM_001766]
A_32_P902988	MATN1	4.14443e-09	-3.19509	-1.16832	-3.73289	Homo sapiens matrilin 1, cartilage matrix protein (MATN1), mRNA [NM_002379]
A_23_P152160	SNN	1.94932e-05	-3.19139	1.01161	-3.15477	Homo sapiens stannin (SNN), mRNA [NM_003498]
A_23_P344884	CARNS1	1.32859e-06	-3.18563	1.02162	-3.11821	Homo sapiens carnosine synthase 1 (CARNS1), transcript variant 1, mRNA [NM_001166222]
A_24_P308506	NAT8B	0.0184678	-3.18551	-1.02856	-3.27648	Homo sapiens N-acetyltransferase 8B (GCN5-related, putative, gene/pseudogene) (NAT8B), mRNA [NM_016347]
A_24_P119774	PGK1	0.000118095	-3.18298	1.24509	-2.55643	phosphoglycerate kinase 1 [Source:HGNC Symbol;Acc:8896] [ENST00000474281]
A_23_P208788	C19orf33	0.0390422	-3.17854	1.34707	-2.3596	Homo sapiens chromosome 19 open reading frame 33 (C19orf33), mRNA [NM_033520]
A_32_P87769	FBXO33	4.02409e-12	-3.15891	-1.01509	-3.20657	Homo sapiens F-box protein 33 (FBXO33), mRNA [NM_203301]
A_23_P402733	SON	3.10074e-05	-3.15869	1.15189	-2.74218	Homo sapiens SON DNA binding protein (SON), transcript variant b, mRNA [NM_032195]
A_23_P157879	FCN1	0.00283306	-3.15698	-1.05672	-3.33606	Homo sapiens ficolin (collagen/fibrinogen domain containing) 1 (FCN1), mRNA [NM_002003]
A_23_P160546	FAM63A	0.00152609	-3.15491	1.04558	-3.01737	Homo sapiens family with sequence similarity 63, member A (FAM63A), transcript variant 2, mRNA [NM_001040217]
A_24_P136453	TNS1	0.0156119	-3.15095	1.24	-2.54109	Homo sapiens tensin 1 (TNS1), mRNA [NM_022648]
A_23_P206284	GPR56	0.0320559	-3.14804	-1.03568	-3.26035	Homo sapiens G protein-coupled receptor 56 (GPR56), transcript variant 3, mRNA [NM_201525]
A_23_P149368	FCRL1	0.00142147	-3.14334	1.28589	-2.44448	Homo sapiens Fc receptor-like 1 (FCRL1), transcript variant 1, mRNA [NM_052938]
A_23_P69179	LEPREL1	0.00766971	-3.14275	-1.11281	-3.4973	Homo sapiens leprecan-like 1 (LEPREL1), transcript variant 1, mRNA [NM_018192]
A_23_P389118	ANO6	5.30915e-06	-3.13718	1.00782	-3.11283	Homo sapiens anoctamin 6 (ANO6), transcript variant 1, mRNA [NM_001025356]
A_24_P921321	PTPRJ	1.49322e-05	-3.13377	-1.27997	-4.01114	Homo sapiens protein tyrosine phosphatase, receptor type, J (PTPRJ), transcript variant 1, mRNA [NM_002843]
A_24_P199655	VANGL1	0.000145364	-3.1307	1.31504	-2.38069	Homo sapiens VANGL planar cell polarity protein 1 (VANGL1), transcript variant 1, mRNA [NM_138959]
A_23_P19291	TUBB2A	1.50503e-08	-3.12321	1.00697	-3.10158	Homo sapiens tubulin, beta 2A class IIa (TUBB2A), mRNA [NM_001069]
A_23_P12082	CHI3L2	0.0428764	-3.12224	1.07854	-2.89487	Homo sapiens chitinase 3-like 2 (CHI3L2), transcript variant 3, mRNA [NM_001025199]
A_32_P444104	LOC284454	0.000546443	-3.122	-1.00709	-3.14415	Homo sapiens uncharacterized LOC284454 (LOC284454), long non-coding RNA [NR_036515]
A_23_P44505	KLF11	6.38538e-10	-3.12159	-1.20567	-3.76361	Homo sapiens Kruppel-like factor 11 (KLF11), transcript variant 1, mRNA [NM_003597]
A_23_P39237	ZFP36	6.69683e-06	-3.11434	-1.01513	-3.16146	Homo sapiens ZFP36 ring finger protein (ZFP36), mRNA [NM_003407]
A_23_P350451	PRDM1	0.00058542	-3.11406	1.19525	-2.60537	Homo sapiens PR domain containing 1, with ZNF domain (PRDM1), transcript variant 1, mRNA [NM_001198]
A_24_P734060	LOC284454	0.000704252	-3.10295	-1.17495	-3.64582	Homo sapiens uncharacterized LOC284454 (LOC284454), long non-coding RNA [NR_036515]
A_23_P23221	GADD45A	0.000725911	-3.10152	1.20565	-2.57249	Homo sapiens growth arrest and DNA-damage-inducible, alpha (GADD45A), transcript variant 1, mRNA [NM_001924]
A_23_P206018	TPM1	0.0450501	-3.10127	1.30374	-2.37875	Homo sapiens tropomyosin 1 (alpha) (TPM1), transcript variant 3, mRNA [NM_001018004]
A_23_P89621	CBX4	7.50963e-07	-3.09322	-1.01861	-3.15077	Homo sapiens chromobox homolog 4 (CBX4), mRNA [NM_003655]
A_23_P257993	DNASE1L3	0.000577996	-3.08638	-1.24907	-3.85512	Homo sapiens deoxyribonuclease I-like 3 (DNASE1L3), transcript variant 1, mRNA [NM_004944]
A_23_P85716	FCGR2A	0.000516102	-3.0664	-1.09212	-3.34888	Homo sapiens Fc fragment of IgG, low affinity IIa, receptor (CD32) (FCGR2A), transcript variant 2, mRNA [NM_021642]
A_24_P165423	RBP7	0.0148081	-3.05768	-1.03595	-3.1676	Homo sapiens retinol binding protein 7, cellular (RBP7), mRNA [NM_052960]
A_23_P3946	NT5M	0.000680692	-3.05384	-1.18185	-3.60918	Homo sapiens 5',3'-nucleotidase, mitochondrial (NT5M), mRNA [NM_020201]
A_24_P301655	CD33	0.00309994	-3.04853	-1.05776	-3.22463	Homo sapiens CD33 molecule (CD33), transcript variant 1, mRNA [NM_001772]
A_23_P17430	RBM38	0.000749902	-3.04602	1.01347	-3.00553	Homo sapiens RNA binding motif protein 38 (RBM38), transcript variant 1, mRNA [NM_017495]
A_24_P367864	USP36	0.00162136	-3.03743	-1.09255	-3.31855	Homo sapiens ubiquitin specific peptidase 36, mRNA (cDNA clone IMAGE:5756922), complete cds. [BC038983]
A_23_P14853	LTK	2.25706e-05	-3.03626	1.00749	-3.0137	Homo sapiens leukocyte receptor tyrosine kinase (LTK), transcript variant 1, mRNA [NM_002344]
A_24_P85243	FAM153A	0.025009	-3.03556	-1.13956	-3.4592	family with sequence similarity 153, member A [Source:HGNC Symbol;Acc:29940] [ENST00000360669]
A_23_P73837	TLR8	0.028597	-3.03504	1.02096	-2.97274	Homo sapiens toll-like receptor 8 (TLR8), mRNA [NM_138636]
A_23_P360804	CPNE5	2.03782e-07	-3.035	-1.2517	-3.79891	Homo sapiens copine V (CPNE5), mRNA [NM_020939]
A_23_P155979	EGF	0.0167966	-3.03346	-1.03738	-3.14683	Homo sapiens epidermal growth factor (EGF), transcript variant 1, mRNA [NM_001963]
A_23_P328000	TMEM182	0.0131732	-3.00547	1.05231	-2.85608	Homo sapiens transmembrane protein 182 (TMEM182), mRNA [NM_144632]
A_23_P138492	NEURL1	0.000234129	-2.99994	1.10626	-2.71178	Homo sapiens neuralized E3 ubiquitin protein ligase 1 (NEURL1), mRNA [NM_004210]
A_23_P35349	SVIL	0.00319284	-2.99625	-1.0703	-3.20687	Homo sapiens supervillin (SVIL), transcript variant 2, mRNA [NM_021738]
A_24_P933801	PEAK1	0.000155446	-2.98774	-1.00398	-2.99963	Homo sapiens cDNA FLJ34483 fis, clone HLUNG2004154. [AK091802]
A_23_P322845	PPAPDC1B	0.000963722	-2.98482	1.46195	-2.04167	Homo sapiens phosphatidic acid phosphatase type 2 domain containing 1B (PPAPDC1B), transcript variant 1, mRNA [NM_001102559]
A_24_P926684	UBE2D3	0.00954094	-2.98185	1.23743	-2.40972	ubiquitin-conjugating enzyme E2D 3 [Source:HGNC Symbol;Acc:12476] [ENST00000503418]
A_24_P357465	TP53INP2	7.02016e-05	-2.98087	1.09255	-2.72837	Homo sapiens tumor protein p53 inducible nuclear protein 2 (TP53INP2), mRNA [NM_021202]
A_24_P923654	TMX4	0.000908923	-2.97467	-1.14397	-3.40292	thioredoxin-related transmembrane protein 4 [Source:HGNC Symbol;Acc:25237] [ENST00000462384]
A_24_P103469	LST1	0.00121355	-2.97221	-1.15553	-3.43447	Homo sapiens leukocyte specific transcript 1 (LST1), transcript variant 1, mRNA [NM_007161]
A_23_P375419	TTC16	0.0151398	-2.9719	-1.18219	-3.51334	Homo sapiens tetratricopeptide repeat domain 16 (TTC16), mRNA [NM_144965]
A_32_P61936	SENCR	0.0146844	-2.96807	-1.02431	-3.04024	Homo sapiens FLI1 antisense RNA 1 (FLI1-AS1), long non-coding RNA [NR_038908]
A_23_P257256	GRK6	2.01235e-07	-2.96582	1.08832	-2.72515	Homo sapiens G protein-coupled receptor kinase 6 (GRK6), transcript variant 2, mRNA [NM_002082]
A_23_P416305	RPL27A	0.024263	-2.96532	1.0918	-2.71601	Homo sapiens ribosomal protein L27a (RPL27A), mRNA [NM_000990]
A_23_P32029	SLC35D2	1.03984e-05	-2.95577	1.32363	-2.23308	Homo sapiens solute carrier family 35 (UDP-GlcNAc/UDP-glucose transporter), member D2 (SLC35D2), transcript variant 1, mRNA [NM_007001]
A_23_P28906	KIF16B	5.05845e-06	-2.9547	-1.01123	-2.98787	Homo sapiens kinesin family member 16B (KIF16B), transcript variant 1, mRNA [NM_001199866]
A_23_P404162	HDAC9	0.0342741	-2.94892	-1.0866	-3.20429	Homo sapiens histone deacetylase 9 (HDAC9), transcript variant 3, mRNA [NM_014707]
A_24_P941353	PCYT1B	0.0159093	-2.94311	1.0145	-2.90104	Homo sapiens phosphate cytidylyltransferase 1, choline, beta (PCYT1B), transcript variant 1, mRNA [NM_004845]
A_24_P290354	ZFAND5	5.51997e-08	-2.93927	1.18782	-2.47451	Homo sapiens zinc finger, AN1-type domain 5 (ZFAND5), transcript variant c, mRNA [NM_006007]
A_23_P126298	FCGR3B	0.0466079	-2.93885	1.03252	-2.84629	Homo sapiens Fc fragment of IgG, low affinity IIIb, receptor (CD16b) (FCGR3B), transcript variant 2, mRNA [NM_000570]
A_24_P94916	LST1	0.000726062	-2.93228	-1.10745	-3.24736	Homo sapiens leukocyte specific transcript 1 (LST1), transcript variant 1, mRNA [NM_007161]
A_23_P158190	LDLRAP1	2.14651e-05	-2.92586	-1.06161	-3.10612	Homo sapiens low density lipoprotein receptor adaptor protein 1 (LDLRAP1), mRNA [NM_015627]
A_23_P134851	DOK2	0.0021998	-2.92518	1.02943	-2.84155	Homo sapiens docking protein 2, 56kDa (DOK2), mRNA [NM_003974]
A_23_P38567	SPECC1	0.0159093	-2.91361	1.3071	-2.22907	Homo sapiens sperm antigen with calponin homology and coiled-coil domains 1 (SPECC1), transcript variant 3, mRNA [NM_152904]
A_24_P383850	EIF4G3	2.47682e-07	-2.9132	-1.05585	-3.07591	Homo sapiens eukaryotic translation initiation factor 4 gamma, 3 (EIF4G3), transcript variant 3, mRNA [NM_003760]
A_23_P90062	DNAJB1	7.99943e-05	-2.91309	1.12367	-2.59247	Homo sapiens DnaJ (Hsp40) homolog, subfamily B, member 1 (DNAJB1), mRNA [NM_006145]
A_23_P218131	INF2	4.90585e-07	-2.91053	-1.20855	-3.51752	Homo sapiens inverted formin, FH2 and WH2 domain containing (INF2), transcript variant 3, mRNA [NM_032714]
A_23_P14165	GPR18	4.68539e-06	-2.90859	1.15017	-2.52884	Homo sapiens G protein-coupled receptor 18 (GPR18), transcript variant 1, mRNA [NM_005292]
A_24_P306558	TCF25	4.32129e-07	-2.90539	1.01398	-2.86534	Homo sapiens transcription factor 25 (basic helix-loop-helix) (TCF25), mRNA [NM_014972]
A_23_P257871	DAB2	0.0419388	-2.90451	1.10872	-2.6197	Homo sapiens Dab, mitogen-responsive phosphoprotein, homolog 2 (Drosophila) (DAB2), transcript variant 1, mRNA [NM_001343]
A_23_P139198	LGALS12	0.00704945	-2.90413	1.08839	-2.66829	Homo sapiens lectin, galactoside-binding, soluble, 12 (LGALS12), transcript variant 2, mRNA [NM_033101]
A_32_P226614	LOC100506544	0.0409804	-2.89946	1.29701	-2.23549	Homo sapiens cDNA FLJ32615 fis, clone STOMA2000148. [AK057177]
A_23_P168974	SDCBP	0.000584757	-2.89702	1.14743	-2.52478	PREDICTED: Homo sapiens syndecan binding protein (syntenin) (SDCBP), transcript variant X1, mRNA [XM_005251280]
A_24_P141214	STOM	0.00802387	-2.89544	-1.03544	-2.99804	Homo sapiens stomatin (STOM), transcript variant 2, mRNA [NM_198194]
A_23_P18539	MMRN1	0.0230738	-2.89452	-1.04926	-3.03709	Homo sapiens multimerin 1 (MMRN1), mRNA [NM_007351]
A_24_P252895	TSPAN32	6.06248e-06	-2.89438	-1.0962	-3.17283	tetraspanin 32 [Source:HGNC Symbol;Acc:13410] [ENST00000484523]
A_23_P119196	KLF2	0.000708452	-2.89111	-1.21369	-3.50892	Homo sapiens Kruppel-like factor 2 (KLF2), mRNA [NM_016270]
A_23_P387630	STARD8	0.0179918	-2.88825	1.10266	-2.61934	Homo sapiens StAR-related lipid transfer (START) domain containing 8 (STARD8), transcript variant 2, mRNA [NM_014725]
A_23_P134835	CSGALNACT1	0.000229363	-2.87305	-1.38094	-3.96751	Homo sapiens chondroitin sulfate N-acetylgalactosaminyltransferase 1 (CSGALNACT1), transcript variant 2, mRNA [NM_018371]
A_23_P258088	PACSIN1	0.00850198	-2.87304	1.18064	-2.43347	Homo sapiens protein kinase C and casein kinase substrate in neurons 1 (PACSIN1), transcript variant 1, mRNA [NM_020804]
A_23_P106042	CMTM5	0.00952383	-2.87207	-1.09897	-3.15631	Homo sapiens CKLF-like MARVEL transmembrane domain containing 5 (CMTM5), transcript variant 3, mRNA [NM_001037288]
A_23_P17724	SEPT5	0.00515924	-2.8669	1.01805	-2.81607	Homo sapiens septin 5 (SEPT5), transcript variant 1, mRNA [NM_002688]
A_32_P1712	RNASE2	0.0330183	-2.86404	1.04001	-2.75386	Homo sapiens ribonuclease, RNase A family, 2 (liver, eosinophil-derived neurotoxin) (RNASE2), mRNA [NM_002934]
A_23_P137434	RNF11	0.00216627	-2.85867	1.14137	-2.50459	Homo sapiens ring finger protein 11 (RNF11), mRNA [NM_014372]
A_23_P102731	SMOX	0.00431004	-2.85797	-1.05084	-3.00326	Homo sapiens spermine oxidase (SMOX), transcript variant 1, mRNA [NM_175839]
A_23_P33683	MARCH2	0.00926317	-2.85558	1.16822	-2.44439	Homo sapiens membrane-associated ring finger (C3HC4) 2, E3 ubiquitin protein ligase (MARCH2), transcript variant 1, mRNA [NM_016496]
A_23_P24077	C10orf54	3.21429e-06	-2.85401	-1.24404	-3.5505	Homo sapiens chromosome 10 open reading frame 54 (C10orf54), mRNA [NM_022153]
A_24_P128308	KLF6	0.00719692	-2.85269	1.26253	-2.25949	Kruppel-like factor 6 [Source:HGNC Symbol;Acc:2235] [ENST00000469435]
A_23_P213584	HK3	0.00435011	-2.85229	-1.34111	-3.82524	Homo sapiens hexokinase 3 (white cell) (HK3), mRNA [NM_002115]
A_23_P28857	SIRPG	0.0451186	-2.85105	1.05425	-2.70433	Homo sapiens signal-regulatory protein gamma (SIRPG), transcript variant 1, mRNA [NM_018556]
A_23_P83149	ABHD17B	0.000873049	-2.84982	1.13686	-2.50675	Homo sapiens abhydrolase domain containing 17B (ABHD17B), transcript variant 1, mRNA [NM_016014]
A_32_P198810	LOH12CR2	0.00759286	-2.84865	-1.1437	-3.25801	Homo sapiens loss of heterozygosity, 12, chromosomal region 2 (non-protein coding) (LOH12CR2), long non-coding RNA [NR_024061]
A_24_P112032	KCNK17	0.0132487	-2.84269	1.03376	-2.74986	Homo sapiens potassium channel, subfamily K, member 17 (KCNK17), transcript variant 1, mRNA [NM_031460]
A_24_P156993	BIN1	6.94099e-05	-2.84066	1.09537	-2.59332	Homo sapiens bridging integrator 1 (BIN1), transcript variant 4, mRNA [NM_139346]
A_23_P420831	TRIM10	0.00345434	-2.84032	-1.04125	-2.95748	Homo sapiens tripartite motif containing 10 (TRIM10), transcript variant 2, mRNA [NM_052828]
A_24_P398810	EIF5	5.73311e-06	-2.83957	-1.04215	-2.95926	Homo sapiens eukaryotic translation initiation factor 5 (EIF5), transcript variant 1, mRNA [NM_001969]
A_23_P430411	ITGB2	1.28695e-08	-2.83595	0.99677	-2.84514	PREDICTED: Homo sapiens integrin, beta 2 (complement component 3 receptor 3 and 4 subunit) (ITGB2), transcript variant X1, mRNA [XM_005261115]
A_24_P278167	ZFAND5	1.62949e-07	-2.83333	1.19498	-2.37103	Homo sapiens zinc finger, AN1-type domain 5 (ZFAND5), transcript variant c, mRNA [NM_006007]
A_23_P250156	IGF2BP2	0.0266007	-2.8329	-1.01517	-2.87587	Homo sapiens insulin-like growth factor 2 mRNA binding protein 2 (IGF2BP2), transcript variant 1, mRNA [NM_006548]
A_24_P179516	ARHGAP25	0.0163516	-2.83203	1.31974	-2.14589	Rho GTPase activating protein 25 [Source:HGNC Symbol;Acc:28951] [ENST00000497079]
A_24_P16702	MTURN	0.0373211	-2.83025	1.16211	-2.43543	Homo sapiens maturin, neural progenitor differentiation regulator homolog (Xenopus) (MTURN), mRNA [NM_152793]
A_23_P95029	SNTB1	0.00855252	-2.82657	1.18267	-2.38999	Homo sapiens syntrophin, beta 1 (dystrophin-associated protein A1, 59kDa, basic component 1) (SNTB1), mRNA [NM_021021]
A_32_P225135	LOC643355	0.0396476	-2.82444	1.04813	-2.69474	Homo sapiens uncharacterized LOC643355 (LOC643355), mRNA [NM_001270945]
A_23_P327370	PGPEP1	5.32819e-06	-2.82318	1.16032	-2.43311	Homo sapiens pyroglutamyl-peptidase I (PGPEP1), mRNA [NM_017712]
A_23_P135239	TLE1	4.27117e-05	-2.82306	1.21197	-2.32931	Homo sapiens transducin-like enhancer of split 1 (E(sp1) homolog, Drosophila) (TLE1), mRNA [NM_005077]
A_23_P63547	CR1L	0.0224229	-2.81401	1.0897	-2.58238	complement component (3b/4b) receptor 1-like [Source:HGNC Symbol;Acc:2335] [ENST00000531844]
A_23_P162739	TSC22D1	0.0470215	-2.81364	1.05019	-2.67918	Homo sapiens TSC22 domain family, member 1 (TSC22D1), transcript variant 1, mRNA [NM_183422]
A_24_P204971	HBP1	0.00512359	-2.81225	1.22465	-2.29638	Homo sapiens HMG-box transcription factor 1 (HBP1), transcript variant 2, mRNA [NM_012257]
A_32_P74409	C11orf96	0.0471451	-2.81161	-1.58832	-4.46574	Homo sapiens chromosome 11 open reading frame 96 (C11orf96), mRNA [NM_001145033]
A_23_P210015	PTPN18	1.98806e-07	-2.80842	-1.05088	-2.95131	Homo sapiens protein tyrosine phosphatase, non-receptor type 18 (brain-derived) (PTPN18), transcript variant 1, mRNA [NM_014369]
A_24_P37409	DUSP2	0.00122008	-2.80459	-1.09039	-3.0581	Homo sapiens dual specificity phosphatase 2 (DUSP2), mRNA [NM_004418]
A_23_P70867	SBDS	9.41451e-09	-2.80359	1.05994	-2.64504	Homo sapiens Shwachman-Bodian-Diamond syndrome (SBDS), mRNA [NM_016038]
A_24_P932648	LOC100507022	4.50261e-08	-2.80197	-1.00583	-2.8183	Homo sapiens mRNA for FLJ00291 protein. [AK090405]
A_24_P189533	ENDOD1	0.000339016	-2.79487	1.22747	-2.27694	Homo sapiens endonuclease domain containing 1 (ENDOD1), mRNA [NM_015036]
A_23_P63798	KLF6	1.03535e-05	-2.79295	1.07138	-2.60688	Homo sapiens Kruppel-like factor 6 (KLF6), transcript variant A, mRNA [NM_001300]
A_24_P170753	EP400NL	2.44124e-05	-2.78735	1.31854	-2.11397	EP400 N-terminal like [Source:HGNC Symbol;Acc:26602] [ENST00000443539]
A_23_P165219	PRAM1	0.00134085	-2.78641	1.00513	-2.7722	Homo sapiens PML-RARA regulated adaptor molecule 1 (PRAM1), mRNA [NM_032152]
A_24_P560519	PPARGC1B	0.00638822	-2.78619	-1.01587	-2.83041	Homo sapiens peroxisome proliferator-activated receptor gamma, coactivator 1 beta (PPARGC1B), transcript variant 1, mRNA [NM_133263]
A_23_P99442	FLT3	0.00772672	-2.78559	-1.04658	-2.91534	Homo sapiens fms-related tyrosine kinase 3 (FLT3), mRNA [NM_004119]
A_23_P346086	TPM3	6.58438e-06	-2.78327	1.17574	-2.36725	Homo sapiens tropomyosin 3 (TPM3), transcript variant 3, mRNA [NM_001043352]
A_23_P93464	BCKDHB	0.000920866	-2.78307	1.21777	-2.28538	Homo sapiens branched chain keto acid dehydrogenase E1, beta polypeptide (BCKDHB), transcript variant 2, mRNA [NM_000056]
A_23_P371410	PRKACB	1.37281e-05	-2.78242	-1.06615	-2.96646	Homo sapiens protein kinase, cAMP-dependent, catalytic, beta (PRKACB), transcript variant 3, mRNA [NM_207578]
A_24_P148321	HIST2H2BE	0.0401671	-2.77586	0.99937	-2.77761	Homo sapiens histone cluster 2, H2be (HIST2H2BE), mRNA [NM_003528]
A_23_P138835	CAPN1	0.000264447	-2.77553	1.14903	-2.41555	Homo sapiens calpain 1, (mu/I) large subunit (CAPN1), transcript variant 2, mRNA [NM_005186]
A_24_P32085	MOB3B	0.00159928	-2.77226	1.19332	-2.32315	Homo sapiens MOB kinase activator 3B (MOB3B), mRNA [NM_024761]
A_24_P398092	RAD23B	2.64205e-11	-2.77086	-1.20561	-3.34059	Homo sapiens RAD23 homolog B (S. cerevisiae) (RAD23B), transcript variant 1, mRNA [NM_002874]
A_23_P256297	RRP1B	5.32398e-09	-2.76391	1.09134	-2.53258	Homo sapiens ribosomal RNA processing 1B (RRP1B), mRNA [NM_015056]
A_24_P922808	DESI2	0.000194659	-2.75974	1.24264	-2.22087	desumoylating isopeptidase 2 [Source:HGNC Symbol;Acc:24264] [ENST00000484738]
A_24_P41021	FBXO33	9.16437e-13	-2.75295	-1.04178	-2.86795	Homo sapiens F-box protein 33 (FBXO33), mRNA [NM_203301]
A_24_P374244	GATA1	0.0457616	-2.73861	1.044	-2.62319	Homo sapiens GATA binding protein 1 (globin transcription factor 1) (GATA1), mRNA [NM_002049]
A_24_P322756	TRPM2	0.00833235	-2.73821	1.0986	-2.49245	Homo sapiens transient receptor potential cation channel, subfamily M, member 2 (TRPM2), transcript variant 1, mRNA [NM_003307]
A_24_P406525	CSGALNACT1	0.01052	-2.73413	-1.0354	-2.83091	Homo sapiens chondroitin sulfate N-acetylgalactosaminyltransferase 1 (CSGALNACT1), transcript variant 2, mRNA [NM_018371]
A_23_P388170	SLC39A3	6.46015e-09	-2.72824	1.0073	-2.70847	Homo sapiens solute carrier family 39 (zinc transporter), member 3 (SLC39A3), transcript variant 2, mRNA [NM_213568]
A_24_P212389	MSRB3	0.027134	-2.72193	1.1703	-2.32584	Homo sapiens methionine sulfoxide reductase B3 (MSRB3), transcript variant 2, mRNA [NM_001031679]
A_32_P516067	C10orf111	0.0111424	-2.72184	1.02098	-2.66592	Homo sapiens chromosome 10 open reading frame 111 (C10orf111), mRNA [NM_153244]
A_23_P216108	ANK1	0.00039019	-2.72073	1.09856	-2.47665	Homo sapiens ankyrin 1, erythrocytic (ANK1), transcript variant 3, mRNA [NM_000037]
A_23_P405873	C9orf72	9.1466e-06	-2.71673	-1.18158	-3.21003	Homo sapiens chromosome 9 open reading frame 72 (C9orf72), transcript variant 1, mRNA [NM_145005]
A_23_P53162	STIM1	0.000171832	-2.71502	1.19127	-2.2791	Homo sapiens stromal interaction molecule 1 (STIM1), transcript variant 2, mRNA [NM_003156]
A_23_P114275	PGRMC1	0.0467296	-2.71362	1.21335	-2.23648	Homo sapiens progesterone receptor membrane component 1 (PGRMC1), transcript variant 1, mRNA [NM_006667]
A_23_P50338	TUBB4A	0.0137749	-2.70975	1.07023	-2.53193	Homo sapiens tubulin, beta 4A class IVa (TUBB4A), mRNA [NM_006087]
A_24_P467073	SMIM6	0.0451186	-2.70532	1.08744	-2.48779	Homo sapiens small integral membrane protein 6 (SMIM6), mRNA [NM_001162997]
A_23_P39481	ABCA7	0.00010138	-2.6999	-1.148	-3.09949	Homo sapiens ATP-binding cassette, sub-family A (ABC1), member 7 (ABCA7), mRNA [NM_019112]
A_23_P303548	C20orf112	0.00177175	-2.6969	1.09595	-2.46079	Homo sapiens chromosome 20 open reading frame 112 (C20orf112), transcript variant 1, mRNA [NM_001256798]
A_23_P210358	LIMS1	0.0327035	-2.6897	1.1834	-2.27285	Homo sapiens LIM and senescent cell antigen-like domains 1 (LIMS1), transcript variant 2, mRNA [NM_004987]
A_23_P330999	MED23	1.51861e-05	-2.68868	1.29237	-2.08042	Homo sapiens mediator complex subunit 23 (MED23), transcript variant 2, mRNA [NM_015979]
A_23_P127727	MPEG1	4.9797e-05	-2.68742	-1.30588	-3.50944	Homo sapiens macrophage expressed 1 (MPEG1), mRNA [NM_001039396]
A_23_P1403	C10orf137	1.09974e-05	-2.68686	1.0948	-2.45421	Homo sapiens chromosome 10 open reading frame 137 (C10orf137), transcript variant 2, mRNA [NM_015608]
A_23_P126836	TNFSF4	0.00938701	-2.68031	-1.26492	-3.39038	Homo sapiens tumor necrosis factor (ligand) superfamily, member 4 (TNFSF4), mRNA [NM_003326]
A_23_P250164	HGD	0.0321519	-2.67788	-1.02592	-2.74728	Homo sapiens homogentisate 1,2-dioxygenase (HGD), mRNA [NM_000187]
A_24_P331998	DOCK8	3.38563e-05	-2.67592	1.14852	-2.3299	Homo sapiens dedicator of cytokinesis 8 (DOCK8), transcript variant 1, mRNA [NM_203447]
A_24_P259607	SUSD4	0.00782908	-2.67576	1.19132	-2.24605	Homo sapiens sushi domain containing 4 (SUSD4), transcript variant 1, mRNA [NM_017982]
A_23_P400486	DPY19L3	0.00388783	-2.67168	-1.08381	-2.89559	Homo sapiens dpy-19-like 3 (C. elegans), mRNA (cDNA clone IMAGE:5190889), complete cds. [BC029162]
A_24_P944519	PDE4D	0.00188963	-2.67091	-1.37204	-3.6646	Homo sapiens phosphodiesterase 4D, cAMP-specific (PDE4D), transcript variant 2, mRNA [NM_006203]
A_23_P165136	LRRC25	0.0418912	-2.67002	-1.16881	-3.12075	Homo sapiens leucine rich repeat containing 25 (LRRC25), mRNA [NM_145256]
A_24_P160649	FAM20B	4.5388e-06	-2.66366	-1.09741	-2.92312	Homo sapiens family with sequence similarity 20, member B (FAM20B), mRNA [NM_014864]
A_23_P118392	RASD1	0.0263786	-2.66355	-1.12809	-3.00473	Homo sapiens RAS, dexamethasone-induced 1 (RASD1), transcript variant 1, mRNA [NM_016084]
A_32_P46214	SLC9A9	2.44282e-07	-2.658	-1.16718	-3.10237	Homo sapiens solute carrier family 9, subfamily A (NHE9, cation proton antiporter 9), member 9 (SLC9A9), mRNA [NM_173653]
A_23_P372096	C20orf112	0.00764499	-2.65653	1.23887	-2.14432	chromosome 20 open reading frame 112 [Source:HGNC Symbol;Acc:16106] [ENST00000375678]
A_23_P203283	QSER1	8.08816e-07	-2.65247	-1.07466	-2.85051	Homo sapiens glutamine and serine rich 1 (QSER1), mRNA [NM_001076786]
A_23_P412214	RAP1GAP2	0.00617169	-2.65129	-1.05536	-2.79808	Homo sapiens RAP1 GTPase activating protein 2 (RAP1GAP2), transcript variant 1, mRNA [NM_015085]
A_32_P209230	CITED4	0.0101027	-2.64995	1.1962	-2.21531	Homo sapiens Cbp/p300-interacting transactivator, with Glu/Asp-rich carboxy-terminal domain, 4 (CITED4), mRNA [NM_133467]
A_24_P313186	CALM1	1.00583e-07	-2.64597	1.01545	-2.60571	Homo sapiens calmodulin 1 (phosphorylase kinase, delta) (CALM1), mRNA [NM_006888]
A_23_P97780	LOC338620	0.0339205	-2.64315	1.21569	-2.1742	Homo sapiens hypothetical protein LOC338620, mRNA (cDNA clone IMAGE:6023208), partial cds. [BC043009]
A_32_P99100	PTPRK	0.00229333	-2.63428	-1.308	-3.44564	Homo sapiens protein tyrosine phosphatase, receptor type, K (PTPRK), transcript variant 2, mRNA [NM_002844]
A_23_P205389	MOAP1	0.00358722	-2.63068	1.26254	-2.08363	Homo sapiens modulator of apoptosis 1 (MOAP1), mRNA [NM_022151]
A_24_P256325	REV1	4.49993e-08	-2.62713	1.00274	-2.61995	Homo sapiens REV1, polymerase (DNA directed) (REV1), transcript variant 2, mRNA [NM_001037872]
A_23_P204277	H2AFJ	1.78369e-05	-2.62552	-1.02165	-2.68236	Homo sapiens H2A histone family, member J (H2AFJ), transcript variant 1, mRNA [NM_177925]
A_23_P120345	PELI1	9.75694e-09	-2.62393	-1.08492	-2.84674	Homo sapiens pellino E3 ubiquitin protein ligase 1 (PELI1), mRNA [NM_020651]
A_24_P326635	ADRBK1	1.512e-06	-2.62141	-1.01859	-2.67014	Homo sapiens adrenergic, beta, receptor kinase 1 (ADRBK1), mRNA [NM_001619]
A_32_P216548	LDLRAP1	3.03774e-05	-2.61934	-1.01303	-2.65346	Homo sapiens low density lipoprotein receptor adaptor protein 1 (LDLRAP1), mRNA [NM_015627]
A_24_P917612	WIBG	1.7339e-06	-2.61685	1.0579	-2.47361	Homo sapiens within bgcn homolog (Drosophila), mRNA (cDNA clone IMAGE:3897762), partial cds. [BC009627]
A_23_P350824	DPYSL2	0.00455967	-2.61455	1.07914	-2.4228	Homo sapiens dihydropyrimidinase-like 2 (DPYSL2), transcript variant 2, mRNA [NM_001386]
A_23_P40926	DGKG	0.0411794	-2.6095	1.24453	-2.09677	Homo sapiens diacylglycerol kinase, gamma 90kDa (DGKG), transcript variant 1, mRNA [NM_001346]
A_32_P94221	CBX3P2	0.0051867	-2.6085	1.11071	-2.3485	Homo sapiens chromobox homolog 3 pseudogene 2 (CBX3P2), non-coding RNA [NR_033754]
A_23_P131825	TNNC2	0.00271811	-2.60836	-1.07933	-2.81528	Homo sapiens troponin C type 2 (fast) (TNNC2), mRNA [NM_003279]
A_23_P39647	SLC4A3	0.0341605	-2.60245	1.03475	-2.51505	Homo sapiens solute carrier family 4 (anion exchanger), member 3 (SLC4A3), transcript variant 1, mRNA [NM_005070]
A_24_P225325	SMAP2	0.00378443	-2.60039	1.05402	-2.46711	Homo sapiens small ArfGAP2 (SMAP2), transcript variant 1, mRNA [NM_022733]
A_23_P250671	GPX1	0.00391606	-2.59972	1.09482	-2.37455	Homo sapiens glutathione peroxidase 1 (GPX1), transcript variant 2, mRNA [NM_201397]
A_24_P228717	RAC2	0.000496568	-2.59962	1.17824	-2.20636	Homo sapiens ras-related C3 botulinum toxin substrate 2 (rho family, small GTP binding protein Rac2) (RAC2), mRNA [NM_002872]
A_32_P7823	MAPK1IP1L	1.00682e-08	-2.59901	1.07445	-2.41892	Homo sapiens mitogen-activated protein kinase 1 interacting protein 1-like (MAPK1IP1L), mRNA [NM_144578]
A_24_P27977	TRPM2	0.000441971	-2.59853	-1.14165	-2.96662	Homo sapiens transient receptor potential cation channel, subfamily M, member 2 (TRPM2), transcript variant 1, mRNA [NM_003307]
A_24_P151305	KLF2	9.02331e-07	-2.59763	-1.23535	-3.20898	Homo sapiens Kruppel-like factor 2 (KLF2), mRNA [NM_016270]
A_23_P128598	TUBA3C	1.13296e-05	-2.5972	-1.00581	-2.61229	Homo sapiens tubulin, alpha 3c (TUBA3C), mRNA [NM_006001]
A_24_P548060	LINC00402	0.0372385	-2.59632	-1.02316	-2.65644	long intergenic non-protein coding RNA 402 [Source:HGNC Symbol;Acc:42732] [ENST00000419499]
A_24_P156153	DPY19L3	0.0127643	-2.59492	-1.11339	-2.88915	Homo sapiens dpy-19-like 3 (C. elegans), mRNA (cDNA clone IMAGE:5190889), complete cds. [BC029162]
A_32_P20240	SP3	7.92383e-10	-2.5932	1.03517	-2.50509	Homo sapiens Sp3 transcription factor (SP3), transcript variant 1, mRNA [NM_003111]
A_32_P177024	SBDS	1.60499e-08	-2.58933	1.036	-2.49934	Homo sapiens Shwachman-Bodian-Diamond syndrome (SBDS), mRNA [NM_016038]
A_24_P393372	PACS2	0.000645813	-2.58578	1.01036	-2.55926	Homo sapiens phosphofurin acidic cluster sorting protein 2 (PACS2), transcript variant 1, mRNA [NM_001100913]
A_32_P453321	C1orf228	1.59798e-06	-2.5812	-1.03728	-2.67742	Homo sapiens chromosome 1 open reading frame 228 (C1orf228), mRNA [NM_001145636]
A_23_P23346	MLLT11	5.12558e-06	-2.57961	-1.00423	-2.59052	Homo sapiens myeloid/lymphoid or mixed-lineage leukemia (trithorax homolog, Drosophila); translocated to, 11 (MLLT11), mRNA [NM_006818]
A_23_P164179	TOB1	1.71969e-06	-2.57904	1.00219	-2.57341	Homo sapiens transducer of ERBB2, 1 (TOB1), transcript variant 1, mRNA [NM_005749]
A_24_P943393	AHNAK	6.94099e-05	-2.57882	-1.11057	-2.86395	Homo sapiens AHNAK nucleoprotein (AHNAK), transcript variant 1, mRNA [NM_001620]
A_24_P354412	MARCH1	1.37868e-05	-2.57704	-1.80709	-4.65693	Homo sapiens membrane-associated ring finger (C3HC4) 1, E3 ubiquitin protein ligase (MARCH1), transcript variant 1, mRNA [NM_001166373]
A_32_P147078	SLC8A1	0.00159161	-2.57652	-1.13565	-2.92603	Homo sapiens solute carrier family 8 (sodium/calcium exchanger), member 1 (SLC8A1), transcript variant A, mRNA [NM_021097]
A_23_P409988	PHC3	4.59965e-07	-2.5743	1.10247	-2.33503	Homo sapiens polyhomeotic homolog 3 (Drosophila) (PHC3), mRNA [NM_024947]
A_32_P335921	ROPN1L	0.0120204	-2.57411	1.05565	-2.4384	Homo sapiens rhophilin associated tail protein 1-like (ROPN1L), transcript variant 1, mRNA [NM_031916]
A_23_P50357	ARHGEF18	1.84616e-09	-2.57025	-1.2975	-3.3349	Homo sapiens Rho/Rac guanine nucleotide exchange factor (GEF) 18 (ARHGEF18), transcript variant 1, mRNA [NM_015318]
A_24_P393679	GNL1	0.0398612	-2.56767	1.06635	-2.4079	Homo sapiens guanine nucleotide binding protein-like 1 (GNL1), mRNA [NM_005275]
A_24_P53976	GLUL	0.00636684	-2.56596	1.08632	-2.36206	Homo sapiens glutamate-ammonia ligase (GLUL), transcript variant 1, mRNA [NM_002065]
A_24_P162412	WDR20	1.59798e-06	-2.56515	1.03857	-2.46989	Homo sapiens WD repeat domain 20 (WDR20), transcript variant 5, mRNA [NM_001242415]
A_24_P623989	ITGB2-AS1	1.84616e-09	-2.56378	-1.06785	-2.73774	Homo sapiens ITGB2 antisense RNA 1 (ITGB2-AS1), transcript variant 1, long non-coding RNA [NR_038311]
A_23_P401361	PITPNM2	0.000191221	-2.55998	-1.11801	-2.86209	Homo sapiens phosphatidylinositol transfer protein, membrane-associated 2 (PITPNM2), mRNA [NM_020845]
A_23_P140738	PIEZO1	2.39174e-06	-2.55123	-1.06775	-2.72408	Homo sapiens piezo-type mechanosensitive ion channel component 1 (PIEZO1), mRNA [NM_001142864]
A_23_P20285	PDLIM2	6.89016e-07	-2.55121	-1.18892	-3.03319	Homo sapiens PDZ and LIM domain 2 (mystique) (PDLIM2), transcript variant 2, mRNA [NM_021630]
A_23_P151662	MAX	0.0140537	-2.54561	1.06882	-2.3817	Homo sapiens MYC associated factor X (MAX), transcript variant 6, mRNA [NM_197957]
A_23_P104624	ENDOD1	0.000120772	-2.54492	1.10702	-2.29889	Homo sapiens endonuclease domain containing 1 (ENDOD1), mRNA [NM_015036]
A_24_P625382	YBX3	0.000879693	-2.54438	-1.16311	-2.95941	Homo sapiens Y box binding protein 3 (YBX3), transcript variant 1, mRNA [NM_003651]
A_23_P128161	TUBA1C	0.0197378	-2.5442	1.23405	-2.06166	Homo sapiens tubulin, alpha 1c (TUBA1C), mRNA [NM_032704]
A_23_P157416	ZNF394	0.000391569	-2.54185	1.21396	-2.09386	Homo sapiens zinc finger protein 394 (ZNF394), mRNA [NM_032164]
A_23_P214464	CCND3	0.00105909	-2.54166	-1.07052	-2.72089	Homo sapiens cyclin D3 (CCND3), transcript variant 2, mRNA [NM_001760]
A_24_P86993	JAM3	0.0300432	-2.53929	1.13235	-2.24249	Homo sapiens junctional adhesion molecule 3 (JAM3), transcript variant 1, mRNA [NM_032801]
A_32_P109817	ZFAND5	3.72319e-07	-2.53819	1.24528	-2.03825	Homo sapiens zinc finger, AN1-type domain 5 (ZFAND5), transcript variant c, mRNA [NM_006007]
A_23_P110167	MGST2	0.0406129	-2.53676	-1.00467	-2.54861	Homo sapiens microsomal glutathione S-transferase 2 (MGST2), transcript variant 1, mRNA [NM_002413]
A_23_P52806	BACE1	0.0262231	-2.53586	1.05228	-2.40986	Homo sapiens beta-site APP-cleaving enzyme 1 (BACE1), transcript variant a, mRNA [NM_012104]
A_23_P97871	ARID5B	3.09481e-08	-2.5345	1.06121	-2.38832	Homo sapiens AT rich interactive domain 5B (MRF1-like) (ARID5B), transcript variant 1, mRNA [NM_032199]
A_23_P117146	PRDM4	2.36532e-08	-2.53449	-1.28357	-3.25321	Homo sapiens PR domain containing 4 (PRDM4), mRNA [NM_012406]
A_23_P300112	HLA-G	0.0062997	-2.53439	1.22886	-2.06239	PREDICTED: Homo sapiens major histocompatibility complex, class I, G (HLA-G), transcript variant X5, misc_RNA [XR_247353]
A_24_P402690	ITM2C	2.63983e-06	-2.53135	1.14617	-2.20852	Homo sapiens integral membrane protein 2C (ITM2C), transcript variant 1, mRNA [NM_030926]
A_23_P142631	FKBP1B	0.0364645	-2.52731	1.06842	-2.36545	Homo sapiens FK506 binding protein 1B, 12.6 kDa (FKBP1B), transcript variant 2, mRNA [NM_054033]
A_23_P378722	SAT1	0.0105254	-2.52173	1.03133	-2.44513	Homo sapiens spermidine/spermine N1-acetyltransferase 1 (SAT1), transcript variant 1, mRNA [NM_002970]
A_24_P726336	PHACTR2	0.0109681	-2.5198	1.18772	-2.12154	Homo sapiens phosphatase and actin regulator 2 (PHACTR2), transcript variant 1, mRNA [NM_001100164]
A_23_P163467	C15orf52	0.00221351	-2.5189	1.00884	-2.49682	Homo sapiens chromosome 15 open reading frame 52 (C15orf52), mRNA [NM_207380]
A_24_P38081	FKBP5	0.00112242	-2.51871	-1.02191	-2.5739	Homo sapiens FK506 binding protein 5 (FKBP5), transcript variant 1, mRNA [NM_004117]
A_23_P74278	PDE4B	5.96976e-05	-2.51648	-1.05888	-2.66465	Homo sapiens phosphodiesterase 4B, cAMP-specific (PDE4B), transcript variant d, mRNA [NM_001037341]
A_24_P303852	GNAQ	0.0117618	-2.51213	-1.18234	-2.9702	Homo sapiens guanine nucleotide binding protein (G protein), q polypeptide (GNAQ), mRNA [NM_002072]
A_23_P132226	TPST2	0.0010341	-2.51051	-1.01878	-2.55766	Homo sapiens tyrosylprotein sulfotransferase 2 (TPST2), transcript variant 1, mRNA [NM_001008566]
A_24_P227121	PANX1	9.48549e-07	-2.50933	-1.13374	-2.84492	PREDICTED: Homo sapiens pannexin 1 (PANX1), transcript variant X1, mRNA [XM_005273862]
A_23_P396299	MRVI1-AS1	0.00234335	-2.50797	-1.23853	-3.1062	Homo sapiens MRVI1 antisense RNA 1 (MRVI1-AS1), transcript variant 4, long non-coding RNA [NR_034094]
A_23_P428129	CDKN1C	0.00426197	-2.50545	-1.25918	-3.1548	Homo sapiens cyclin-dependent kinase inhibitor 1C (p57, Kip2) (CDKN1C), transcript variant 1, mRNA [NM_000076]
A_23_P433758	SPN	0.035772	-2.50429	1.08145	-2.31567	Homo sapiens sialophorin (SPN), transcript variant 1, mRNA [NM_001030288]
A_24_P154037	IRS2	2.90005e-06	-2.50252	-1.3613	-3.40668	Homo sapiens insulin receptor substrate 2 (IRS2), mRNA [NM_003749]
A_23_P414654	RAB37	7.77247e-05	-2.50076	1.03484	-2.41658	Homo sapiens RAB37, member RAS oncogene family (RAB37), transcript variant 3, mRNA [NM_175738]
A_23_P30020	PLA2G12A	0.0156502	-2.50055	1.13448	-2.20413	Homo sapiens phospholipase A2, group XIIA (PLA2G12A), mRNA [NM_030821]
A_23_P402670	CD1A	0.00426762	-2.50018	-1.10028	-2.75091	Homo sapiens CD1a molecule (CD1A), mRNA [NM_001763]
A_23_P165333	BIN1	6.27765e-06	-2.49975	1.0867	-2.30031	Homo sapiens bridging integrator 1 (BIN1), transcript variant 4, mRNA [NM_139346]
A_24_P281988	PLCL2	4.27364e-06	-2.49738	1.08734	-2.29679	Homo sapiens phospholipase C-like 2 (PLCL2), transcript variant 2, mRNA [NM_015184]
A_24_P287664	PLCB2	4.122e-06	-2.49634	1.05729	-2.36107	Homo sapiens phospholipase C, beta 2 (PLCB2), transcript variant 1, mRNA [NM_004573]
A_23_P88351	ATL1	0.000441097	-2.4955	1.15057	-2.16892	Homo sapiens atlastin GTPase 1 (ATL1), transcript variant 2, mRNA [NM_181598]
A_23_P161706	ARHGAP42	0.0144651	-2.49469	1.05467	-2.36537	Rho GTPase activating protein 42 [Source:HGNC Symbol;Acc:26545] [ENST00000524892]
A_23_P251132	SNTG2	0.0208627	-2.49159	-1.31654	-3.28028	Homo sapiens syntrophin, gamma 2 (SNTG2), mRNA [NM_018968]
A_24_P192933	UBASH3B	0.000113096	-2.48451	-1.09357	-2.71698	Homo sapiens ubiquitin associated and SH3 domain containing B (UBASH3B), mRNA [NM_032873]
A_32_P10003	TUBA3D	1.4448e-06	-2.48269	1.03682	-2.39452	Homo sapiens tubulin, alpha 3d (TUBA3D), mRNA [NM_080386]
A_24_P183128	PLAC8	2.83482e-05	-2.48212	-1.14166	-2.83374	Homo sapiens placenta-specific 8 (PLAC8), transcript variant 2, mRNA [NM_016619]
A_23_P6746	IQSEC1	5.05186e-05	-2.48158	-1.12199	-2.7843	Homo sapiens IQ motif and Sec7 domain 1 (IQSEC1), transcript variant 2, mRNA [NM_014869]
A_23_P104804	ZBTB16	1.29138e-05	-2.478	-1.60403	-3.97477	Homo sapiens zinc finger and BTB domain containing 16 (ZBTB16), transcript variant 1, mRNA [NM_006006]
A_24_P332647	SSH1	0.0299152	-2.47523	1.14486	-2.16204	Homo sapiens slingshot protein phosphatase 1 (SSH1), transcript variant 3, mRNA [NM_001161331]
A_23_P139547	TUBA1A	0.0176939	-2.4751	1.1949	-2.07138	Homo sapiens tubulin, alpha 1a (TUBA1A), transcript variant 1, mRNA [NM_006009]
A_32_P163089	C12orf75	0.0145994	-2.47464	1.05415	-2.34752	Homo sapiens chromosome 12 open reading frame 75 (C12orf75), mRNA [NM_001145199]
A_23_P426636	AHNAK	0.000937358	-2.47427	-1.02175	-2.52809	Homo sapiens AHNAK nucleoprotein (AHNAK), transcript variant 1, mRNA [NM_001620]
A_23_P85269	TTN	0.0163397	-2.47414	1.20757	-2.04886	Homo sapiens titin (TTN), transcript variant N2-A, mRNA [NM_133378]
A_23_P319512	KLF11	2.76196e-05	-2.47398	-1.07848	-2.66815	Homo sapiens Kruppel-like factor 11 (KLF11), transcript variant 1, mRNA [NM_003597]
A_23_P108404	AGAP1	0.0372641	-2.47266	1.15915	-2.13317	Homo sapiens ArfGAP with GTPase domain, ankyrin repeat and PH domain 1 (AGAP1), transcript variant 1, mRNA [NM_001037131]
A_23_P251342	GSK3B	2.52967e-05	-2.47026	1.1968	-2.06404	Homo sapiens glycogen synthase kinase 3 beta (GSK3B), transcript variant 1, mRNA [NM_002093]
A_23_P138725	MARVELD1	0.00314265	-2.465	-1.39107	-3.42898	Homo sapiens MARVEL domain containing 1 (MARVELD1), mRNA [NM_031484]
A_23_P503010	SLC24A4	0.0084284	-2.46445	-1.07352	-2.64563	Homo sapiens solute carrier family 24 (sodium/potassium/calcium exchanger), member 4 (SLC24A4), transcript variant 1, mRNA [NM_153646]
A_23_P39265	LYPD3	0.00260287	-2.4605	1.10713	-2.2224	Homo sapiens LY6/PLAUR domain containing 3 (LYPD3), mRNA [NM_014400]
A_23_P367043	CDC14C	0.000464653	-2.45748	-1.10346	-2.71173	Homo sapiens cell division cycle 14C (CDC14C), non-coding RNA [NR_003595]
A_23_P96568	FLNA	6.26009e-06	-2.45705	-1.42484	-3.50091	Homo sapiens filamin A, alpha (FLNA), transcript variant 1, mRNA [NM_001456]
A_32_P195647	KLHL15	0.000410918	-2.45437	1.07511	-2.2829	Homo sapiens kelch-like family member 15 (KLHL15), mRNA [NM_030624]
A_23_P25566	GPR183	0.00166664	-2.45301	1.10426	-2.22141	Homo sapiens G protein-coupled receptor 183 (GPR183), mRNA [NM_004951]
A_24_P370172	LILRA5	0.0190975	-2.45237	-1.10298	-2.70491	Homo sapiens leukocyte immunoglobulin-like receptor, subfamily A (with TM domain), member 5 (LILRA5), transcript variant 3, mRNA [NM_181879]
A_32_P157846	DUSP5P1	0.000166755	-2.45218	1.12494	-2.17983	Homo sapiens dual specificity phosphatase 5 pseudogene 1 (DUSP5P1), non-coding RNA [NR_002834]
A_23_P50331	FAM32A	3.37538e-06	-2.45102	1.21559	-2.01632	Homo sapiens family with sequence similarity 32, member A (FAM32A), mRNA [NM_014077]
A_23_P21363	AHNAK	0.00068711	-2.45061	-1.09929	-2.69394	Homo sapiens AHNAK nucleoprotein (AHNAK), transcript variant 2, mRNA [NM_024060]
A_24_P938293	HES1	3.79106e-05	-2.44965	-1.80494	-4.42147	Homo sapiens hes family bHLH transcription factor 1 (HES1), mRNA [NM_005524]
A_32_P183022	ENAH	0.0466365	-2.44752	1.20691	-2.02792	Homo sapiens enabled homolog (Drosophila) (ENAH), transcript variant 1, mRNA [NM_001008493]
A_23_P84399	CNTNAP2	0.000345411	-2.44744	-1.93269	-4.73015	Homo sapiens contactin associated protein-like 2 (CNTNAP2), mRNA [NM_014141]
A_24_P917123	MYLIP	6.89016e-07	-2.44702	-1.12286	-2.74766	Homo sapiens myosin regulatory light chain interacting protein (MYLIP), mRNA [NM_013262]
A_23_P1492	AVPI1	4.01815e-06	-2.44589	-1.13668	-2.78019	Homo sapiens arginine vasopressin-induced 1 (AVPI1), mRNA [NM_021732]
A_23_P430051	NGLY1	0.00180224	-2.44342	-1.06381	-2.59934	Homo sapiens cDNA FLJ12409 fis, clone MAMMA1002895. [AK022471]
A_23_P41697	FEM1C	0.000400707	-2.4408	1.10342	-2.21203	Homo sapiens fem-1 homolog c (C. elegans) (FEM1C), mRNA [NM_020177]
A_32_P806841	ARL4A	1.18605e-07	-2.43869	-1.73815	-4.23881	Homo sapiens ADP-ribosylation factor-like 4A (ARL4A), transcript variant 1, mRNA [NM_005738]
A_24_P918762	PARVG	0.000512373	-2.43853	-1.19705	-2.91903	PREDICTED: Homo sapiens parvin, gamma (PARVG), transcript variant X1, mRNA [XM_005261701]
A_23_P103070	YWHAH	5.02434e-05	-2.42913	-1.06797	-2.59423	Homo sapiens tyrosine 3-monooxygenase/tryptophan 5-monooxygenase activation protein, eta polypeptide (YWHAH), mRNA [NM_003405]
A_23_P213959	PPARGC1B	0.000710981	-2.42891	-1.05765	-2.56893	Homo sapiens peroxisome proliferator-activated receptor gamma, coactivator 1 beta (PPARGC1B), transcript variant 1, mRNA [NM_133263]
A_23_P25246	AVPR1A	0.00444934	-2.42728	1.08362	-2.23997	Homo sapiens arginine vasopressin receptor 1A (AVPR1A), mRNA [NM_000706]
A_23_P79818	OSER1	2.48442e-05	-2.42718	1.13344	-2.14142	Homo sapiens oxidative stress responsive serine-rich 1 (OSER1), mRNA [NM_016470]
A_32_P100109	REPS2	0.00261076	-2.42525	-1.40613	-3.41021	Homo sapiens RALBP1 associated Eps domain containing 2 (REPS2), transcript variant 1, mRNA [NM_004726]
A_23_P347618	ERO1LB	5.98545e-05	-2.4243	1.19525	-2.02829	Homo sapiens ERO1-like beta (S. cerevisiae) (ERO1LB), mRNA [NM_019891]
A_23_P119794	AGAP1	0.0320108	-2.42362	-1.02752	-2.49032	Homo sapiens ArfGAP with GTPase domain, ankyrin repeat and PH domain 1 (AGAP1), transcript variant 1, mRNA [NM_001037131]
A_24_P30923	SNN	8.25003e-05	-2.42343	1.12657	-2.15116	Homo sapiens stannin (SNN), mRNA [NM_003498]
A_24_P217848	HIST1H2AK	0.00171022	-2.42265	-1.08181	-2.62085	Homo sapiens histone cluster 1, H2ak (HIST1H2AK), mRNA [NM_003510]
A_23_P53126	LMO2	0.00914996	-2.42219	1.03981	-2.32945	Homo sapiens LIM domain only 2 (rhombotin-like 1) (LMO2), transcript variant 1, mRNA [NM_005574]
A_24_P169343	AAED1	0.000135077	-2.42155	1.06341	-2.27717	Homo sapiens AhpC/TSA antioxidant enzyme domain containing 1 (AAED1), mRNA [NM_153698]
A_23_P68106	TMSB10	0.000153889	-2.42119	1.04323	-2.32086	Homo sapiens thymosin beta 10 (TMSB10), mRNA [NM_021103]
A_24_P184931	BFAR	1.49712e-07	-2.41587	1.1184	-2.16012	Homo sapiens bifunctional apoptosis regulator (BFAR), mRNA [NM_016561]
A_23_P306941	RGL4	0.0130504	-2.4112	-1.05433	-2.54219	Homo sapiens ral guanine nucleotide dissociation stimulator-like 4 (RGL4), mRNA [NM_153615]
A_23_P110116	SH3BP2	6.30896e-06	-2.41084	-1.2693	-3.06009	Homo sapiens SH3-domain binding protein 2 (SH3BP2), transcript variant 1, mRNA [NM_003023]
A_24_P410378	CMTR2	0.0315061	-2.4074	1.02076	-2.35844	Homo sapiens cap methyltransferase 2 (CMTR2), transcript variant 1, mRNA [NM_018348]
A_23_P417951	TSPYL5	0.000344202	-2.40564	1.16693	-2.06151	Homo sapiens TSPY-like 5 (TSPYL5), mRNA [NM_033512]
A_24_P162485	ANK1	0.0390496	-2.40032	-1.06236	-2.55001	Homo sapiens ankyrin 1, erythrocytic (ANK1), transcript variant 3, mRNA [NM_000037]
A_23_P213527	GPR150	0.0250796	-2.39507	-1.0206	-2.44442	G protein-coupled receptor 150 [Source:HGNC Symbol;Acc:23628] [ENST00000380007]
A_32_P41551	LOC285957	0.000278829	-2.39199	-1.12421	-2.68909	Homo sapiens cDNA FLJ40207 fis, clone TESTI2020946. [AK097526]
A_23_P168610	TSPAN13	0.00161013	-2.39128	-1.28238	-3.06651	Homo sapiens tetraspanin 13 (TSPAN13), mRNA [NM_014399]
A_23_P132454	CCNL1	1.92579e-06	-2.39079	1.17546	-2.03391	Homo sapiens cyclin L1 (CCNL1), mRNA [NM_020307]
A_24_P317907	SORBS1	0.0319179	-2.3886	1.06557	-2.24162	Homo sapiens sorbin and SH3 domain containing 1 (SORBS1), transcript variant 3, mRNA [NM_001034954]
A_32_P19262	MAPK13	8.74492e-05	-2.38808	1.07316	-2.22528	Homo sapiens mitogen-activated protein kinase 13 (MAPK13), transcript variant 1, mRNA [NM_002754]
A_23_P119943	IGFBP2	0.00374787	-2.38786	1.04922	-2.27584	Homo sapiens insulin-like growth factor binding protein 2, 36kDa (IGFBP2), mRNA [NM_000597]
A_24_P159916	SSBP4	1.6433e-06	-2.38763	-1.00999	-2.4115	Homo sapiens single stranded DNA binding protein 4 (SSBP4), transcript variant 1, mRNA [NM_032627]
A_32_P169179	MSX2P1	0.00472837	-2.38749	-1.16216	-2.77465	Homo sapiens msh homeobox 2 pseudogene 1 (MSX2P1), non-coding RNA [NR_002307]
A_24_P51517	FGR	0.000837237	-2.38428	-1.02101	-2.43437	Homo sapiens feline Gardner-Rasheed sarcoma viral oncogene homolog (FGR), transcript variant 2, mRNA [NM_001042747]
A_23_P300056	CDC42	3.38667e-09	-2.38149	0.997114	-2.38838	Homo sapiens cell division cycle 42 (CDC42), transcript variant 2, mRNA [NM_044472]
A_23_P23584	CTNNBIP1	1.03254e-07	-2.38122	-1.06217	-2.52926	Homo sapiens catenin, beta interacting protein 1 (CTNNBIP1), transcript variant 1, mRNA [NM_020248]
A_23_P20196	ARPC1B	0.000204867	-2.37714	1.06443	-2.23325	Homo sapiens actin related protein 2/3 complex, subunit 1B, 41kDa (ARPC1B), mRNA [NM_005720]
A_23_P83007	LURAP1L	0.049345	-2.37409	-1.05254	-2.49883	Homo sapiens leucine rich adaptor protein 1-like (LURAP1L), mRNA [NM_203403]
A_24_P927716	SLED1	0.0293665	-2.36964	-1.0479	-2.48316	Homo sapiens proteoglycan 3 pseudogene (SLED1), non-coding RNA [NR_003542]
A_32_P132827	OPHN1	0.0415734	-2.36724	1.05691	-2.23977	Homo sapiens oligophrenin 1 (OPHN1), mRNA [NM_002547]
A_24_P191750	TAPT1	0.000182214	-2.36665	1.07532	-2.20089	Homo sapiens transmembrane anterior posterior transformation 1 (TAPT1), mRNA [NM_153365]
A_32_P140268	KCND3	0.0281198	-2.36594	1.1016	-2.14774	potassium voltage-gated channel, Shal-related subfamily, member 3 [Source:HGNC Symbol;Acc:6239] [ENST00000369697]
A_23_P107336	ACAP1	2.08513e-05	-2.36179	1.00067	-2.3602	Homo sapiens ArfGAP with coiled-coil, ankyrin repeat and PH domains 1 (ACAP1), mRNA [NM_014716]
A_24_P163632	OXR1	0.00307905	-2.35773	1.02741	-2.29482	Homo sapiens oxidation resistance 1 (OXR1), transcript variant 2, mRNA [NM_181354]
A_23_P209200	CCNE1	1.30051e-06	-2.35735	1.05216	-2.24049	Homo sapiens cyclin E1 (CCNE1), mRNA [NM_001238]
A_23_P55606	ZNF516	2.52967e-05	-2.35024	-1.02409	-2.40686	Homo sapiens zinc finger protein 516 (ZNF516), mRNA [NM_014643]
A_23_P19142	KCNMB1	0.00400967	-2.35015	-1.02867	-2.41754	Homo sapiens potassium large conductance calcium-activated channel, subfamily M, beta member 1 (KCNMB1), mRNA [NM_004137]
A_23_P360340	UACA	0.00266844	-2.3496	-1.56712	-3.68209	Homo sapiens uveal autoantigen with coiled-coil domains and ankyrin repeats (UACA), transcript variant 2, mRNA [NM_001008224]
A_23_P30464	PRR7	0.00010435	-2.34636	-1.00757	-2.36412	Homo sapiens proline rich 7 (synaptic) (PRR7), transcript variant 1, mRNA [NM_030567]
A_24_P125273	ARL4D	0.00846115	-2.3452	-1.07227	-2.51468	Homo sapiens ADP-ribosylation factor-like 4D (ARL4D), mRNA [NM_001661]
A_24_P410797	KALRN	0.0484926	-2.3426	-1.07258	-2.51261	Homo sapiens cDNA FLJ43991 fis, clone TESTI4019843, highly similar to Rattus norvegicus huntingtin-associated protein interacting protein (duo) (Hapip). [AK125979]
A_24_P201739	SH2B3	3.05429e-06	-2.34214	-1.24888	-2.92504	Homo sapiens SH2B adaptor protein 3 (SH2B3), mRNA [NM_005475]
A_23_P140876	ABCA3	0.0135495	-2.3418	1.11754	-2.09549	Homo sapiens ATP-binding cassette, sub-family A (ABC1), member 3 (ABCA3), mRNA [NM_001089]
A_23_P427747	M1AP	0.0174592	-2.33935	1.04227	-2.24447	Homo sapiens meiosis 1 associated protein (M1AP), transcript variant 1, mRNA [NM_138804]
A_23_P84448	TUBA4A	8.5306e-05	-2.33894	1.01386	-2.30696	Homo sapiens tubulin, alpha 4a (TUBA4A), transcript variant 1, mRNA [NM_006000]
A_23_P118815	BIRC5	0.0161008	-2.33885	1.04229	-2.24395	Homo sapiens baculoviral IAP repeat containing 5 (BIRC5), transcript variant 3, mRNA [NM_001012271]
A_23_P12514	RHOC	9.41274e-05	-2.33726	-1.11427	-2.60433	Homo sapiens ras homolog family member C (RHOC), transcript variant 1, mRNA [NM_175744]
A_24_P128977	G3BP2	5.82252e-08	-2.33586	1.1077	-2.10875	Homo sapiens GTPase activating protein (SH3 domain) binding protein 2 (G3BP2), transcript variant 1, mRNA [NM_203505]
A_23_P126888	KIF21B	0.00450947	-2.33483	1.07077	-2.18051	Homo sapiens kinesin family member 21B (KIF21B), transcript variant 2, mRNA [NM_017596]
A_23_P114740	CFH	0.0435579	-2.33251	-1.08022	-2.51963	Homo sapiens complement factor H (CFH), transcript variant 1, mRNA [NM_000186]
A_23_P28834	PHACTR3	0.0046119	-2.33218	1.10897	-2.10302	Homo sapiens phosphatase and actin regulator 3 (PHACTR3), transcript variant 1, mRNA [NM_080672]
A_23_P43273	EXT1	0.0130425	-2.33074	1.11458	-2.09114	Homo sapiens exostosin glycosyltransferase 1 (EXT1), mRNA [NM_000127]
A_23_P401106	PDE2A	7.20353e-06	-2.32773	-1.34513	-3.13111	Homo sapiens phosphodiesterase 2A, cGMP-stimulated (PDE2A), transcript variant 1, mRNA [NM_002599]
A_23_P21747	CABP5	0.0167055	-2.32741	-1.09211	-2.54179	Homo sapiens calcium binding protein 5 (CABP5), mRNA [NM_019855]
A_23_P363769	KRT86	0.0450835	-2.32578	-1.13353	-2.63633	Homo sapiens keratin 86 (KRT86), mRNA [NM_002284]
A_23_P201939	PPM1J	0.000449883	-2.32441	-1.38375	-3.2164	Homo sapiens protein phosphatase, Mg2+/Mn2+ dependent, 1J (PPM1J), mRNA [NM_005167]
A_23_P309381	HIST2H2AA4	0.0228726	-2.32258	-1.12388	-2.61031	Homo sapiens histone cluster 2, H2aa4 (HIST2H2AA4), mRNA [NM_001040874]
A_23_P167674	F12	0.000289298	-2.31946	1.06935	-2.16903	Homo sapiens coagulation factor XII (Hageman factor) (F12), mRNA [NM_000505]
A_24_P387609	ISCA1	0.0211108	-2.31708	1.04643	-2.21427	Homo sapiens iron-sulfur cluster assembly 1 (ISCA1), mRNA [NM_030940]
A_23_P43679	ZNF618	8.37789e-05	-2.31685	-1.34825	-3.1237	Homo sapiens zinc finger protein 618 (ZNF618), mRNA [NM_133374]
A_23_P128084	ITGA7	4.39279e-07	-2.31677	-1.16546	-2.70011	Homo sapiens integrin, alpha 7 (ITGA7), transcript variant 2, mRNA [NM_002206]
A_23_P37704	CDT1	0.0313048	-2.31615	1.07067	-2.16327	Homo sapiens chromatin licensing and DNA replication factor 1 (CDT1), mRNA [NM_030928]
A_32_P176550	JMY	0.00353413	-2.31597	-1.03235	-2.39089	Homo sapiens junction mediating and regulatory protein, p53 cofactor (JMY), mRNA [NM_152405]
A_23_P163178	CALM1	6.78345e-13	-2.31478	-1.02139	-2.36428	Homo sapiens calmodulin 1 (phosphorylase kinase, delta) (CALM1), mRNA [NM_006888]
A_24_P185186	SAMD14	0.0378982	-2.31407	-1.15841	-2.68064	Homo sapiens sterile alpha motif domain containing 14 (SAMD14), transcript variant 1, mRNA [NM_174920]
A_24_P573978	CYCS	8.73487e-06	-2.31155	1.07254	-2.1552	cytochrome c, somatic [Source:HGNC Symbol;Acc:19986] [ENST00000409764]
A_24_P38347	DPYSL2	0.0171692	-2.31152	1.11951	-2.06477	Homo sapiens dihydropyrimidinase-like 2 (DPYSL2), transcript variant 2, mRNA [NM_001386]
A_24_P16124	IFITM4P	0.00112242	-2.31088	1.0795	-2.1407	Homo sapiens interferon induced transmembrane protein 4 pseudogene (IFITM4P), non-coding RNA [NR_001590]
A_24_P74374	CTSA	0.0335075	-2.31034	1.10783	-2.08546	Homo sapiens cathepsin A (CTSA), transcript variant 1, mRNA [NM_000308]
A_24_P363615	MTPN	0.000355393	-2.30766	0.996838	-2.31498	Homo sapiens myotrophin (MTPN), mRNA [NM_145808]
A_24_P236956	RAB3D	0.00424638	-2.30557	1.03978	-2.21735	Homo sapiens RAB3D, member RAS oncogene family (RAB3D), mRNA [NM_004283]
A_23_P1936	ASRGL1	0.020933	-2.3054	1.13018	-2.03985	Homo sapiens asparaginase like 1 (ASRGL1), transcript variant 2, mRNA [NM_025080]
A_23_P17773	GUCD1	0.000143109	-2.30532	1.02871	-2.24099	Homo sapiens guanylyl cyclase domain containing 1 (GUCD1), transcript variant 4, mRNA [NM_031444]
A_23_P161386	SLIT1	2.10476e-07	-2.3038	-1.09772	-2.52894	Homo sapiens slit homolog 1 (Drosophila) (SLIT1), mRNA [NM_003061]
A_23_P210425	MYL9	0.0222582	-2.30278	-1.24957	-2.8775	Homo sapiens myosin, light chain 9, regulatory (MYL9), transcript variant 2, mRNA [NM_181526]
A_23_P336992	ZFAND2A	0.00189083	-2.29809	1.13983	-2.01618	Homo sapiens zinc finger, AN1-type domain 2A (ZFAND2A), mRNA [NM_182491]
A_23_P48997	PSTPIP1	0.00233563	-2.29612	1.00619	-2.282	Homo sapiens proline-serine-threonine phosphatase interacting protein 1 (PSTPIP1), mRNA [NM_003978]
A_23_P1331	COL13A1	0.0119364	-2.29603	1.02634	-2.23712	Homo sapiens collagen, type XIII, alpha 1 (COL13A1), transcript variant 5, mRNA [NM_080801]
A_23_P21382	LAMB2	0.00138984	-2.29574	1.0398	-2.20786	Homo sapiens laminin, beta 2 (laminin S) (LAMB2), mRNA [NM_002292]
A_24_P409971	NEXN	0.0126109	-2.29417	-1.20636	-2.7676	Homo sapiens nexilin (F actin binding protein) (NEXN), transcript variant 1, mRNA [NM_144573]
A_23_P137016	SAT1	0.000900041	-2.29315	1.02632	-2.23435	Homo sapiens spermidine/spermine N1-acetyltransferase 1 (SAT1), transcript variant 1, mRNA [NM_002970]
A_32_P64475	SDE2	4.42305e-09	-2.2869	1.05072	-2.17651	Homo sapiens SDE2 telomere maintenance homolog (S. pombe) (SDE2), mRNA [NM_152608]
A_23_P156708	TNXB	0.00691309	-2.28563	-1.09414	-2.5008	Homo sapiens tenascin XB (TNXB), transcript variant XB-S, mRNA [NM_032470]
A_23_P149992	PDLIM1	0.000404541	-2.28445	1.01312	-2.25488	Homo sapiens PDZ and LIM domain 1 (PDLIM1), mRNA [NM_020992]
A_32_P138396	WDR86-AS1	0.0146678	-2.28386	1.06784	-2.13877	Homo sapiens cDNA FLJ38667 fis, clone HLUNG2006843. [AK095986]
A_24_P371670	HNRNPA0	0.000811174	-2.28247	1.06948	-2.1342	Homo sapiens heterogeneous nuclear ribonucleoprotein A0 (HNRNPA0), mRNA [NM_006805]
A_24_P13083	TSPAN18	0.000353397	-2.27995	-1.31786	-3.00467	Homo sapiens tetraspanin 18 (TSPAN18), mRNA [NM_130783]
A_23_P406330	SMAP2	0.00129173	-2.27693	-1.025	-2.33384	Homo sapiens small ArfGAP2 (SMAP2), transcript variant 1, mRNA [NM_022733]
A_32_P468522	NCR3	2.35018e-08	-2.27372	-1.03939	-2.36327	Homo sapiens natural cytotoxicity triggering receptor 3 (NCR3), transcript variant 3, mRNA [NM_001145467]
A_23_P116850	KRT2	0.00698861	-2.27353	1.02119	-2.22635	Homo sapiens keratin 2 (KRT2), mRNA [NM_000423]
A_23_P25224	YBX3	0.00235921	-2.27214	-1.1336	-2.57569	Homo sapiens Y box binding protein 3 (YBX3), transcript variant 1, mRNA [NM_003651]
A_23_P147245	OSBPL10	0.0176939	-2.27203	-1.52315	-3.46065	Homo sapiens oxysterol binding protein-like 10 (OSBPL10), transcript variant 1, mRNA [NM_017784]
A_24_P236003	H2AFJ	0.000437272	-2.26869	-1.07024	-2.42804	Homo sapiens H2A histone family, member J (H2AFJ), transcript variant 1, mRNA [NM_177925]
A_24_P91701	C22orf43	2.18535e-05	-2.26774	-1.01446	-2.30052	Homo sapiens chromosome 22 open reading frame 43 (C22orf43), mRNA [NM_016449]
A_23_P201963	PARD3	0.0432068	-2.26631	1.01531	-2.23214	Homo sapiens par-3 family cell polarity regulator (PARD3), transcript variant 1, mRNA [NM_019619]
A_24_P90005	COL13A1	0.00499955	-2.26466	-1.00634	-2.27901	Homo sapiens collagen, type XIII, alpha 1 (COL13A1), transcript variant 5, mRNA [NM_080801]
A_23_P259901	TKTL1	0.000390071	-2.26447	-1.45422	-3.29305	Homo sapiens transketolase-like 1 (TKTL1), transcript variant 1, mRNA [NM_012253]
A_23_P361614	HLA-G	0.000395362	-2.26408	-1.14482	-2.59197	major histocompatibility complex, class I, G [Source:HGNC Symbol;Acc:4964] [ENST00000478108]
A_23_P79251	EHD3	8.73268e-05	-2.26293	-1.1237	-2.54284	Homo sapiens EH-domain containing 3 (EHD3), mRNA [NM_014600]
A_23_P58132	RHOH	0.00780194	-2.26204	1.02697	-2.20263	Homo sapiens ras homolog family member H (RHOH), transcript variant 6, mRNA [NM_004310]
A_24_P362881	IFT57	0.00292034	-2.26141	-1.14328	-2.58544	Homo sapiens intraflagellar transport 57 homolog (Chlamydomonas) (IFT57), mRNA [NM_018010]
A_24_P376848	FCRL5	0.00709277	-2.26015	-1.06075	-2.39745	Homo sapiens Fc receptor-like 5 (FCRL5), transcript variant 1, mRNA [NM_031281]
A_23_P6596	HES1	0.0176466	-2.25846	1.02277	-2.20818	Homo sapiens hes family bHLH transcription factor 1 (HES1), mRNA [NM_005524]
A_24_P289471	RNASET2	0.00274212	-2.25775	1.07745	-2.09545	Homo sapiens ribonuclease T2 (RNASET2), mRNA [NM_003730]
A_23_P16673	CNN2	3.70195e-06	-2.25612	-1.12697	-2.54258	Homo sapiens calponin 2 (CNN2), transcript variant 1, mRNA [NM_004368]
A_32_P378278	FAM117B	6.74131e-05	-2.25415	-1.01648	-2.29131	Homo sapiens family with sequence similarity 117, member B (FAM117B), mRNA [NM_173511]
A_23_P128447	LRRK2	0.0443873	-2.25256	-1.24626	-2.80727	Homo sapiens leucine-rich repeat kinase 2 (LRRK2), mRNA [NM_198578]
A_23_P82169	SOX4	0.000591229	-2.25132	-1.20183	-2.70571	Homo sapiens SRY (sex determining region Y)-box 4 (SOX4), mRNA [NM_003107]
A_24_P148750	SH3BP5	1.48383e-07	-2.25006	-1.15904	-2.60791	Homo sapiens SH3-domain binding protein 5 (BTK-associated) (SH3BP5), transcript variant 1, mRNA [NM_004844]
A_24_P80915	BCLAF1	1.41663e-05	-2.24888	-1.05731	-2.37777	Homo sapiens BCL2-associated transcription factor 1 (BCLAF1), transcript variant 1, mRNA [NM_014739]
A_23_P215517	KLHL7	0.000263075	-2.24795	1.07847	-2.08438	Homo sapiens kelch-like family member 7 (KLHL7), transcript variant 3, mRNA [NM_001172428]
A_23_P50175	SIGLEC7	0.0264428	-2.24772	-1.06348	-2.39041	Homo sapiens sialic acid binding Ig-like lectin 7 (SIGLEC7), transcript variant 1, mRNA [NM_014385]
A_24_P564824	SNORD22	2.08513e-05	-2.2475	1.04183	-2.15727	Homo sapiens small nucleolar RNA, C/D box 22 (SNORD22), small nucleolar RNA [NR_000008]
A_23_P155179	ISY1	1.5913e-05	-2.24748	-1.14139	-2.56526	Homo sapiens ISY1 splicing factor homolog (S. cerevisiae) (ISY1), transcript variant 1, mRNA [NM_001199469]
A_23_P127231	FRAT1	0.0220896	-2.24558	1.03923	-2.16082	Homo sapiens frequently rearranged in advanced T-cell lymphomas (FRAT1), mRNA [NM_005479]
A_23_P39386	HCST	0.000836154	-2.24515	-1.0723	-2.40747	Homo sapiens hematopoietic cell signal transducer (HCST), transcript variant 1, mRNA [NM_014266]
A_23_P80594	PLCL2	1.16349e-08	-2.23874	-1.03417	-2.31525	Homo sapiens phospholipase C-like 2 (PLCL2), transcript variant 2, mRNA [NM_015184]
A_23_P116557	LGALS9	1.39384e-05	-2.238	-1.0935	-2.44725	Homo sapiens lectin, galactoside-binding, soluble, 9 (LGALS9), transcript variant 1, mRNA [NM_009587]
A_23_P208812	ZNF507	1.20611e-05	-2.23644	1.09448	-2.04339	Homo sapiens zinc finger protein 507 (ZNF507), transcript variant 2, mRNA [NM_014910]
A_23_P81859	HIST1H2AH	0.00546253	-2.23615	-1.1091	-2.48011	Homo sapiens histone cluster 1, H2ah (HIST1H2AH), mRNA [NM_080596]
A_23_P365610	JUND	2.25084e-06	-2.23521	-1.27675	-2.85382	Human junD mRNA. [X56681]
A_23_P144369	NAP1L5	6.26157e-05	-2.23294	-1.23539	-2.75854	Homo sapiens nucleosome assembly protein 1-like 5 (NAP1L5), mRNA [NM_153757]
A_32_P79041	AVPR1A	0.0487325	-2.23109	-1.02416	-2.28498	Homo sapiens arginine vasopressin receptor 1A (AVPR1A), mRNA [NM_000706]
A_24_P86389	HIST1H2AM	0.00452985	-2.22933	-1.0746	-2.39563	Homo sapiens histone cluster 1, H2am (HIST1H2AM), mRNA [NM_003514]
A_23_P64837	SMAGP	3.634e-07	-2.22924	1.0329	-2.15822	Homo sapiens small cell adhesion glycoprotein (SMAGP), transcript variant 1, mRNA [NM_001031628]
A_23_P29248	TST	0.0142231	-2.22908	-1.01252	-2.25699	Homo sapiens thiosulfate sulfurtransferase (rhodanese) (TST), transcript variant 1, mRNA [NM_003312]
A_23_P101960	ZFP36L2	8.39445e-07	-2.22892	-1.56734	-3.49349	Homo sapiens ZFP36 ring finger protein-like 2 (ZFP36L2), mRNA [NM_006887]
A_23_P104346	PIP4K2A	1.66372e-05	-2.22634	1.07225	-2.07632	Homo sapiens phosphatidylinositol-5-phosphate 4-kinase, type II, alpha (PIP4K2A), mRNA [NM_005028]
A_32_P80901	RPS15A	0.000414597	-2.22555	1.03316	-2.15413	ribosomal protein S15a [Source:HGNC Symbol;Acc:10389] [ENST00000322989]
A_23_P253586	DOPEY2	0.00403695	-2.22263	1.05888	-2.09904	Homo sapiens dopey family member 2 (DOPEY2), mRNA [NM_005128]
A_23_P428184	HIST1H2AD	0.0142748	-2.22187	-1.0781	-2.39541	Homo sapiens histone cluster 1, H2ad (HIST1H2AD), mRNA [NM_021065]
A_24_P935330	PRKCB	0.00672367	-2.21851	-1.08022	-2.39648	Homo sapiens protein kinase C, beta (PRKCB), transcript variant 2, mRNA [NM_002738]
A_23_P210726	CDC25B	0.000639609	-2.21496	1.03974	-2.13029	Homo sapiens cell division cycle 25B (CDC25B), transcript variant 1, mRNA [NM_021873]
A_23_P102109	TUBA4A	3.41536e-06	-2.21411	-1.00955	-2.23525	Homo sapiens tubulin, alpha 4a (TUBA4A), transcript variant 1, mRNA [NM_006000]
A_24_P938284	FCGR2B	0.000495983	-2.21048	-1.42772	-3.15594	Homo sapiens Fc fragment of IgG, low affinity IIb, receptor (CD32) (FCGR2B), transcript variant 1, mRNA [NM_004001]
A_23_P52634	PANX1	0.000185077	-2.20913	1.06644	-2.07149	Homo sapiens pannexin 1 (PANX1), mRNA [NM_015368]
A_23_P46039	FCRLA	0.000345786	-2.20327	-1.38568	-3.05304	Homo sapiens Fc receptor-like A (FCRLA), transcript variant 2, mRNA [NM_032738]
A_32_P2452	TMTC1	0.00191983	-2.20327	-1.08083	-2.38135	Homo sapiens transmembrane and tetratricopeptide repeat containing 1 (TMTC1), transcript variant 2, mRNA [NM_175861]
A_23_P84189	PITPNC1	0.034778	-2.20124	1.03209	-2.13279	Homo sapiens phosphatidylinositol transfer protein, cytoplasmic 1 (PITPNC1), transcript variant 2, mRNA [NM_181671]
A_23_P47410	ESAM	0.00729279	-2.19974	-1.03659	-2.28024	Homo sapiens endothelial cell adhesion molecule (ESAM), mRNA [NM_138961]
A_23_P162486	PTPN6	1.18605e-07	-2.19904	-1.01398	-2.22978	Homo sapiens protein tyrosine phosphatase, non-receptor type 6 (PTPN6), transcript variant 1, mRNA [NM_002831]
A_23_P258944	DNAJB9	6.1368e-09	-2.19854	-1.05476	-2.31894	Homo sapiens DnaJ (Hsp40) homolog, subfamily B, member 9 (DNAJB9), mRNA [NM_012328]
A_23_P101025	LGALS9C	6.74262e-06	-2.19474	-1.11333	-2.44347	Homo sapiens lectin, galactoside-binding, soluble, 9C (LGALS9C), mRNA [NM_001040078]
A_24_P303354	HIST1H2AG	0.0028772	-2.19387	-1.10667	-2.42789	Homo sapiens histone cluster 1, H2ag (HIST1H2AG), mRNA [NM_021064]
A_23_P24616	SIAE	0.0362559	-2.19256	1.03983	-2.10858	Homo sapiens sialic acid acetylesterase (SIAE), transcript variant 1, mRNA [NM_170601]
A_23_P309837	STON2	0.0308931	-2.19053	-1.06679	-2.33683	Homo sapiens stonin 2 (STON2), transcript variant 1, mRNA [NM_033104]
A_23_P141960	SERTAD3	8.69315e-06	-2.18973	1.02974	-2.12649	Homo sapiens SERTA domain containing 3 (SERTAD3), transcript variant 2, mRNA [NM_203344]
A_23_P201901	TRIM58	0.00707219	-2.18907	1.0309	-2.12346	Homo sapiens mRNA; cDNA DKFZp686N09198 (from clone DKFZp686N09198); complete cds. [BX537432]
A_23_P368278	FCHSD2	2.84133e-07	-2.18871	-1.1713	-2.56364	Homo sapiens FCH and double SH3 domains 2 (FCHSD2), mRNA [NM_014824]
A_24_P139901	GYPC	0.000692876	-2.18864	1.06468	-2.05567	Homo sapiens glycophorin C (Gerbich blood group) (GYPC), transcript variant 1, mRNA [NM_002101]
A_23_P33256	GP9	0.00210281	-2.18671	-1.12098	-2.45126	Homo sapiens glycoprotein IX (platelet) (GP9), mRNA [NM_000174]
A_24_P87824	ZMYND8	2.28814e-09	-2.18575	-1.03699	-2.26659	Homo sapiens zinc finger, MYND-type containing 8 (ZMYND8), transcript variant 2, mRNA [NM_012408]
A_23_P139066	RNF141	3.51124e-06	-2.18567	-1.098	-2.39986	Homo sapiens ring finger protein 141 (RNF141), mRNA [NM_016422]
A_23_P99661	ARHGEF40	0.0320964	-2.18538	-1.11567	-2.43816	Homo sapiens Rho guanine nucleotide exchange factor (GEF) 40 (ARHGEF40), transcript variant 1, mRNA [NM_018071]
A_23_P103981	HIST2H2AA4	0.0268226	-2.18512	-1.06681	-2.33112	Homo sapiens histone cluster 2, H2aa4 (HIST2H2AA4), mRNA [NM_001040874]
A_23_P324873	SNORA70	2.26018e-05	-2.18396	1.00355	-2.17622	Homo sapiens small nucleolar RNA, H/ACA box 70 (SNORA70), small nucleolar RNA [NR_000011]
A_32_P91902	TSPAN14	0.000183028	-2.18347	-1.04939	-2.29132	Homo sapiens tetraspanin 14 (TSPAN14), transcript variant 1, mRNA [NM_030927]
A_24_P273726	MSRB3	0.0428982	-2.1811	-1.23412	-2.69174	Homo sapiens methionine sulfoxide reductase B3 (MSRB3), transcript variant 2, mRNA [NM_001031679]
A_23_P255376	CCDC109B	2.02958e-06	-2.17888	-1.11069	-2.42005	Homo sapiens coiled-coil domain containing 109B (CCDC109B), mRNA [NM_017918]
A_23_P81219	PLAC8	0.000297596	-2.1761	-1.18073	-2.56939	Homo sapiens placenta-specific 8 (PLAC8), transcript variant 2, mRNA [NM_016619]
A_23_P202361	HPS1	8.29798e-07	-2.17585	1.05905	-2.05454	Homo sapiens Hermansky-Pudlak syndrome 1 (HPS1), transcript variant 3, mRNA [NM_182639]
A_23_P145175	ZNF318	4.44367e-07	-2.17489	-1.09444	-2.38029	Homo sapiens zinc finger protein 318 (ZNF318), mRNA [NM_014345]
A_23_P59349	HECA	2.60677e-06	-2.17415	1.00316	-2.1673	Homo sapiens headcase homolog (Drosophila) (HECA), mRNA [NM_016217]
A_32_P175934	CD48	2.46367e-05	-2.17128	-1.03976	-2.2576	Homo sapiens CD48 molecule (CD48), transcript variant 1, mRNA [NM_001778]
A_23_P167005	GPR160	1.73898e-05	-2.17059	-1.61672	-3.50922	Homo sapiens G protein-coupled receptor 160 (GPR160), mRNA [NM_014373]
A_23_P421843	SAMD14	0.036705	-2.16921	-1.3052	-2.83126	Homo sapiens sterile alpha motif domain containing 14 (SAMD14), transcript variant 1, mRNA [NM_174920]
A_23_P413760	P2RX5	3.56469e-05	-2.16802	-1.60806	-3.4863	Homo sapiens purinergic receptor P2X, ligand-gated ion channel, 5 (P2RX5), transcript variant 2, mRNA [NM_175080]
A_23_P23924	CAPN2	7.72311e-05	-2.16688	-1.03666	-2.24632	Homo sapiens calpain 2, (m/II) large subunit (CAPN2), transcript variant 1, mRNA [NM_001748]
A_23_P137543	ZNF362	2.68813e-06	-2.16595	1.0745	-2.01578	Homo sapiens zinc finger protein 362 (ZNF362), mRNA [NM_152493]
A_23_P211878	FLNB	7.19855e-05	-2.16411	1.06868	-2.02502	Homo sapiens filamin B, beta (FLNB), transcript variant 2, mRNA [NM_001457]
A_24_P245108	USP7	1.15725e-05	-2.16386	0.998987	-2.16605	Homo sapiens ubiquitin specific peptidase 7 (herpes virus-associated) (USP7), transcript variant 3, mRNA [NM_001286458]
A_23_P162746	CRYL1	5.5926e-05	-2.16301	1.05659	-2.04716	Homo sapiens crystallin, lambda 1 (CRYL1), mRNA [NM_015974]
A_24_P220485	OLFML2A	0.0207874	-2.16213	-1.18379	-2.55952	Homo sapiens olfactomedin-like 2A (OLFML2A), transcript variant 1, mRNA [NM_182487]
A_23_P59294	RREB1	0.000100499	-2.15607	-1.21418	-2.61785	Homo sapiens ras responsive element binding protein 1 (RREB1), transcript variant 1, mRNA [NM_001003699]
A_24_P673786	PIP4K2A	1.30822e-07	-2.15491	1.01217	-2.129	Homo sapiens phosphatidylinositol-5-phosphate 4-kinase, type II, alpha (PIP4K2A), mRNA [NM_005028]
A_23_P146367	C9orf89	0.00237805	-2.1518	1.03331	-2.08244	Homo sapiens chromosome 9 open reading frame 89 (C9orf89), mRNA [NM_032310]
A_23_P204696	CDKN1B	3.56804e-05	-2.15111	1.00341	-2.14381	Homo sapiens cyclin-dependent kinase inhibitor 1B (p27, Kip1) (CDKN1B), mRNA [NM_004064]
A_23_P436526	SLC25A42	2.65685e-05	-2.15034	1.05999	-2.02865	Homo sapiens solute carrier family 25, member 42 (SLC25A42), mRNA [NM_178526]
A_23_P112798	CRIP2	0.000525435	-2.15017	-1.32707	-2.85341	Homo sapiens cysteine-rich protein 2 (CRIP2), transcript variant 1, mRNA [NM_001312]
A_24_P933802	PEAK1	0.000247675	-2.14864	-1.29621	-2.78509	Homo sapiens pseudopodium-enriched atypical kinase 1 (PEAK1), mRNA [NM_024776]
A_23_P206293	GPR114	0.00833411	-2.14837	1.03858	-2.06856	Homo sapiens G protein-coupled receptor 114 (GPR114), mRNA [NM_153837]
A_23_P167920	DLL1	2.38875e-05	-2.14835	-1.8359	-3.94416	Homo sapiens delta-like 1 (Drosophila) (DLL1), mRNA [NM_005618]
A_23_P96483	ZBTB33	0.0202676	-2.14724	1.01738	-2.11056	Homo sapiens zinc finger and BTB domain containing 33 (ZBTB33), transcript variant 2, mRNA [NM_006777]
A_23_P165668	SLC35F5	0.00495253	-2.14616	-1.08438	-2.32725	solute carrier family 35, member F5 [Source:HGNC Symbol;Acc:23617] [ENST00000498768]
A_23_P400945	ETV3	6.90439e-05	-2.13954	1.0422	-2.0529	Homo sapiens ets variant 3 (ETV3), transcript variant 2, mRNA [NM_005240]
A_24_P80135	PTPN18	4.43533e-06	-2.13822	-1.11501	-2.38414	Homo sapiens protein tyrosine phosphatase, non-receptor type 18 (brain-derived) (PTPN18), transcript variant 1, mRNA [NM_014369]
A_23_P31399	PON2	0.00082138	-2.13788	-1.06568	-2.27829	Homo sapiens paraoxonase 2 (PON2), transcript variant 1, mRNA [NM_000305]
A_24_P406132	MAPK13	3.95869e-06	-2.13779	-1.00361	-2.14551	Homo sapiens mitogen-activated protein kinase 13 (MAPK13), transcript variant 1, mRNA [NM_002754]
A_23_P24507	LOC643733	0.0101567	-2.13613	-1.2467	-2.66311	Homo sapiens caspase 4, apoptosis-related cysteine peptidase pseudogene (LOC643733), transcript variant 1, non-coding RNA [NR_034078]
A_32_P69149	STEAP1	0.0319456	-2.13549	-1.28462	-2.7433	Homo sapiens six transmembrane epithelial antigen of the prostate 1 (STEAP1), mRNA [NM_012449]
A_24_P353289	GUCD1	3.06662e-05	-2.13476	1.05129	-2.03062	Homo sapiens guanylyl cyclase domain containing 1 (GUCD1), transcript variant 4, mRNA [NM_031444]
A_23_P76364	CD9	0.0166147	-2.12994	-1.63317	-3.47855	Homo sapiens CD9 molecule (CD9), mRNA [NM_001769]
A_23_P412562	C1orf162	0.000920046	-2.1264	-1.13984	-2.42375	Homo sapiens chromosome 1 open reading frame 162 (C1orf162), mRNA [NM_174896]
A_24_P911676	SOX4	0.00354596	-2.12177	-1.24675	-2.64532	Homo sapiens SRY (sex determining region Y)-box 4 (SOX4), mRNA [NM_003107]
A_23_P28105	TSN	1.31714e-07	-2.12142	1.01607	-2.08787	Homo sapiens translin (TSN), transcript variant 1, mRNA [NM_004622]
A_32_P124819	SEZ6L	0.0153113	-2.11519	-1.12312	-2.37562	Homo sapiens seizure related 6 homolog (mouse)-like (SEZ6L), transcript variant 1, mRNA [NM_021115]
A_24_P90097	ADD3	5.51997e-08	-2.10924	-1.17022	-2.46827	Homo sapiens adducin 3 (gamma) (ADD3), transcript variant 1, mRNA [NM_016824]
A_24_P419028	MOP-1	0.00298484	-2.10187	-1.14506	-2.40676	Homo sapiens mRNA for MOP-1, complete cds. [AB014771]
A_23_P46604	NIPAL3	4.82325e-05	-2.09928	1.00458	-2.08971	Homo sapiens NIPA-like domain containing 3 (NIPAL3), mRNA [NM_020448]
A_23_P93258	HIST1H3B	0.0464887	-2.09805	-1.15667	-2.42674	Homo sapiens histone cluster 1, H3b (HIST1H3B), mRNA [NM_003537]
A_23_P7262	MARCH1	0.000843333	-2.09743	-1.71125	-3.58923	Homo sapiens membrane-associated ring finger (C3HC4) 1, E3 ubiquitin protein ligase (MARCH1), transcript variant 1, mRNA [NM_001166373]
A_23_P52676	CATSPER1	0.0439891	-2.09678	1.02356	-2.04852	Homo sapiens cation channel, sperm associated 1 (CATSPER1), mRNA [NM_053054]
A_23_P251387	REPS2	0.000381832	-2.09234	-1.09788	-2.29714	Homo sapiens RALBP1 associated Eps domain containing 2 (REPS2), transcript variant 1, mRNA [NM_004726]
A_23_P164691	ICAM3	3.39881e-07	-2.09074	-1.01085	-2.11344	Homo sapiens intercellular adhesion molecule 3 (ICAM3), mRNA [NM_002162]
A_23_P58002	TCTA	1.34375e-08	-2.08762	1.009	-2.06901	Homo sapiens T-cell leukemia translocation altered (TCTA), mRNA [NM_022171]
A_23_P342600	STK35	0.0161008	-2.08397	-1.02038	-2.12645	Homo sapiens serine/threonine kinase 35 (STK35), mRNA [NM_080836]
A_24_P204043	ZNF318	0.00223734	-2.08193	-1.10471	-2.29993	Homo sapiens zinc finger protein 318 (ZNF318), mRNA [NM_014345]
A_23_P8297	SCML4	0.0218841	-2.08058	1.00146	-2.07754	Homo sapiens sex comb on midleg-like 4 (Drosophila) (SCML4), transcript variant 1, mRNA [NM_198081]
A_23_P82324	CARD11	0.00111754	-2.07957	-1.3323	-2.77061	Homo sapiens caspase recruitment domain family, member 11 (CARD11), mRNA [NM_032415]
A_23_P138706	ADRA2A	0.0174012	-2.06409	-1.05224	-2.17192	Homo sapiens adrenoceptor alpha 2A (ADRA2A), mRNA [NM_000681]
A_32_P47510	AP3B1	1.93091e-05	-2.05912	-1.07602	-2.21566	adaptor-related protein complex 3, beta 1 subunit [Source:HGNC Symbol;Acc:566] [ENST00000255194]
A_23_P342131	CYB561A3	0.00129006	-2.0556	-1.2316	-2.53167	Homo sapiens cytochrome b561 family, member A3 (CYB561A3), transcript variant 2, mRNA [NM_153611]
A_23_P14174	TNFSF13B	0.0175088	-2.05312	1.01159	-2.02959	Homo sapiens tumor necrosis factor (ligand) superfamily, member 13b (TNFSF13B), transcript variant 1, mRNA [NM_006573]
A_23_P8055	NRM	1.69701e-08	-2.05211	-1.14689	-2.35355	Homo sapiens nurim (nuclear envelope membrane protein) (NRM), transcript variant 1, mRNA [NM_007243]
A_24_P188460	PTP4A2	2.86527e-05	-2.05163	-1.14702	-2.35327	Homo sapiens protein tyrosine phosphatase type IVA, member 2 (PTP4A2), transcript variant 1, mRNA [NM_080391]
A_32_P212333	PSMB2	1.98508e-06	-2.04611	-1.04299	-2.13407	Homo sapiens proteasome (prosome, macropain) subunit, beta type, 2 (PSMB2), transcript variant 1, mRNA [NM_002794]
A_23_P147098	MTPN	0.000968132	-2.04572	-1.01619	-2.07884	Homo sapiens myotrophin (MTPN), mRNA [NM_145808]
A_23_P11279	ALG13	0.000208352	-2.04474	-1.06287	-2.1733	Homo sapiens ALG13, UDP-N-acetylglucosaminyltransferase subunit (ALG13), transcript variant 2, mRNA [NM_018466]
A_23_P149301	HIST3H2A	0.0151933	-2.04148	-1.09553	-2.23649	Homo sapiens histone cluster 3, H2a (HIST3H2A), mRNA [NM_033445]
A_23_P363344	TPM1	0.0218841	-2.04066	-1.00836	-2.05773	Homo sapiens tropomyosin 1 (alpha) (TPM1), transcript variant 5, mRNA [NM_000366]
A_23_P121885	ROPN1L	0.000388029	-2.0396	-1.087	-2.21706	Homo sapiens rhophilin associated tail protein 1-like (ROPN1L), transcript variant 1, mRNA [NM_031916]
A_24_P56240	CPNE8	0.00984684	-2.03914	-1.40105	-2.85693	Homo sapiens copine VIII (CPNE8), mRNA [NM_153634]
A_23_P50081	IMPA2	0.00265439	-2.03789	-1.00438	-2.04682	Homo sapiens inositol(myo)-1(or 4)-monophosphatase 2 (IMPA2), mRNA [NM_014214]
A_23_P108143	GAMT	0.000124723	-2.03715	-1.24235	-2.53085	Homo sapiens guanidinoacetate N-methyltransferase (GAMT), transcript variant 1, mRNA [NM_000156]
A_24_P187954	ARMC8	0.000844704	-2.03504	1.01068	-2.01354	Homo sapiens armadillo repeat containing 8 (ARMC8), transcript variant 3, mRNA [NM_213654]
A_23_P35205	RCAN3	0.00618667	-2.03427	1.01696	-2.00033	Homo sapiens RCAN family member 3 (RCAN3), transcript variant 1, mRNA [NM_013441]
A_23_P19624	BMP6	0.0443106	-2.03297	-1.22897	-2.49846	Homo sapiens bone morphogenetic protein 6 (BMP6), mRNA [NM_001718]
A_23_P33384	CIITA	0.00538818	-2.02986	-1.0747	-2.18149	Homo sapiens class II, major histocompatibility complex, transactivator (CIITA), transcript variant 2, mRNA [NM_000246]
A_24_P265523	CR1	0.0149446	-2.0297	-1.10156	-2.23585	Homo sapiens complement component (3b/4b) receptor 1 (Knops blood group) (CR1), transcript variant S, mRNA [NM_000651]
A_23_P101992	MARCO	0.0398011	-2.02887	-1.3579	-2.75501	Homo sapiens macrophage receptor with collagenous structure (MARCO), mRNA [NM_006770]
A_23_P39665	SLC11A1	0.00283306	-2.02835	-1.11508	-2.26177	Homo sapiens solute carrier family 11 (proton-coupled divalent metal ion transporter), member 1 (SLC11A1), mRNA [NM_000578]
A_23_P70095	CD74	0.00240551	-2.02753	-1.1683	-2.36877	Homo sapiens CD74 molecule, major histocompatibility complex, class II invariant chain (CD74), transcript variant 3, mRNA [NM_001025158]
A_23_P166758	SLC6A1	0.00340745	-2.02748	-1.01442	-2.05671	Homo sapiens solute carrier family 6 (neurotransmitter transporter), member 1 (SLC6A1), mRNA [NM_003042]
A_23_P120325	KIF3C	0.04035	-2.02659	-1.02623	-2.07974	Homo sapiens kinesin family member 3C (KIF3C), mRNA [NM_002254]
A_23_P392470	NR3C2	4.30441e-05	-2.02298	-1.24851	-2.52571	Homo sapiens nuclear receptor subfamily 3, group C, member 2 (NR3C2), transcript variant 1, mRNA [NM_000901]
A_24_P52111	RAB24	1.89914e-06	-2.02281	-1.13368	-2.29321	Homo sapiens RAB24, member RAS oncogene family (RAB24), transcript variant 1, mRNA [NM_001031677]
A_32_P100439	MTURN	0.00046653	-2.02196	-1.1788	-2.38349	Homo sapiens maturin, neural progenitor differentiation regulator homolog (Xenopus) (MTURN), mRNA [NM_152793]
A_24_P410086	SSBP4	7.40408e-09	-2.02076	-1.04011	-2.10181	Homo sapiens single stranded DNA binding protein 4 (SSBP4), transcript variant 1, mRNA [NM_032627]
A_23_P354547	IRF9	0.000610316	-2.01897	-1.12216	-2.26561	E3 ubiquitin-protein ligase RNF31 [Source:UniProtKB/TrEMBL;Acc:H0YM83] [ENST00000558468]
A_23_P206585	PRKCB	0.00986797	-2.01879	-1.30898	-2.64255	Homo sapiens protein kinase C, beta (PRKCB), transcript variant 2, mRNA [NM_002738]
A_24_P81947	CORO1C	3.91142e-05	-2.01875	-1.12426	-2.26959	Homo sapiens coronin, actin binding protein, 1C (CORO1C), transcript variant 2, mRNA [NM_014325]
A_24_P222516	KIAA1211	0.0159004	-2.01744	-1.01641	-2.05055	Homo sapiens KIAA1211 (KIAA1211), mRNA [NM_020722]
A_24_P193582	DEF8	9.09813e-06	-2.01695	-1.02505	-2.06747	Homo sapiens differentially expressed in FDCP 8 homolog (mouse) (DEF8), transcript variant 2, mRNA [NM_017702]
A_23_P346093	TMC8	3.45499e-05	-2.01598	-1.28649	-2.59355	Homo sapiens transmembrane channel-like 8 (TMC8), mRNA [NM_152468]
A_24_P401830	MATN1-AS1	2.92781e-07	-2.01456	-1.29734	-2.61357	Homo sapiens MATN1 antisense RNA 1 (MATN1-AS1), long non-coding RNA [NR_034182]
A_23_P108842	DUSP2	0.00872318	-2.01137	-1.13522	-2.28335	Homo sapiens dual specificity phosphatase 2 (DUSP2), mRNA [NM_004418]
A_23_P26629	PYCARD	0.000111826	-2.00679	-1.13177	-2.27123	Homo sapiens PYD and CARD domain containing (PYCARD), transcript variant 1, mRNA [NM_013258]
A_23_P56050	TNNT1	0.0265571	-2.00574	-1.09905	-2.20441	Homo sapiens troponin T type 1 (skeletal, slow) (TNNT1), transcript variant 2, mRNA [NM_001126132]
A_23_P88228	PLD4	0.000203739	-2.0041	-1.34318	-2.69187	Homo sapiens phospholipase D family, member 4 (PLD4), mRNA [NM_138790]
A_23_P127117	CCDC6	0.000253072	-2.00222	-1.23905	-2.48085	H4(D10S170)=putative cytoskeletal protein [human, thyroid, mRNA, 3011 nt]. [S72869]
A_23_P433188	GZF1	0.000122025	-2.00211	-1.04581	-2.09383	Homo sapiens GDNF-inducible zinc finger protein 1 (GZF1), mRNA [NM_022482]
*p-values for ANOVA test with post hoc Tukey HSD analysis for comparison of condition Pre vs all the others (Ctrl and IL-4) (p<0.05).
§Genes were ordered numerically by fold change Ctrl vs Pre, decreasingly for upregulated genes and increasingly for downregulated genes (fold change >2 for comparisons Ctrl vs Pre and IL-4 vs Pre).
