# Supplementary material for: The Gene Expression Response of Chronic Lymphocytic Leukemia Cells to IL-4 Is Specific, Depends on ZAP-70 Status and Is Differentially Affected by an NFκB Inhibitor
Source: PLoS One. 2014 Oct 3;9(10):e109533. doi: 10.1371/journal.pone.0109533 (PMC4184842; doi:10.1371/journal.pone.0109533)
Supplement: Table S8 — Gene expression changes induced by culture counteracted by IL-4 in CLL. (XLS) [file pone.0109533.s011.xls]

## Sheet: Table S8
Table S8. Gene expression changes induced by culture counteracted by IL-4 in CLL
ProbeName	GeneSymbol	p-value*	Fold change Ctrl vs Pre§	Fold change IL-4 vs Ctrl	Fold change IL-4 vs Pre	Description
A_24_P324674	LY9	0.000138539	4.46348	-2.06402	2.16252	Homo sapiens lymphocyte antigen 9 (LY9), transcript variant 1, mRNA [NM_002348]
A_23_P431179	HIST1H4A	0.00700685	3.17245	-2.1757	1.45813	Homo sapiens histone cluster 1, H4a (HIST1H4A), mRNA [NM_003538]
A_23_P54100	ESR2	0.00964309	3.10753	-2.52436	1.23102	Homo sapiens estrogen receptor 2 (ER beta) (ESR2), transcript variant a, mRNA [NM_001437]
A_23_P40108	COL9A3	0.00186126	2.90593	-2.04003	1.42445	Homo sapiens collagen, type IX, alpha 3 (COL9A3), mRNA [NM_001853]
A_23_P67847	GALNT14	0.00396896	2.83969	-2.97829	-1.04881	Homo sapiens UDP-N-acetyl-alpha-D-galactosamine:polypeptide N-acetylgalactosaminyltransferase 14 (GalNAc-T14) (GALNT14), transcript variant 1, mRNA [NM_024572]
A_23_P431933	CAMKK1	0.000272258	2.61965	-2.08185	1.25833	Homo sapiens calcium/calmodulin-dependent protein kinase kinase 1, alpha (CAMKK1), transcript variant 1, mRNA [NM_032294]
A_23_P77731	CRYM	0.0385206	2.51993	-2.5913	-1.02832	Homo sapiens crystallin, mu (CRYM), transcript variant 1, mRNA [NM_001888]
A_32_P132317	GPR155	2.75013e-05	2.31915	-2.48021	-1.06945	Homo sapiens G protein-coupled receptor 155 (GPR155), transcript variant 1, mRNA [NM_001033045]
A_24_P22976	ARRDC2	0.000201465	2.29905	-2.14501	1.07181	Homo sapiens arrestin domain containing 2 (ARRDC2), transcript variant 2, mRNA [NM_001025604]
A_32_P139163		0.000249228	2.24527	-3.29751	-1.46865	Homo sapiens mir-223 transcript variant 1 mRNA, complete sequence. [DQ680071]
A_23_P130965	ARRDC2	4.49501e-05	2.13728	-2.08046	1.02731	Homo sapiens arrestin domain containing 2 (ARRDC2), transcript variant 2, mRNA [NM_001025604]
A_32_P59302	HIVEP3	2.10053e-05	-2.68509	4.37226	1.62835	Homo sapiens human immunodeficiency virus type I enhancer binding protein 3 (HIVEP3), transcript variant 1, mRNA [NM_024503]
A_23_P351844	CD1B	0.0181366	-2.5396	2.12708	-1.19394	Homo sapiens CD1b molecule (CD1B), mRNA [NM_001764]
A_24_P396702	CD302	0.000125213	-2.48757	2.62823	1.05655	Homo sapiens CD302 molecule (CD302), transcript variant 1, mRNA [NM_014880]
A_23_P149368	FCRL1	0.00145872	-2.44989	2.4589	1.00368	Homo sapiens Fc receptor-like 1 (FCRL1), transcript variant 1, mRNA [NM_052938]
A_32_P450587	CCDC171	0.00551435	-2.43633	2.00499	-1.21513	coiled-coil domain containing 171 [Source:HGNC Symbol;Acc:29828] [ENST00000432954]
A_32_P115475	IKZF3	0.00020423	-2.27783	2.04934	-1.1115	Homo sapiens IKAROS family zinc finger 3 (Aiolos) (IKZF3), transcript variant 14, mRNA [NM_001284514]
A_23_P164773	FCER2	0.00811385	-2.10941	2.09611	-1.00634	Homo sapiens Fc fragment of IgE, low affinity II, receptor for (CD23) (FCER2), transcript variant 1, mRNA [NM_002002]
A_24_P328259	FCRL1	0.00334868	-2.03605	2.27109	1.11544	Homo sapiens Fc receptor-like 1 (FCRL1), transcript variant 1, mRNA [NM_052938]
*p-values for ANOVA test with post hoc Tukey HSD analysis for comparison of condition Ctrl vs all the others (Pre and IL-4) (p<0.05).
§Genes were ordered numerically by fold change Ctrl vs Pre, decreasingly for upregulated genes and increasingly for downregulated genes (fold change >2 for comparisons Ctrl vs Pre and IL-4 vs Ctrl).
