# Supplementary material for: The Gene Expression Response of Chronic Lymphocytic Leukemia Cells to IL-4 Is Specific, Depends on ZAP-70 Status and Is Differentially Affected by an NFκB Inhibitor
Source: PLoS One. 2014 Oct 3;9(10):e109533. doi: 10.1371/journal.pone.0109533 (PMC4184842; doi:10.1371/journal.pone.0109533)
Supplement: Table S9 — Genes expression changes induced by culture counteracted by IL-4 in NBC. (XLS) [file pone.0109533.s012.xls]

## Sheet: Table S9
Table S9. Gene expression changes induced by culture counteracted by IL-4 in NBC
ProbeName	GeneSymbol	p-value*	Fold change Ctrl vs Pre§	Fold change IL-4 vs Ctrl	Fold change IL-4 vs Pre	Description
A_24_P7121	NSUN7	3.15374e-05	14.8603	-3.29337	4.5122	Homo sapiens calponin 3, acidic (CNN3), transcript variant 1, mRNA [NM_001839]
A_23_P335329	GNG4	4.07943e-05	5.36328	-2.03871	2.63073	Homo sapiens FXYD domain containing ion transport regulator 7 (FXYD7), mRNA [NM_022006]
A_23_P207939	LDLRAD4	3.91142e-05	5.25602	-2.00861	2.61674	Homo sapiens glucose-fructose oxidoreductase domain containing 1 (GFOD1), transcript variant 1, mRNA [NM_018988]
A_32_P170454	HRK	0.00145263	4.34759	-2.17499	1.9989	Homo sapiens guanine nucleotide binding protein (G protein), gamma 4 (GNG4), transcript variant 3, mRNA [NM_004485]
A_23_P138168	CNN3	0.0449165	3.54705	-2.06003	1.72185	Homo sapiens G protein-coupled receptor 155 (GPR155), transcript variant 1, mRNA [NM_001033045]
A_32_P132317	GPR155	0.021985	2.82128	-2.1199	1.33085	harakiri, BCL2 interacting protein (contains only BH3 domain) [Source:HGNC Symbol;Acc:5185] [ENST00000257572]
A_23_P25194	HRK	0.0181306	2.71065	-2.0964	1.293	Homo sapiens harakiri, BCL2 interacting protein (contains only BH3 domain) (HRK), transcript variant 1, mRNA [NM_003806]
A_23_P205348	TCL6	0.0453484	2.66307	-2.76298	-1.03752	Homo sapiens low density lipoprotein receptor class A domain containing 4 (LDLRAD4), transcript variant a2, mRNA [NM_181482]
A_23_P416711	ST6GALNAC3	0.0343765	2.53603	-2.03217	1.24794	NK6 homeobox 3 [Source:HGNC Symbol;Acc:26328] [ENST00000524115]
A_23_P122662	GFOD1	0.0182726	2.48445	-2.89332	-1.16457	Homo sapiens NOP2/Sun domain family, member 7 (NSUN7), mRNA [NM_024677]
A_23_P402804	NKX6-3	0.00230554	2.36064	-2.30056	1.02611	Homo sapiens R-spondin 1 (RSPO1), transcript variant 1, mRNA [NM_001038633]
A_23_P119611	FXYD7	0.035904	2.19893	-2.18004	1.00867	Homo sapiens ST6 (alpha-N-acetyl-neuraminyl-2,3-beta-galactosyl-1,3)-N-acetylgalactosaminide alpha-2,6-sialyltransferase 3 (ST6GALNAC3), transcript variant 1, mRNA [NM_152996]
A_23_P22013	RSPO1	0.0452612	2.08113	-2.07952	1.00077	Homo sapiens T-cell leukemia/lymphoma 6 (non-protein coding) (TCL6), long non-coding RNA [NR_028288]
A_24_P393151	LILRA1	0.0022533	-10.0378	2.04866	-4.89966	Homo sapiens leukocyte immunoglobulin-like receptor, subfamily A (with TM domain), member 1 (LILRA1), transcript variant 1, mRNA [NM_006863]
A_32_P128258	SIGLEC17P	0.0209601	-7.08368	2.56799	-2.75845	Homo sapiens sialic acid binding Ig-like lectin 17, pseudogene (SIGLEC17P), transcript variant 1, non-coding RNA [NR_047529]
A_23_P103765	FCER1A	0.0390308	-6.89516	2.06716	-3.33557	Homo sapiens Fc fragment of IgE, high affinity I, receptor for; alpha polypeptide (FCER1A), mRNA [NM_002001]
A_23_P151710	PTGER2	0.0382793	-5.08605	4.78522	-1.06287	Homo sapiens prostaglandin E receptor 2 (subtype EP2), 53kDa (PTGER2), mRNA [NM_000956]
A_23_P500433	CARD9	0.000445308	-4.18223	3.67394	-1.13835	Homo sapiens caspase recruitment domain family, member 9 (CARD9), transcript variant 1, mRNA [NM_052813]
A_23_P101141	RNF125	0.000722561	-3.78697	2.99401	-1.26485	Homo sapiens ring finger protein 125, E3 ubiquitin protein ligase (RNF125), mRNA [NM_017831]
A_23_P139704	DUSP6	0.0297755	-3.54307	2.04412	-1.7333	Homo sapiens dual specificity phosphatase 6 (DUSP6), transcript variant 1, mRNA [NM_001946]
A_23_P167168	IGJ	0.000139195	-3.53523	3.04153	-1.16232	Homo sapiens immunoglobulin J polypeptide, linker protein for immunoglobulin alpha and mu polypeptides (IGJ), mRNA [NM_144646]
A_23_P42969	FGL2	0.00481854	-3.49616	2.05519	-1.70114	Homo sapiens fibrinogen-like 2 (FGL2), mRNA [NM_006682]
A_23_P129144	MYZAP	0.010103	-3.30767	5.33386	1.61257	Homo sapiens myocardial zonula adherens protein (MYZAP), transcript variant 1, mRNA [NM_001018100]
A_23_P164773	FCER2	0.000824371	-3.15964	3.33903	1.05678	Homo sapiens Fc fragment of IgE, low affinity II, receptor for (CD23) (FCER2), transcript variant 1, mRNA [NM_002002]
A_32_P76992	LINC00984	0.00501415	-3.15222	2.77159	-1.13734	long intergenic non-protein coding RNA 984 [Source:HGNC Symbol;Acc:35165] [ENST00000560415]
A_23_P135646	IKZF1	1.74341e-05	-3.07389	2.07443	-1.4818	Homo sapiens IKAROS family zinc finger 1 (Ikaros) (IKZF1), transcript variant 1, mRNA [NM_006060]
A_23_P106405	NDN	0.0351109	-3.00265	2.06206	-1.45614	Homo sapiens necdin, melanoma antigen (MAGE) family member (NDN), mRNA [NM_002487]
A_24_P296772	PPP1R14A	0.00038732	-2.99621	3.68113	1.2286	Homo sapiens protein phosphatase 1, regulatory (inhibitor) subunit 14A (PPP1R14A), transcript variant 1, mRNA [NM_033256]
A_24_P274814	TBXAS1	0.00334883	-2.95302	2.01283	-1.46709	Homo sapiens thromboxane A synthase 1 (platelet) (TBXAS1), transcript variant 2, mRNA [NM_030984]
A_24_P274814	TBXAS1	0.00334883	-2.95302	2.01283	-1.46709	Homo sapiens thromboxane A synthase 1 (platelet) (TBXAS1), transcript variant 2, mRNA [NM_030984]
A_23_P3911	PLXDC1	0.0225395	-2.87673	4.17474	1.45121	Homo sapiens plexin domain containing 1 (PLXDC1), mRNA [NM_020405]
A_23_P144458	CAMK2D	9.8626e-05	-2.83043	2.6368	-1.07343	Homo sapiens calcium/calmodulin-dependent protein kinase II delta (CAMK2D), transcript variant 3, mRNA [NM_001221]
A_23_P340848	PTGIR	0.0279441	-2.7754	2.97736	1.07277	Homo sapiens prostaglandin I2 (prostacyclin) receptor (IP) (PTGIR), mRNA [NM_000960]
A_23_P361336	ADARB1	0.0369492	-2.71008	2.07762	-1.30442	Homo sapiens adenosine deaminase, RNA-specific, B1 (ADARB1), transcript variant 2, mRNA [NM_015833]
A_24_P683905	HSBP1L1	0.00966337	-2.68636	3.18864	1.18698	heat shock factor binding protein 1-like 1 [Source:HGNC Symbol;Acc:37243] [ENST00000587347]
A_23_P254507	HOPX	0.0340219	-2.47361	2.26696	-1.09116	Homo sapiens HOP homeobox (HOPX), transcript variant 2, mRNA [NM_139211]
A_23_P252106	RIPK2	9.92657e-05	-2.40089	2.33091	-1.03002	Homo sapiens receptor-interacting serine-threonine kinase 2 (RIPK2), mRNA [NM_003821]
A_23_P209135	LAIR1	0.00155264	-2.39881	2.89584	1.2072	Homo sapiens leukocyte-associated immunoglobulin-like receptor 1 (LAIR1), transcript variant a, mRNA [NM_002287]
A_24_P114739	CAMK2D	0.000121875	-2.38266	2.59738	1.09012	Homo sapiens calcium/calmodulin-dependent protein kinase II delta (CAMK2D), transcript variant 1, mRNA [NM_172127]
A_24_P262688	LAIR1	0.00377096	-2.2996	2.68521	1.16769	Homo sapiens leukocyte-associated immunoglobulin-like receptor 1 (LAIR1), transcript variant b, mRNA [NM_021706]
A_23_P153390	CLEC4G	0.032348	-2.2962	2.70717	1.17898	Homo sapiens C-type lectin domain family 4, member G (CLEC4G), transcript variant 1, mRNA [NM_198492]
A_23_P56505	ITGA4	0.000483332	-2.26129	2.20487	-1.02559	Homo sapiens integrin, alpha 4 (antigen CD49D, alpha 4 subunit of VLA-4 receptor) (ITGA4), mRNA [NM_000885]
A_24_P190631	IKZF1	7.15065e-05	-2.23856	2.46116	1.09944	Homo sapiens IKAROS family zinc finger 1 (Ikaros) (IKZF1), transcript variant 1, mRNA [NM_006060]
A_23_P123608	JAK2	6.94099e-05	-2.12458	2.11672	-1.00372	Homo sapiens Janus kinase 2 (JAK2), mRNA [NM_004972]
A_23_P391778	MACF1	0.00528321	-2.00374	2.08727	1.04169	Homo sapiens microtubule-actin crosslinking factor 1 (MACF1), mRNA [NM_012090]
*p-values for ANOVA test with post hoc Tukey HSD analysis for comparison of condition Ctrl vs all the others (Pre and IL-4) (p<0.05).
§Genes were ordered numerically by fold change Ctrl vs Pre, decreasingly for upregulated genes and increasingly for downregulated genes (fold change >2 for comparisons Ctrl vs Pre and IL-4 vs Ctrl).
