# Supplementary material for: The Gene Expression Response of Chronic Lymphocytic Leukemia Cells to IL-4 Is Specific, Depends on ZAP-70 Status and Is Differentially Affected by an NFκB Inhibitor
Source: PLoS One. 2014 Oct 3;9(10):e109533. doi: 10.1371/journal.pone.0109533 (PMC4184842; doi:10.1371/journal.pone.0109533)
Supplement: Table S10 — Effects of an NFκB activation inhibitor on the response of the IL-4 upregulated targets in a CLL patient (CLL01, Zap70 positive). (XLS) [file pone.0109533.s013.xls]

## Sheet: Table S10
Table S10. Effects of an NFkB activation inhibitor on the response of the IL-4 upregulated targets in a CLL patient (CLL01, ZAP-70 positive)
ProbeName	R-coefficient (vs ZAP70) in 23 CLL patients*	R-coefficient (vs CD38) in 23 CLL patients	R-coefficient (vs ITGA4) in 23 CLL patients	PRE_CLL01 microarray	CTRL_CLL01 microarray	IL4_CLL01 microarray	IL4+NFkB_inh_CLL01 microarray	IL4 vs Ctrl	IL4+NFkB_inh vs Ctrl	IL-4+NFkB_inh vs IL-4	GeneSymbol	Description
A_23_P360626	0.77	0.622	0.427	1.45498	1.11887	2.73354	1.30476	3.06242	1.13752	0.371444	PLD6	Homo sapiens phospholipase D family, member 6 (PLD6), mRNA [NM_178836]
A_24_P924484	0.718	0.385	0.279	-0.057035	-0.89778	1.89619	1.86558	6.93538	6.78975	0.979002	MFI2	Human melanoma-associated antigen p97 (melanotransferrin) mRNA, 3' flank. [K03200]
A_23_P314101	0.71	0.465	0.512	0.209444	-0.0672893	2.57275	0.132381	6.23347	1.14844	0.184237	SUSD2	Homo sapiens sushi domain containing 2 (SUSD2), mRNA [NM_019601]
A_24_P5653	0.707	0.447	0.492	0.55371	-0.647635	2.15216	0.185225	6.96343	1.78121	0.255795	NETO1	Homo sapiens neuropilin (NRP) and tolloid (TLL)-like 1 (NETO1), transcript variant 1, mRNA [NM_138999]
A_24_P336113	0.688	0.543	0.562	0.743979	0.404039	2.5821	0.647725	4.52546	1.18401	0.261634	CABIN1	Homo sapiens calcineurin binding protein 1 (CABIN1), transcript variant 2, mRNA [NM_012295]
A_23_P125078	0.687	0.252	0.413	-0.7213	1.41813	2.56625	2.9215	2.21624	2.83504	1.27921	SLC26A11	Homo sapiens solute carrier family 26, member 11 (SLC26A11), transcript variant 2, mRNA [NM_173626]
A_23_P323943	0.675	0.68	0.411	0.634594	0.495788	1.70069	0.371215	2.30522	0.917276	0.397913	SLC5A12	Homo sapiens solute carrier family 5 (sodium/glucose cotransporter), member 12 (SLC5A12), mRNA [NM_178498]
A_23_P212089	0.652	0.355	0.178	-2.35953	-2.03794	0.612348	-0.426782	6.27795	3.05498	0.486621	NFKBIZ	Homo sapiens nuclear factor of kappa light polypeptide gene enhancer in B-cells inhibitor, zeta (NFKBIZ), transcript variant 1, mRNA [NM_031419]
A_23_P420196	0.647	0.0243	0.0328	-1.12477	-2.05216	2.7035	1.85296	27.0144	14.9816	0.55458	SOCS1	Homo sapiens suppressor of cytokine signaling 1 (SOCS1), mRNA [NM_003745]
A_23_P321354	0.638	0.349	0.482	-1.03837	-0.315945	1.5097	0.526295	3.54466	1.79283	0.505784	TMEM71	Homo sapiens transmembrane protein 71 (TMEM71), transcript variant 1, mRNA [NM_144649]
A_32_P116606	0.619	0.315	0.4	0.518137	-0.278875	5.31175	1.31341	48.1886	3.01526	0.0625721	LIX1	Homo sapiens Lix1 homolog (chicken) (LIX1), mRNA [NM_153234]
A_23_P329198	0.613	0.44	0.568	0.406518	1.04215	3.05536	2.39006	4.03679	2.54542	0.630556	OBFC2A	Homo sapiens oligonucleotide/oligosaccharide-binding fold containing 2A (OBFC2A), transcript variant 1, mRNA [NM_001031716]
A_32_P21255	0.61	0.296	0.215	-0.520346	-0.832852	2.7892	0.278492	12.3125	2.16047	0.175469	SLC30A4	Homo sapiens solute carrier family 30 (zinc transporter), member 4 (SLC30A4), mRNA [NM_013309]
A_32_P9753	0.605	0.332	0.0202	0.811584	1.77326	3.90075	3.6777	4.36957	3.74364	0.856752	VMP1	Homo sapiens transmembrane protein 49, mRNA (cDNA clone IMAGE:4295896), with apparent retained intron. [BC024020]
A_24_P403561	0.586	0.392	0.343	0.373321	-0.969217	5.56078	-0.329217	92.4114	1.55833	0.016863	LRP4	Homo sapiens low density lipoprotein receptor-related protein 4 (LRP4), mRNA [NM_002334]
A_24_P142503	0.581	0.321	0.511	-0.80783	-1.43435	2.33786	-0.154675	13.663	2.42784	0.177694	SLC47A1	Homo sapiens solute carrier family 47, member 1 (SLC47A1), mRNA [NM_018242]
A_23_P151506	0.558	0.701	0.376	-2.13952	-2.77023	-0.191697	1.21594	5.97331	15.8473	2.65302	PLEK2	Homo sapiens pleckstrin 2 (PLEK2), mRNA [NM_016445]
A_23_P80902	0.552	0.483	0.133	0.606813	1.00716	4.55062	2.73045	11.6597	3.30188	0.283189	KIF15	Homo sapiens kinesin family member 15 (KIF15), mRNA [NM_020242]
A_23_P208493	0.549	0.312	0.407	-2.97452	-2.31379	0.665481	-1.46262	7.88587	1.80396	0.228759	LILRB2	Homo sapiens leukocyte immunoglobulin-like receptor, subfamily B (with TM and ITIM domains), member 2 (LILRB2), transcript variant 1, mRNA [NM_005874]
A_23_P160751	0.546	0.382	0.384	-1.45289	-2.40569	0.135019	-1.48975	5.81874	1.88679	0.324261	FCRL2	Homo sapiens Fc receptor-like 2 (FCRL2), mRNA [NM_030764]
A_24_P182947	0.543	0.0978	-0.00591	-2.89734	-3.59964	0.952619	0.672242	23.4621	19.3181	0.823376	GCET2	Homo sapiens germinal center expressed transcript 2 (GCET2), transcript variant 3, mRNA [NM_001190259]
A_23_P216340	0.539	0.122	0.48	0.568098	1.55951	2.27501	0.987219	1.64205	0.67255	0.409578	SLA	Homo sapiens Src-like-adaptor (SLA), transcript variant 1, mRNA [NM_001045556]
A_23_P12463	0.534	0.343	0.457	-0.400282	-0.516433	3.56028	2.82785	16.8738	10.1562	0.601889	QSOX1	Homo sapiens quiescin Q6 sulfhydryl oxidase 1 (QSOX1), transcript variant 1, mRNA [NM_002826]
A_23_P305210	0.514	0.303	-0.187	2.40567	1.43038	5.66392	2.40338	18.8115	1.96292	0.104347	ZNF680	Homo sapiens zinc finger protein 680 (ZNF680), transcript variant 1, mRNA [NM_178558]
A_23_P101246	0.511	0.353	0.378	1.27391	1.99214	3.37105	2.30216	2.60071	1.23972	0.476686	VSIG10L	Homo sapiens V-set and immunoglobulin domain containing 10 like (VSIG10L), mRNA [NM_001163922]
A_32_P120211	0.5	0.478	0.647	1.14726	1.44888	3.40856	2.14079	3.88974	1.61541	0.415301	A_32_P120211
A_32_P192376	0.497	0.121	-0.0569	0.490967	-0.264726	2.61101	-0.692253	7.33975	0.743535	0.101302	ENPP1	Homo sapiens ectonucleotide pyrophosphatase/phosphodiesterase 1 (ENPP1), mRNA [NM_006208]
A_23_P70670	0.487	0.495	0.259	-1.62153	-1.59165	0.0347137	0.526972	3.08735	4.3428	1.40664	CD83	Homo sapiens CD83 molecule (CD83), transcript variant 1, mRNA [NM_004233]
A_23_P24774	0.484	0.434	0.155	0.486301	1.00102	2.632	0.710489	3.09723	0.817602	0.263978	ABCC8	Homo sapiens ATP-binding cassette, sub-family C (CFTR/MRP), member 8 (ABCC8), mRNA [NM_000352]
A_23_P7932	0.474	0.35	-0.103	1.02155	1.05832	3.43362	2.64516	5.18842	3.0039	0.578962	TREML2	Homo sapiens triggering receptor expressed on myeloid cells-like 2 (TREML2), mRNA [NM_024807]
A_32_P136204	0.468	-0.109	0.386	0.560092	-0.178067	1.39611	0.483368	2.97766	1.58166	0.531173	A_32_P136204
A_23_P102364	0.468	-0.0101	0.0229	0.129894	-0.00613509	2.57098	1.87535	5.96746	3.68455	0.61744	NGEF	Homo sapiens neuronal guanine nucleotide exchange factor (NGEF), transcript variant 1, mRNA [NM_019850]
A_23_P363275	0.467	0.279	0.0461	0.429172	2.07506	5.59581	2.66961	11.4777	1.51001	0.13156	WDR66	Homo sapiens WD repeat domain 66 (WDR66), transcript variant 1, mRNA [NM_144668]
A_23_P140434	0.458	0.209	0.761	1.784	3.19933	4.35592	2.99184	2.22931	0.866043	0.388481	MYO5C	Homo sapiens myosin VC (MYO5C), mRNA [NM_018728]
A_24_P411899	0.458	0.0416	0.481	-0.0411033	-0.320325	2.18405	2.5434	5.67402	7.27893	1.28285	RNF19A	Homo sapiens ring finger protein 19A (RNF19A), transcript variant 1, mRNA [NM_183419]
A_23_P353717	0.453	0.116	0.546	0.275815	-0.498736	1.90002	-0.141708	5.27348	1.28078	0.242873	RMI2	Homo sapiens RMI2, RecQ mediated genome instability 2, homolog (S. cerevisiae) (RMI2), mRNA [NM_152308]
A_23_P95130	0.451	0.579	0.514	-0.894796	-0.963054	3.86075	3.36274	28.321	20.0537	0.708087	SLC37A3	Homo sapiens solute carrier family 37 (glycerol-3-phosphate transporter), member 3 (SLC37A3), transcript variant 1, mRNA [NM_207113]
A_23_P112004	0.444	0.237	0.31	-2.40205	-0.725377	0.849008	-0.470737	2.97809	1.19304	0.400606	LRRC6	Homo sapiens leucine rich repeat containing 6 (LRRC6), mRNA [NM_012472]
A_32_P30345	0.44	0.237	-0.0477	0.538596	0.479044	2.40296	2.01643	3.79451	2.90269	0.76497	RAB30	RAB30, member RAS oncogene family [Source:HGNC Symbol;Acc:9770] [ENST00000533486]
A_24_P270999	0.423	0.117	0.35	0.913693	0.85763	3.50675	1.76563	6.27285	1.87645	0.299138	SCN4A	Homo sapiens sodium channel, voltage-gated, type IV, alpha subunit (SCN4A), mRNA [NM_000334]
A_24_P11825	0.42	0.151	0.417	2.73406	0.217615	5.32132	2.85341	34.3848	6.21518	0.180754	CCR2	Homo sapiens chemokine (C-C motif) receptor 2 (CCR2), transcript variant A, mRNA [NM_001123041]
A_32_P321996	0.414	0.0485	0.229	-0.475118	-0.961838	0.641096	0.282441	3.0376	2.369	0.779891	WDFY4	Homo sapiens WDFY family member 4 (WDFY4), mRNA [NM_020945]
A_23_P343221	0.41	0.321	0.382	-0.328426	0.281417	2.06742	1.48617	3.44858	2.30499	0.668388	LILRB1	Homo sapiens leukocyte immunoglobulin-like receptor, subfamily B (with TM and ITIM domains), member 1 (LILRB1), transcript variant 1, mRNA [NM_006669]
A_32_P104469	0.401	0.155	0.209	-2.03155	-2.39519	-0.794909	-1.14449	3.03203	2.37957	0.784811	THC2502237	Q69QZ1_ORYSA (Q69QZ1) F-box protein-like, partial (7%) [THC2502237]
A_23_P57379	0.391	0.299	0.179	0.0259823	0.102097	2.36746	0.713075	4.80776	1.52729	0.317672	CDC45	Homo sapiens cell division cycle 45 homolog (S. cerevisiae) (CDC45), transcript variant 2, mRNA [NM_003504]
A_23_P218523	0.388	0.248	-0.034	-0.297058	0.258739	1.71237	0.859967	2.73897	1.51701	0.553861	C19orf28	Homo sapiens chromosome 19 open reading frame 28 (C19orf28), transcript variant 1, mRNA [NM_021731]
A_24_P225339	0.386	0.2	0.0933	-0.596996	-1.04237	1.74928	1.74198	6.9242	6.88926	0.994954	MOB3C	Homo sapiens MOB kinase activator 3C (MOB3C), transcript variant 1, mRNA [NM_145279]
A_32_P145989	0.386	0.238	0.459	0.0973453	0.0478154	2.03669	1.50624	3.96928	2.74809	0.692338	PRDM15	PR domain containing 15 [Source:HGNC Symbol;Acc:13999] [ENST00000447207]
A_23_P138194	0.383	0.565	0.167	-0.626778	-0.141763	2.87919	1.63497	8.11703	3.4265	0.422138	NCF2	Homo sapiens neutrophil cytosolic factor 2 (NCF2), transcript variant 1, mRNA [NM_000433]
A_32_P215304	0.378	-0.0131	-0.158	1.48563	1.17084	3.08414	2.47532	3.76671	2.46995	0.655731	A_32_P215304
A_23_P406889	0.377	0.112	0.359	-0.254822	-0.209641	1.50244	0.375613	3.27633	1.5003	0.457922	PLDN	Homo sapiens pallidin homolog (mouse) (PLDN), mRNA [NM_012388]
A_23_P155477	0.376	0.215	0.472	-0.432185	-0.374835	2.59321	0.79364	7.82473	2.24774	0.287261	C3orf18	Homo sapiens chromosome 3 open reading frame 18 (C3orf18), transcript variant 1, mRNA [NM_016210]
A_24_P413669	0.373	0.274	-0.0426	1.947	3.44791	3.96715	4.20218	1.4332	1.68677	1.17693	PFKFB2	Homo sapiens 6-phosphofructo-2-kinase/fructose-2,6-biphosphatase 2 (PFKFB2), transcript variant 2, mRNA [NM_001018053]
A_23_P116371	0.364	0.246	-0.419	-1.59284	-1.04546	-0.025114	0.364517	2.02841	2.65733	1.31006	MS4A1	Homo sapiens membrane-spanning 4-domains, subfamily A, member 1 (MS4A1), transcript variant 1, mRNA [NM_152866]
A_23_P41424	0.357	0.239	0.0512	-1.42167	-0.905241	2.64681	2.59865	11.7294	11.3443	0.967171	SLC39A8	Homo sapiens solute carrier family 39 (zinc transporter), member 8 (SLC39A8), transcript variant 1, mRNA [NM_022154]
A_23_P11081	0.356	-0.257	0.242	0.269925	-1.24185	-0.697743	-0.150872	1.45811	2.13018	1.46091	AKAP4	Homo sapiens A kinase (PRKA) anchor protein 4 (AKAP4), transcript variant 1, mRNA [NM_003886]
A_23_P161507	0.353	0.207	0.378	-0.352721	0.390496	1.91462	2.17328	2.87613	3.4409	1.19637	MTL5	Homo sapiens metallothionein-like 5, testis-specific (tesmin) (MTL5), transcript variant 1, mRNA [NM_004923]
A_23_P79978	0.35	-0.01	-0.0549	-5.75368	-4.73031	0.634028	-0.901255	41.1935	14.2122	0.345012	SLC24A3	Homo sapiens solute carrier family 24 (sodium/potassium/calcium exchanger), member 3 (SLC24A3), mRNA [NM_020689]
A_23_P114084	0.344	0.00159	-0.441	1.8925	2.09896	3.21875	3.76819	2.17316	3.18044	1.46351	PHEX	Homo sapiens phosphate regulating endopeptidase homolog, X-linked (PHEX), mRNA [NM_000444]
A_23_P67278	0.321	-0.0837	-0.0883	-0.317341	1.26445	3.17406	1.68243	3.75708	1.33606	0.35561	ZNF443	Homo sapiens zinc finger protein 443 (ZNF443), mRNA [NM_005815]
A_23_P360605	0.319	0.00788	0.344	-0.898817	-0.584411	3.67222	3.79518	19.115	20.8156	1.08897	CCDC165	Homo sapiens coiled-coil domain containing 165 (CCDC165), mRNA [NM_015210]
A_24_P944049	0.318	-0.047	-0.412	0.543992	1.22594	2.85064	2.978	3.08379	3.3684	1.09229	CEP68	Homo sapiens centrosomal protein 68kDa (CEP68), mRNA [NM_015147]
A_23_P90523	0.316	0.467	0.284	0.16679	0.222014	1.67113	0.793007	2.7304	1.48555	0.544077	OCEL1	Homo sapiens occludin/ELL domain containing 1 (OCEL1), mRNA [NM_024578]
A_24_P278853	0.312	0.132	0.562	0.352224	0.422771	0.931285	0.959842	1.42258	1.45102	1.01999	TMTC4	Homo sapiens transmembrane and tetratricopeptide repeat containing 4 (TMTC4), transcript variant 1, mRNA [NM_032813]
A_24_P97465	0.305	0.0658	0.000802	-0.0851059	-0.125503	3.32995	2.54259	10.9697	6.35589	0.579405	CISH	Homo sapiens cytokine inducible SH2-containing protein (CISH), transcript variant 2, mRNA [NM_145071]
A_24_P253003	0.305	0.264	-0.0837	-2.42638	-0.308484	0.761279	1.46214	2.09909	3.41201	1.62547	WNT11	Homo sapiens wingless-type MMTV integration site family, member 11 (WNT11), mRNA [NM_004626]
A_23_P8582	0.293	0.367	-0.0151	-0.223811	0.656726	2.90773	2.54997	4.76014	3.71469	0.780374	FAM126A	Homo sapiens family with sequence similarity 126, member A (FAM126A), mRNA [NM_032581]
A_23_P109934	0.293	0.0834	0.28	0.507888	0.789468	2.38937	1.78136	3.03123	1.98879	0.656102	HEMK1	Homo sapiens HemK methyltransferase family member 1 (HEMK1), mRNA [NM_016173]
A_32_P190181	0.292	0.288	0.791	0.0249719	0.486723	1.90071	1.4929	2.66473	2.00858	0.753764	A_32_P190181
A_23_P254254	0.291	0.357	0.36	-1.15608	-0.574034	0.904433	1.63507	2.78652	4.62387	1.65937	SGSH	Homo sapiens N-sulfoglucosamine sulfohydrolase (SGSH), mRNA [NM_000199]
A_23_P116173	0.289	-0.222	0.339	3.23057	3.93544	5.13229	5.91024	2.29239	3.93074	1.71469	C11orf93	Homo sapiens chromosome 11 open reading frame 93 (C11orf93), mRNA [NM_001136105]
A_24_P230563	0.287	-0.0412	-0.0638	-1.29234	-1.21233	1.46026	0.878269	6.37572	4.25924	0.668041	IL2RA	Homo sapiens interleukin 2 receptor, alpha (IL2RA), mRNA [NM_000417]
A_23_P369210	0.283	0.0747	-0.177	0.269251	1.10596	6.38737	4.81265	38.8923	13.0565	0.335709	CLCN5	chloride channel 5 [Source:HGNC Symbol;Acc:2023] [ENST00000376108]
A_23_P46928	0.271	-0.00311	0.0324	1.02823	0.332091	0.950096	0.955385	1.53475	1.54039	1.00367	PFKP	Homo sapiens phosphofructokinase, platelet (PFKP), transcript variant 1, mRNA [NM_002627]
A_24_P122732	0.267	0.375	0.846	0.51121	0.954701	2.22242	1.62548	2.40781	1.59193	0.661152	SLC41A1	Homo sapiens solute carrier family 41, member 1 (SLC41A1), mRNA [NM_173854]
A_24_P229936	0.259	-0.245	-0.372	0.0336028	-0.876223	0.344042	-0.345698	2.3299	1.44446	0.619966	CIITA	class II, major histocompatibility complex, transactivator [Source:HGNC Symbol;Acc:7067] [ENST00000388910]
A_23_P53588	0.256	0.168	0.382	-0.782776	-0.332472	2.56011	-0.649984	7.42596	0.802453	0.10806	WNT5B	Homo sapiens wingless-type MMTV integration site family, member 5B (WNT5B), transcript variant 2, mRNA [NM_030775]
A_23_P92490	0.255	0.361	0.117	-0.131641	0.187854	2.00291	1.39359	3.51873	2.30655	0.655507	BDH2	Homo sapiens 3-hydroxybutyrate dehydrogenase, type 2 (BDH2), mRNA [NM_020139]
A_23_P100344	0.25	0.0573	0.539	-0.0403533	0.541833	1.95539	0.590273	2.66392	1.03415	0.388204	ORC6	Homo sapiens origin recognition complex, subunit 6 (ORC6), transcript variant 1, mRNA [NM_014321]
A_32_P225806	0.249	-0.0137	-0.0896	-1.83143	-0.287076	2.56117	0.334431	7.20125	1.53848	0.213641	AK094950	Homo sapiens cDNA FLJ37631 fis, clone BRCOC2015944. [AK094950]
A_23_P206359	0.244	0.281	0.457	1.66385	2.31682	6.49382	5.84831	18.0886	11.5634	0.639266	CDH1	Homo sapiens cadherin 1, type 1, E-cadherin (epithelial) (CDH1), mRNA [NM_004360]
A_32_P34926	0.243	0.163	0.0581	-1.29815	-0.211489	1.93143	1.30294	4.41655	2.85686	0.646853	AL833696	Homo sapiens mRNA; cDNA DKFZp667D139 (from clone DKFZp667D139). [AL833696]
A_23_P208182	0.241	0.438	0.262	-0.92569	-0.336529	1.4699	-0.322754	3.49776	1.00959	0.28864	SIGLEC10	Homo sapiens sialic acid binding Ig-like lectin 10 (SIGLEC10), transcript variant 1, mRNA [NM_033130]
A_23_P153529	0.241	-0.434	-0.0447	1.5967	0.344952	2.97531	2.91315	6.19182	5.9307	0.957829	TRPM4	Homo sapiens transient receptor potential cation channel, subfamily M, member 4 (TRPM4), transcript variant 1, mRNA [NM_017636]
A_32_P211414	0.239	-0.126	0.0219	1.84605	1.60412	1.87449	1.78646	1.20612	1.13472	0.940807	A_32_P211414
A_24_P49657	0.218	-0.0385	0.308	0.420525	0.349937	2.54229	1.25613	4.5705	1.87409	0.41004	CR620043
A_24_P636882	0.215	0.112	0.108	-1.26173	-0.332139	0.726501	0.0712501	2.08297	1.32261	0.634965	STK17B	Homo sapiens serine/threonine kinase 17b (STK17B), mRNA [NM_004226]
A_23_P128319	0.213	0.0051	0.385	-0.601207	-0.287879	1.27055	-0.0664321	2.94534	1.1659	0.395847	ATP2B1	Homo sapiens ATPase, Ca++ transporting, plasma membrane 1 (ATP2B1), transcript variant 2, mRNA [NM_001682]
A_32_P225870	0.211	0.374	0.57	-0.809582	-1.58842	-1.80398	-0.930271	0.861215	1.57806	1.83236	AK129547
A_24_P254285	0.194	0.116	0.144	-0.270157	0.239773	2.46317	1.40528	4.66991	2.24313	0.480336	C20orf72	Homo sapiens chromosome 20 open reading frame 72 (C20orf72), mRNA [NM_052865]
A_24_P214598	0.193	0.0931	-0.111	-1.56302	-1.83394	0.972017	-1.79309	6.9932	1.02872	0.147103	PPM1K	Homo sapiens protein phosphatase, Mg2+/Mn2+ dependent, 1K (PPM1K), nuclear gene encoding mitochondrial protein, mRNA [NM_152542]
A_23_P213102	0.178	0.279	0.107	3.75916	3.17705	4.20322	3.82837	2.03661	1.5706	0.771181	PALLD	Homo sapiens palladin, cytoskeletal associated protein (PALLD), transcript variant 2, mRNA [NM_016081]
A_23_P26325	0.177	-0.151	-0.0852	-0.523536	-0.43245	3.73206	1.45365	17.9325	3.69634	0.206125	CCL17	Homo sapiens chemokine (C-C motif) ligand 17 (CCL17), mRNA [NM_002987]
A_24_P246406	0.176	-0.197	0.0429	1.41513	1.64088	3.07295	2.85585	2.69834	2.32136	0.860293	FAM69A	Homo sapiens family with sequence similarity 69, member A (FAM69A), transcript variant 4, mRNA [NM_001252271]
A_32_P88705	0.162	0.151	0.156	1.66313	0.520941	3.36331	0.842348	7.17197	1.24955	0.174227	A_32_P88705
A_23_P97296	0.159	0.0427	0.391	0.191157	0.0973664	1.05558	0.754609	1.94291	1.57707	0.811704	NECAP2	Homo sapiens NECAP endocytosis associated 2 (NECAP2), transcript variant 1, mRNA [NM_018090]
A_23_P306867	0.159	0.00244	-0.067	-3.51164	-3.06444	-1.66259	-1.77698	2.64239	2.44098	0.923777	NR4A3	Homo sapiens nuclear receptor subfamily 4, group A, member 3 (NR4A3), transcript variant 4, mRNA [NM_173199]
A_23_P121657	0.158	-0.00521	0.134	-1.63863	-1.9733	1.5229	0.321523	11.2839	4.90693	0.434859	HS3ST1	Homo sapiens heparan sulfate (glucosamine) 3-O-sulfotransferase 1 (HS3ST1), mRNA [NM_005114]
A_32_P130738	0.156	0.318	-0.213	-1.74051	-0.572276	1.5569	0.959819	4.37467	2.89206	0.661092	THC2551317	IFM3_HUMAN (Q01628) Interferon-induced transmembrane protein 3 (Interferon-inducible protein 1-8U), partial (35%) [THC2551317]
A_23_P253281	0.154	0.184	-0.00791	-4.74173	-3.29933	1.56213	0.821825	29.07	17.4016	0.598611	TBC1D8	Homo sapiens TBC1 domain family, member 8 (with GRAM domain) (TBC1D8), mRNA [NM_001102426]
A_23_P58482	0.153	0.52	-0.0722	0.204177	0.894217	2.28457	2.69225	2.62143	3.47745	1.32655	MGAT1	Homo sapiens mannosyl (alpha-1,3-)-glycoprotein beta-1,2-N-acetylglucosaminyltransferase (MGAT1), transcript variant 2, mRNA [NM_002406]
A_24_P579862	0.152	0.201	-0.0738	0.839189	0.444036	4.77872	1.5567	20.1776	2.16244	0.107171	SERP1	stress-associated endoplasmic reticulum protein 1 [Source:HGNC Symbol;Acc:10759] [ENST00000490945]
A_23_P33420	0.15	0.00909	-0.0627	1.45325	0.699161	1.25467	0.199131	1.46968	0.707092	0.481119	TLR10	Homo sapiens toll-like receptor 10 (TLR10), transcript variant 1, mRNA [NM_030956]
A_24_P391811	0.13	0.0221	0.368	-0.228662	-0.129151	2.326	0.510809	5.48369	1.55829	0.284168	DOCK10	dedicator of cytokinesis 10 [Source:HGNC Symbol;Acc:23479] [ENST00000492369]
A_23_P162589	0.121	-0.0541	-0.315	-1.65656	-2.011	0.213388	0.544107	4.67312	5.87711	1.25764	VDR	Homo sapiens vitamin D (1,25- dihydroxyvitamin D3) receptor (VDR), transcript variant 2, mRNA [NM_001017535]
A_23_P101141	0.11	0.33	0.319	-1.61248	-1.76416	1.98799	0.292734	13.4745	4.16091	0.308799	RNF125	Homo sapiens ring finger protein 125 (RNF125), mRNA [NM_017831]
A_23_P45087	0.104	0.206	0.28	0.966188	2.12388	2.53325	1.48768	1.32811	0.643404	0.484452	ZNF107	Homo sapiens zinc finger protein 107 (ZNF107), transcript variant 1, mRNA [NM_016220]
A_23_P41217	0.103	-0.182	-0.329	-0.37693	0.781552	0.646948	-0.429174	0.91092	0.432051	0.474302	CD200R1	Homo sapiens CD200 receptor 1 (CD200R1), transcript variant 1, mRNA [NM_138806]
A_23_P129556	0.102	0.131	0.537	0.361036	0.380487	0.587768	0.750389	1.15451	1.29226	1.11932	IL4R	Homo sapiens interleukin 4 receptor (IL4R), transcript variant 1, mRNA [NM_000418]
A_23_P410312	0.0998	0.017	0.589	-0.472385	0.601159	2.61943	1.79913	4.05097	2.29417	0.566328	C12orf76	Homo sapiens chromosome 12 open reading frame 76 (C12orf76), mRNA [NM_207435]
A_32_P212886	0.0951	0.301	0.0693	-0.421398	-0.611822	0.539393	-0.698392	2.22101	0.941759	0.424023	TBXAS1	Homo sapiens thromboxane A synthase 1 (platelet) (TBXAS1), transcript variant 5, mRNA [NM_001166254]
A_23_P208788	0.0887	-0.136	-0.0529	-3.22954	-3.20306	-2.93918	-2.92344	1.2007	1.21388	1.01097	C19orf33	Homo sapiens chromosome 19 open reading frame 33 (C19orf33), mRNA [NM_033520]
A_23_P361984	0.0863	0.147	0.56	-0.816201	-0.143422	1.56923	0.38423	3.27763	1.44158	0.439824	ST8SIA4	Homo sapiens ST8 alpha-N-acetyl-neuraminide alpha-2,8-sialyltransferase 4 (ST8SIA4), transcript variant 1, mRNA [NM_005668]
A_32_P137604	0.0853	0.211	-0.445	-3.33446	-3.71665	-1.21377	-2.25059	5.66815	2.76266	0.487401	ANKRD33B	Homo sapiens ankyrin repeat domain 33B (ANKRD33B), mRNA [NM_001164440]
A_23_P49816	0.081	-0.0715	-0.326	-1.41759	-1.60117	0.664846	0.62063	4.80994	4.66476	0.969817	ADAP2	Homo sapiens ArfGAP with dual PH domains 2 (ADAP2), mRNA [NM_018404]
A_23_P500433	0.062	0.0668	-0.106	-1.4547	-1.00417	1.49995	0.982665	5.67304	3.96366	0.698683	CARD9	Homo sapiens caspase recruitment domain family, member 9 (CARD9), transcript variant 1, mRNA [NM_052813]
A_23_P105862	0.0613	0.024	0.42	0.662271	1.24764	2.85626	2.76198	3.0496	2.85668	0.936739	FRY	Homo sapiens furry homolog (Drosophila) (FRY), mRNA [NM_023037]
A_23_P210323	0.0571	0.32	-0.325	-0.303225	0.216269	2.52777	1.72984	4.96399	2.85516	0.575174	CEP68	Homo sapiens centrosomal protein 68kDa (CEP68), mRNA [NM_015147]
A_23_P502520	0.0508	-0.321	-0.111	-0.955707	-1.05601	0.358257	0.327351	2.66525	2.60876	0.978805	IL4I1	Homo sapiens interleukin 4 induced 1 (IL4I1), transcript variant 2, mRNA [NM_172374]
A_23_P24097	0.0504	-0.178	0.127	-1.17843	-0.390288	-0.427538	-0.625655	0.974511	0.849469	0.871688	C10orf128	chromosome 10 open reading frame 128 [Source:HGNC Symbol;Acc:27274] [ENST00000474718]
A_32_P230398	0.0458	0.0836	0.214	-0.966176	0.18601	1.67549	2.02345	2.80787	3.57375	1.27276	LOC100507103	PREDICTED: Homo sapiens hypothetical LOC100507103 (LOC100507103), miscRNA [XR_108974]
A_32_P48329	0.0432	-0.25	-0.205	0.261691	-1.49056	2.32969	1.19466	14.1257	6.43182	0.455328	A_32_P48329
A_23_P207201	0.0421	-0.0509	0.18	-0.36455	-0.386617	0.947904	0.360222	2.52192	1.67811	0.665411	CD79B	Homo sapiens CD79b molecule, immunoglobulin-associated beta (CD79B), transcript variant 3, mRNA [NM_001039933]
A_24_P817490	0.04	0.0658	-0.201	0.00739673	-0.189914	1.3126	0.812532	2.83337	2.00339	0.707071	LOC100128909	PREDICTED: Homo sapiens hypothetical LOC100128909 (LOC100128909), miscRNA [XR_108975]
A_24_P923142	0.0342	0.302	-0.0757	-0.217093	0.392688	2.52634	1.78626	4.38826	2.62729	0.598708	ZC3HAV1L	Homo sapiens cDNA FLJ40837 fis, clone TRACH2013495. [AK098156]
A_23_P48029	0.0278	0.0466	0.208	-2.24653	-1.33057	0.949486	0.312277	4.85697	3.12281	0.642956	CLEC4A	Homo sapiens C-type lectin domain family 4, member A (CLEC4A), transcript variant 1, mRNA [NM_016184]
A_32_P152986	0.0228	-0.0407	0.535	1.74212	2.46919	2.86752	2.54245	1.31798	1.05209	0.798263	A_32_P152986
A_24_P229199	0.013	-0.295	-0.0642	1.25546	0.855682	2.32446	2.22559	2.76787	2.58453	0.933762	ATPAF1	Homo sapiens ATP synthase mitochondrial F1 complex assembly factor 1 (ATPAF1), nuclear gene encoding mitochondrial protein, transcript variant 1, mRNA [NM_022745]
A_23_P104464	0.0115	0.0472	0.227	0.275718	0.800841	1.73373	1.55675	1.90909	1.6887	0.884557	ALOX5	Homo sapiens arachidonate 5-lipoxygenase (ALOX5), mRNA [NM_000698]
A_23_P99906	0.0111	0.226	0.234	-1.80001	-2.84354	2.09251	2.22675	30.6124	33.5976	1.09751	HOMER2	Homo sapiens homer homolog 2 (Drosophila) (HOMER2), transcript variant 2, mRNA [NM_199330]
A_24_P392414	-0.000941	-0.181	-0.265	-0.673514	-0.502685	0.480576	0.571318	1.97693	2.10527	1.06492	A_24_P392414
A_32_P13337	-0.0114	-0.0908	0.11	1.89138	2.60504	3.51836	2.93878	1.88338	1.26027	0.669155	A_32_P13337
A_24_P916299	-0.0122	-0.00527	-0.353	0.447299	1.55464	2.70944	3.16567	2.22654	3.05471	1.37195	A_24_P916299
A_24_P683553	-0.0215	-0.295	0.338	0.799315	0.651073	3.04181	2.3709	5.24427	3.29397	0.628108	A_24_P683553
A_23_P36888	-0.0253	-0.0685	-0.425	-0.130653	1.21408	2.82066	1.71488	3.04529	1.415	0.46465	FAM113B	Homo sapiens family with sequence similarity 113, member B (FAM113B), mRNA [NM_138371]
A_32_P23187	-0.0303	0.186	0.171	-0.325617	0.876153	1.10969	1.16081	1.17571	1.21812	1.03607	A_32_P23187
A_32_P58029	-0.0387	0.0221	0.336	0.420936	1.276	2.704	2.15582	2.69073	1.84014	0.683882	A_32_P58029
A_23_P27795	-0.0606	-0.126	0.0406	0.245048	0.309896	1.62727	1.39542	2.49211	2.12214	0.851543	SPINT2	Homo sapiens serine peptidase inhibitor, Kunitz type, 2 (SPINT2), transcript variant a, mRNA [NM_021102]
A_32_P162250	-0.0625	-0.248	-0.55	-1.2475	-0.496561	0.890194	0.596322	2.6149	2.133	0.81571	ARHGAP18	Homo sapiens Rho GTPase activating protein 18 (ARHGAP18), mRNA [NM_033515]
A_23_P417974	-0.0693	-0.11	0.0925	1.06401	0.32934	2.71511	3.48718	5.22622	8.92494	1.70772	AQP11	Homo sapiens aquaporin 11 (AQP11), mRNA [NM_173039]
A_23_P57856	-0.0699	0.387	0.527	-0.572708	-0.542886	2.13169	2.85199	6.38452	10.5186	1.64752	BCL6	Homo sapiens B-cell CLL/lymphoma 6 (BCL6), transcript variant 2, mRNA [NM_001130845]
A_32_P41136	-0.0784	-0.524	-0.25	-0.216001	0.225619	0.555018	0.92751	1.25649	1.62664	1.29459	A_32_P41136
A_23_P146066	-0.0785	-0.443	-0.569	1.98656	0.595588	5.23503	4.84016	24.9237	18.9558	0.760556	SPAG1	Homo sapiens sperm associated antigen 1 (SPAG1), transcript variant 1, mRNA [NM_003114]
A_23_P385322	-0.0877	-0.471	0.0512	1.17751	2.03606	3.26559	3.88805	2.34491	3.60997	1.53949	STAMBPL1	Homo sapiens STAM binding protein-like 1 (STAMBPL1), mRNA [NM_020799]
A_23_P204436	-0.0942	0.139	0.0335	1.42146	0.986464	2.15626	2.687	2.2498	3.25022	1.44467	GIT2	Homo sapiens G protein-coupled receptor kinase interacting ArfGAP 2 (GIT2), transcript variant 4, mRNA [NM_139201]
A_23_P146922	-0.0981	0.0506	-0.219	-0.578332	-0.567335	2.77685	0.990716	10.1554	2.94456	0.289949	GAS6	Homo sapiens growth arrest-specific 6 (GAS6), transcript variant 1, mRNA [NM_000820]
A_23_P320553	-0.11	-0.392	-0.246	-0.00580654	2.22138	2.18922	1.83693	0.977951	0.76607	0.783341	PPFIA3	Homo sapiens protein tyrosine phosphatase, receptor type, f polypeptide (PTPRF), interacting protein (liprin), alpha 3 (PPFIA3), mRNA [NM_003660]
A_23_P257365	-0.123	0.211	0.106	-1.18786	0.974782	2.60842	3.95449	3.10295	7.88824	2.54217	GFI1	Homo sapiens growth factor independent 1 transcription repressor (GFI1), transcript variant 1, mRNA [NM_005263]
A_23_P200126	-0.125	0.104	0.0992	0.658524	0.925556	2.60602	2.52801	3.2053	3.03659	0.947364	MKNK1	Homo sapiens MAP kinase interacting serine/threonine kinase 1 (MKNK1), transcript variant 1, mRNA [NM_003684]
A_24_P346859	-0.135	-0.0526	0.162	-4.86396	-4.61693	-1.31652	-1.52734	9.85199	8.51254	0.864043	A_24_P346859
A_23_P166400	-0.138	-0.381	0.0542	-1.35485	-0.393597	2.68868	1.04985	8.46953	2.71969	0.321115	RASL10A	Homo sapiens RAS-like, family 10, member A (RASL10A), transcript variant 2, mRNA [NM_001007279]
A_23_P57784	-0.144	-0.417	-0.443	0.259083	0.572683	5.46708	4.91641	29.7414	20.3044	0.6827	CLDN1	Homo sapiens claudin 1 (CLDN1), mRNA [NM_021101]
A_23_P121234	-0.145	-0.473	-0.405	2.14759	1.21454	2.2887	1.81307	2.1055	1.51418	0.719155	A_23_P121234
A_23_P118122	-0.162	-0.195	-0.11	-0.00660133	-0.464572	0.0971722	1.44185	1.47605	3.74879	2.53974	RGS11	Homo sapiens regulator of G-protein signaling 11 (RGS11), transcript variant 2, mRNA [NM_003834]
A_24_P240187	-0.164	-0.41	-0.368	2.74608	1.76749	3.22684	3.17089	2.74984	2.64524	0.961962	LRRN1	Homo sapiens leucine rich repeat neuronal 1 (LRRN1), mRNA [NM_020873]
A_23_P312920	-0.169	-0.416	0.149	1.1824	1.94631	1.83207	2.27225	0.92387	1.25348	1.35677	POU2AF1	Homo sapiens POU class 2 associating factor 1 (POU2AF1), mRNA [NM_006235]
A_23_P414252	-0.185	-0.119	-0.214	0.529263	0.264869	1.27687	1.68161	2.0167	2.66982	1.32385	SNX8	Homo sapiens cDNA, FLJ96764, highly similar to Homo sapiens sorting nexin 8 (SNX8), mRNA. [AK315670]
A_23_P129935	-0.2	-0.0363	-0.0666	1.71269	2.94175	4.16376	4.73089	2.33272	3.45609	1.48157	VMP1	Homo sapiens vacuole membrane protein 1 (VMP1), mRNA [NM_030938]
A_23_P153320	-0.205	-0.136	-0.332	-1.25774	-0.677129	0.637981	0.994826	2.48821	3.18646	1.28062	ICAM1	Homo sapiens intercellular adhesion molecule 1 (ICAM1), mRNA [NM_000201]
A_23_P109184	-0.212	-0.594	-0.307	0.242359	0.816906	0.688001	0.462038	0.914525	0.781941	0.855024	INSM1	Homo sapiens insulinoma-associated 1 (INSM1), mRNA [NM_002196]
A_24_P100228	-0.216	-0.229	0.0037	2.75313	2.65146	4.00875	4.72626	2.56204	4.21285	1.64434	XBP1	Homo sapiens X-box binding protein 1 (XBP1), transcript variant 2, mRNA [NM_001079539]
A_24_P683905	-0.223	0.0967	0.155	-1.42661	-1.4894	1.04195	1.45944	5.78112	7.72131	1.33561	HSBP1L1	Homo sapiens cDNA FLJ10967 fis, clone PLACE1000798. [AK001829]
A_24_P109921	-0.236	-0.243	-0.0928	-2.57827	-2.36232	-1.58929	-1.20204	1.70886	2.235	1.30789	IGHE	immunoglobulin heavy constant epsilon [Source:HGNC Symbol;Acc:5522] [ENST00000390541]
A_24_P33014	-0.24	-0.349	-0.394	0.0908852	-0.217527	-0.463208	0.256393	0.843417	1.38888	1.64673	DACT3	Homo sapiens dapper, antagonist of beta-catenin, homolog 3 (Xenopus laevis) (DACT3), mRNA [NM_145056]
A_32_P195137	-0.251	-0.358	-0.317	0.649321	0.474108	1.02285	1.04355	1.46281	1.48394	1.01445	A_32_P195137
A_23_P86434	-0.251	-0.611	-0.241	-0.0600077	0.308661	1.42722	1.83702	2.17129	2.88458	1.32851	LOC84989	Homo sapiens uncharacterized LOC84989 (LOC84989), non-coding RNA [NR_027182]
A_23_P129786	-0.256	0.0762	0.0325	-1.21953	-0.0732966	1.27962	1.31856	2.55428	2.62417	1.02736	SREBF1	Homo sapiens sterol regulatory element binding transcription factor 1 (SREBF1), transcript variant 1, mRNA [NM_001005291]
A_32_P235358	-0.288	0.0836	0.214	-0.429997	0.751463	1.78266	0.454183	2.04371	0.813785	0.39819	LOC100507429	PREDICTED: Homo sapiens hypothetical LOC100507429 (LOC100507429), miscRNA [XR_110179]
A_23_P216038	-0.294	-0.0882	0.0821	-0.494028	0.189811	1.33592	1.94322	2.21316	3.37156	1.52341	PHF20L1	Homo sapiens PHD finger protein 20-like 1 (PHF20L1), transcript variant 2, mRNA [NM_032205]
A_32_P210525	-0.307	-0.593	-0.555	0.354804	1.26952	4.41442	3.12609	8.84524	3.62145	0.409424	AA854957	aj70d02.s1 Soares_parathyroid_tumor_NbHPA Homo sapiens cDNA clone IMAGE:1401795 3', mRNA sequence [AA854957]
A_32_P57717	-0.327	-0.0376	-0.15	-0.997825	-0.645432	-0.207181	1.84189	1.35496	5.60737	4.1384	A_32_P57717
A_23_P76015	-0.354	-0.12	-0.152	0.691841	0.57803	2.30416	1.91603	3.30839	2.52801	0.76412	ARHGEF17	Homo sapiens Rho guanine nucleotide exchange factor (GEF) 17 (ARHGEF17), mRNA [NM_014786]
A_23_P32253	-0.357	0.148	-0.323	-3.27761	-3.19766	2.01809	2.48261	37.1618	51.2779	1.37986	NFIL3	Homo sapiens nuclear factor, interleukin 3 regulated (NFIL3), mRNA [NM_005384]
A_23_P6398	-0.369	-0.287	-0.254	-0.679138	-0.144394	1.60211	1.34653	3.35545	2.81068	0.837646	AP1B1	Homo sapiens adaptor-related protein complex 1, beta 1 subunit (AP1B1), transcript variant 1, mRNA [NM_001127]
A_23_P37484	-0.392	-0.151	0.0249	-0.420317	-0.32993	1.53232	1.30152	3.63574	3.09824	0.85216	CHSY1	Homo sapiens chondroitin sulfate synthase 1 (CHSY1), mRNA [NM_014918]
A_23_P85240	-0.392	-0.119	-0.61	2.42092	2.47438	3.73151	3.80625	2.3902	2.51729	1.05317	TLR7	Homo sapiens toll-like receptor 7 (TLR7), mRNA [NM_016562]
A_23_P92410	-0.409	-0.114	-0.644	0.716256	1.80249	2.1137	2.05052	1.24075	1.18758	0.957149	CASP3	Homo sapiens caspase 3, apoptosis-related cysteine peptidase (CASP3), transcript variant alpha, mRNA [NM_004346]
A_23_P352365	-0.412	-0.291	-0.171	-1.62156	0.115965	3.41765	3.89491	9.86067	13.727	1.3921	ZBTB8A	Homo sapiens zinc finger and BTB domain containing 8A (ZBTB8A), mRNA [NM_001040441]
A_23_P335920	-0.424	-0.0918	-0.169	-0.184132	-0.526807	1.27154	0.223511	3.47822	1.68216	0.483628	RPS6KA2	Homo sapiens ribosomal protein S6 kinase, 90kDa, polypeptide 2 (RPS6KA2), transcript variant 1, mRNA [NM_021135]
A_32_P65045	-0.44	-0.353	-0.33	0.366196	-0.0108299	3.87813	3.54901	14.8148	11.7928	0.796018	AF074982	Homo sapiens full length insert cDNA YH65B08. [AF074982]
A_32_P208403	-0.479	-0.0291	-0.294	-0.249898	-0.319986	0.156907	0.748689	1.39174	2.09751	1.50711	GNG2	Homo sapiens guanine nucleotide binding protein (G protein), gamma 2 (GNG2), transcript variant 1, mRNA [NM_053064]
A_23_P334173	-0.481	-0.47	-0.465	0.32173	0.958942	3.15614	4.93042	4.58589	15.6868	3.42067	LY75	Homo sapiens lymphocyte antigen 75 (LY75), mRNA [NM_002349]
A_24_P500621	-0.508	-0.181	-0.144	-0.21528	-0.436918	1.46016	0.701388	3.72459	2.20122	0.590998	HIPK2	Homo sapiens homeodomain interacting protein kinase 2 (HIPK2), transcript variant 1, mRNA [NM_022740]
A_23_P78092	-0.533	-0.569	-0.483	-0.938074	-0.527263	1.07318	1.49773	3.03236	4.06989	1.34216	EVI2A	Homo sapiens ecotropic viral integration site 2A (EVI2A), transcript variant 1, mRNA [NM_001003927]
A_24_P79070	-0.547	-0.511	-0.415	-0.93891	-1.03401	-0.117117	-0.379354	1.88805	1.57425	0.833794	GNG8	Homo sapiens guanine nucleotide binding protein (G protein), gamma 8 (GNG8), mRNA [NM_033258]
A_24_P926666	-0.554	-0.108	-0.011	-0.309032	0.270876	0.715848	1.73649	1.36129	2.7618	2.02882	AK000925	Homo sapiens cDNA FLJ10063 fis, clone HEMBA1001446. [AK000925]
A_24_P132019	-0.581	-0.345	-0.479	-0.353208	-0.647369	0.683133	0.86738	2.5149	2.85749	1.13622	LNPEP	leucyl/cystinyl aminopeptidase [Source:HGNC Symbol;Acc:6656] [ENST00000231368]
A_23_P54540	-0.582	-0.205	-0.223	0.0088367	-0.0380611	0.390593	1.62735	1.34598	3.17203	2.35667	EIF2AK4	Homo sapiens eukaryotic translation initiation factor 2 alpha kinase 4 (EIF2AK4), mRNA [NM_001013703]
A_23_P20852	-0.6	-0.172	-0.317	0.883827	0.880148	3.00661	3.77084	4.36644	7.41625	1.69847	AUH	Homo sapiens AU RNA binding protein/enoyl-CoA hydratase (AUH), nuclear gene encoding mitochondrial protein, mRNA [NM_001698]
A_32_P57140	-0.618	-0.321	-0.266	-0.527492	0.281663	1.63939	1.67832	2.56281	2.63291	1.02735	JMJD1C	Homo sapiens jumonji domain containing 1C (JMJD1C), transcript variant 1, mRNA [NM_032776]
A_24_P316939	-0.686	-0.083	-0.302	-0.145707	-0.0515967	0.400342	2.25248	1.36788	4.9385	3.61034	LRRFIP1	Homo sapiens leucine rich repeat (in FLII) interacting protein 1 (LRRFIP1), transcript variant 1, mRNA [NM_001137550]
* Genes were ordered according to R-coefficients for correlations between the gene expression responses of IL-4 targets and the basal levels of ZAP-70
